# Supplementary material for: Association Mapping for Biomass and Kernel Traits in Doubled-Haploid Population Derived from Texas Wheat Cultivars
Source: Genes (Basel). 2025 Oct 5;16(10):1172. doi: 10.3390/genes16101172 (PMC12562701; doi:10.3390/genes16101172)
Supplement: Supplementary file 1 [file genes-16-01172-s001.zip]

Archive with 1 entries (1 files):
- genes-3813288-supplementary.xlsx
