# Supplementary material for: Association Mapping for Biomass and Kernel Traits in Doubled-Haploid Population Derived from Texas Wheat Cultivars
Source: Genes (Basel). 2025 Oct 5;16(10):1172. doi: 10.3390/genes16101172 (PMC12562701; doi:10.3390/genes16101172)
Supplement: Supplementary file 1 [file genes-16-01172-s001.zip › genes-3813288-supplementary.xlsx]

## Sheet: S1-BI20
Table S1: Phenotypic data of association mapping panel from Bushland irrigated (BI) environment in 2020.
Taxa	Pedigree	BI20-Area	BI20-Peri	BI20-Length	BI20-Width	BI20-1000 KW	BI20-P. Wt	BI20-H. Count	BI20-H. Wt
TX18DH6	AMPSY130/TAM 114	10.2	16.4	5.5	2.3	22.3	140	61	74.5
TX18DH7	AMPSY130/TAM 114	10.7	16.3	5.4	2.5	30.04	124	73	71.4
TX18DH8	AMPSY130/TAM 114	12	17.6	5.9	2.6	31.22	142	68	67.7
TX18DH9	AMPSY130/TAM 114	12	17.5	5.9	2.6	33.86	150	92	76.3
TX18DH10	AMPSY130/TAM 114	11.7	17.4	5.8	2.6	29.66	146	58	70.5
TX18DH11	AMPSY130/TAM 114	11.4	17.3	5.8	2.5	36.68	138	58	61.5
TX18DH12	AMPSY130/TAM 114	10.7	16.4	5.5	2.5	29.72	110	51	63.3
TX18DH13	AMPSY130/TAM 114	11.9	17.7	6	2.5	35.14	120	59	63.8
TX18DH14	AMPSY130/TAM 114	10.9	16.6	5.6	2.5	39.49	110	61	56.4
TX18DH15	AMPSY130/TAM 114	10.7	16.1	5.3	2.5	32.86	140	75	74
TX18DH16	AMPSY130/TAM 114	11.6	17.7	6	2.4	37.97	132	75	76.9
TX18DH17	AMPSY130/TAM 114	10.2	16.4	5.6	2.3	32.37	144	92	70.6
TX18DH18	AMPSY130/TAM 114	10.6	16.7	5.7	2.3	27.48	156	79	86.4
TX18DH19	AMPSY130/TAM 114	12	17.8	5.9	2.6	29.38	120	77	47.3
TX18DH20	AMPSY130/TAM 114	10.3	16.2	5.4	2.4	24.14	154	84	83.1
TX18DH21	AMPSY130/TAM 114	10.1	16.8	5.7	2.2	26.99	144	83	65.8
TX18DH22	AMPSY130/TAM 114	10	15.9	5.3	2.4	24.8	134	80	80.2
TX18DH23	AMPSY130/TAM 114	12.1	17.6	5.8	2.6	36.31	126	62	67
TX18DH24	AMPSY130/TAM 114	11.2	16.9	5.6	2.6	31.33	170	86	96.1
TX18DH25	AMPSY130/TAM 114	11.1	16.8	5.6	2.5	29.51	140	100	74.5
TX18DH26	AMPSY130/TAM 114	10.2	16.1	5.3	2.4	30.34	112	66	54.6
TX18DH27	AMPSY561/TAM 114	10.9	16.7	5.6	2.5	24.42	92	68	38.8
TX18DH28	AMPSY561/TAM 114	11.9	17.3	5.8	2.6	36.3	130	75	68.7
TX18DH29	AMPSY588/TAM 114	10	16.5	5.6	2.3	22.47	100	53	33.4
TX18DH30	AMPSY588/TAM 114	11.8	17.6	5.8	2.6	35.14	140	72	70.2
TX18DH31	AMPSY588/TAM 114	10.2	16.2	5.4	2.4	26.35	134	81	70
TX18DH32	AMPSY588/TAM 114	9.4	15.4	5.1	2.3	23.57	134	79	77.9
TX18DH33	AMPSY588/TAM 114	10	16.2	5.5	2.3	23.17	146	90	62.5
TX18DH34	AMPSY588/TAM 114	10.1	16.1	5.4	2.4	20.79	140	83	70
TX18DH35	AMPSY588/TAM 114	11.5	18.1	6.2	2.4	31.65	154	84	93.1
TX18DH36	AMPSY588/TAM 114	11.9	18	6.1	2.5	32.35	114	67	55.9
TX18DH37	AMPSY588/TAM 114	10.3	16.5	5.7	2.3	26.99	98	64	28
TX18DH38	AMPSY588/TAM 114	10.5	16.7	5.8	2.3	26.73	120	96	90.2
TX18DH39	AMPSY588/TAM 114	12.3	18	6	2.6	33.68	148	68	56
TX18DH40	AMPSY588/TAM 114	10	16.1	5.4	2.4	27.27	146	65	80.8
TX18DH42	TAM 114/KS080448*C-102	10.3	16.2	5.4	2.4	28.71	172	89	92
TX18DH48	TAM 114/Larry	11.7	17.2	5.8	2.5	34.29	164	70	86.2
TX18DH49	TAM 114/Larry	9.9	16.3	5.5	2.3	25.21	124	71	62
TX18DH50	TAM 114/Larry	11.7	17.5	5.8	2.6	29.57	126	71	64
TX18DH51	TAM 114/Larry	9.7	16	5.2	2.3	27.38	146	72	78
TX18DH52	TAM 114/Larry	9	15.2	5	2.3	24.29	166	92	88
TX18DH53	TAM 114/Larry	9.8	16.2	5.4	2.3	24.46	122	74	70.6
TX18DH54	TAM 114/Larry	10.1	16.2	5.3	2.4	27.05	134	100	64.2
TX18DH55	TAM 114/Larry	11.5	18.2	6.2	2.4	32	148	84	89.4
TX18DH56	TAM 114/Larry	10.4	16.8	5.7	2.3	22.48	166	84	88.2
TX18DH57	TAM 114/Larry	11.7	17.2	5.6	2.6	32.55	150	85	58
TX18DH58	TAM 114/Larry	11.8	17.4	5.8	2.6	29.82	136	73	63
TX18DH59	TAM 114/Larry	11.1	16.8	5.4	2.6	36.35	128	69	61.1
TX18DH60	TAM 114/Larry	12.1	18.1	6.1	2.5	30.87	138	64	61.6
TX18DH61	TAM 114/Larry	10.6	16.5	5.6	2.4	33.58	148	92	85.4
TX18DH62	TAM 114/Larry	11.8	17.5	5.9	2.5	33.52	148	83	86.3
TX18DH63	TAM 114/SY Flint	12	17.6	6	2.5	31.76	134	69	83.2
TX18DH64	TAM 114/SY Flint	11.5	16.9	5.5	2.6	32.87	172	87	90.9
TX18DH65	TAM 114/SY Flint	11.2	16.8	5.5	2.6	32.78	130	52	68.7
TX18DH66	TAM 114/SY Flint	11.2	16.5	5.3	2.7	32.13	138	67	75
TX18DH67	TAM 114/SY Flint	10.8	16.4	5.4	2.6	29.17	122	68	47.2
TX18DH68	TAM 114/SY Flint	10.7	16.5	5.5	2.5	28.85	162	78	80.9
TX18DH69	TAM 114/SY Flint	9.6	15.9	5.2	2.3	24.95	152	79	73.1
TX18DH70	TAM 114/SY Grit	10.5	16.3	5.4	2.5	28.41	150	71	69.2
TX18DH71	TAM 114/SY Grit	10.2	16.3	5.5	2.3	25.23	190	105	111.2
TX18DH72	TAM 114/SY Grit	9.9	16	5.3	2.4	27.5	164	90	89.9
TX18DH73	TAM 114/SY Grit	11.1	17	5.7	2.5	32.38	150	82	79.9
TX18DH74	TAM 114/SY Grit	12	17.7	6	2.5	31.86	146	69	77.6
TX18DH75	TAM 114/SY Grit	13.4	18.2	6.1	2.8	35.05	146	70	56
TX18DH79	TAM 114/TX12M4068	11.7	16.9	5.7	2.6	29.89	176	91	94.1
TX18DH80	TAM 114/TX12M4068	10.3	15.9	5.3	2.4	25.99	148	81	80.5
TX18DH81	TAM 114/TX12M4068	11.3	16.5	5.6	2.6	27.65	154	80	96
TX18DH82	TAM 114/TX12M4068	12.9	18	6.1	2.7	34.25	150	74	70
TX18DH83	TAM 114/TX12M4068	12.8	18.1	6.2	2.6	32.59	176	87	90
TX18DH84	TAM 114/TX12M4068	11.5	16.7	5.6	2.6	29.54	126	60	64
TX18DH85	TAM 114/TX12M4068	12.6	17.6	5.9	2.7	33.18	196	79	98
TX18DH86	TAM 114/TX12M4068	12	17.3	5.9	2.6	31.5	136	74	82
TX18DH88	TAM 114/TX12M4068	11.6	16.8	5.6	2.6	28.68	124	73	46
TX18DH89	TAM 114/TX12M4068	12.2	17.2	5.7	2.7	32.43	150	68	75.9
TX18DH90	TAM 114/TX12M4068	12.2	17.5	5.9	2.6	31.12	118	56	46.6
TX18DH91	TAM 114/TX12M4068	13	17.7	5.9	2.8	34.55	162	78	97.5
TX18DH92	TAM 114/TX12M4068	12.4	17.2	5.8	2.7	31.73	164	77	88.4
TX18DH93	TAM 114/TX12M4068	12.7	17.8	6.1	2.7	31.84	158	62	84.9
TX18DH94	TAM 114/TX12M4068	12.1	17.2	5.8	2.7	31.1	172	86	93.4
TX18DH95	TAM 114/TX12M4068	11.3	16.7	5.6	2.6	28.57	138	73	79.7
TX18DH96	TAM 114/TX12M4068	11.5	16.8	5.6	2.6	30.13	180	94	107.3
TX18DH97	TAM 114/TX12M4068	10.8	16.1	5.3	2.6	27.11	154	79	79.4
TX18DH107	TAM 114/Underwood	11.6	16.6	5.4	2.7	30.51	120	61	63.4
TX18DH108	TAM 114/Underwood	9.5	15	5	2.4	23.15	98	75	44.2
TX18DH109	TAM 114/Underwood	11.5	16.4	5.5	2.7	29.96	164	82	96.4
TX18DH110	TAM 114/Underwood	11.8	17.1	5.7	2.6	31.47	124	72	64.7
TX18DH111	TAM 114/Underwood	11.2	16.8	5.7	2.5	27.27	150	86	88.5
TX18DH112	Tatanka/TAM 114	11	16.5	5.5	2.5	28.02	132	76	73.2
TX18DH113	Tatanka/TAM 114	10.3	16.2	5.5	2.4	25	130	104	74.9
TX18DH114	Tatanka/TAM 114	13	18.3	6.2	2.7	34.5	134	85	79.5
TX18DH115	Tatanka/TAM 114	10.4	16	5.3	2.5	25.52	130	90	63.2
TX18DH116	Tatanka/TAM 114	10	15.6	5.2	2.4	24.3	164	102	97.1
TX18DH117	Tatanka/TAM 114	10.8	16.5	5.6	2.5	26.88	158	82	92.7
TX18DH118	Tatanka/TAM 114	11	16.4	5.5	2.5	28.62	124	81	58.9
TX18DH119	Tatanka/TAM 114	11.3	16.8	5.7	2.5	28.91	128	83	69.5
TX18DH120	Tatanka/TAM 114	11.6	17	5.6	2.6	29.22	124	80	60.7
TX18DH121	Tatanka/TAM 114	11.6	17.1	5.8	2.6	29.37	126	83	55.3
TX18DH122	Tatanka/TAM 114	11.9	17.5	5.9	2.6	29.96	120	66	66.4
TX18DH123	Tatanka/TAM 114	10.7	16.5	5.6	2.4	25.61	116	78	59.9
TX18DH124	Tatanka/TAM 114	11.1	16.5	5.5	2.6	28.69	156	96	91.1
TX18DH125	Tatanka/TAM 114	10.6	16.7	5.8	2.3	24.75	130	104	56.6
TX18DH126	Tatanka/TAM 114	11.6	17	5.8	2.6	29.25	114	65	68.1
TX18DH127	Tatanka/TAM 114	9.8	15.8	5.4	2.3	23.78	148	104	83.1
TX18DH128	Tatanka/TAM 114	12.4	17.7	5.9	2.7	32.88	136	82	99.4
TX18DH129	Tatanka/TAM 114	12.1	17.6	6	2.5	30.08	174	64	67
TX18DH130	Tatanka/TAM 114	9.5	15.4	5.2	2.3	23.48	138	103	79.8
TX18DH131	Tatanka/TAM 114	10.2	16	5.4	2.4	24.76	174	122	93.3
TX18DH132	Tatanka/TAM 114	11.2	16.7	5.6	2.6	29.3	142	109	82.3
TX18DH133	TX13A001169/TAM 114	10.1	16.1	5.5	2.3	23.34	126	100	55.8
TX18DH134	TX13A001169/TAM 114	13.1	18.1	6.1	2.8	35.61	150	72	81
TX18DH135	TX13A001169/TAM 114	12.6	17.7	5.9	2.7	33.48	138	65	75.4
TX18DH136	TX13A001169/TAM 114	10.1	15.9	5.4	2.4	24.32	124	83	45.5
TX18DH137	TX13A001169/TAM 114	10.5	16.1	5.5	2.4	26.1	122	70	58.1
TX18DH138	TX13A001169/TAM 114	10.6	16.2	5.5	2.4	25.96	166	87	74.2
TX18DH139	TX13A001169/TAM 114	11.2	16.7	5.7	2.5	28.11	156	107	84
TX18DH140	TX13A001169/TAM 114	11.1	16.8	5.7	2.5	24.31	164	99	72
TX18DH141	TX13A001169/TAM 114	11.8	17	5.6	2.7	30.15	140	74	58
TX18DH142	TX13A001169/TAM 114	11	16.5	5.5	2.5	26.81	120	75	62
TX18DH143	TX13A001169/TAM 114	10.3	16.1	5.47	2.4	25.2	130	97	67.4
TX18DH144	TX13A001169/TAM 114	11.88	17.27	5.85	2.57	29.77	140	83	68
TX18DH145	TX13A001169/TAM 114	11.17	16.35	5.47	2.59	26.96	118	61	61.4
TX18DH146	TX13A001169/TAM 114	10.5	16.38	5.6	2.38	25.51	126	88	64.3
TX18DH147	TX13A001169/TAM 114	10.79	16.47	5.6	2.45	26.56	114	88	40.9
TX18DH148	TX13A001169/TAM 114	5.49	11.49	3.92	1.78	31.39	142	80	70.1
TX18DH149	TX13A001169/TAM 114	4.45	10.29	3.5	1.61	22.92	138	114	40.3
TX18DH150	TX13A001169/TAM 114	11.9	16.94	5.66	2.67	31.24	196	112	131.8
TX18DH151	TX13A001169/TAM 114	11.28	16.86	5.69	2.52	29.26	106	45	12.2
TX18DH152	TX13A001169/TAM 114	11.83	17.18	5.67	2.66	31.02	104	81	28.5
TX18DH153	TX13A001169/TAM 114	10.31	16.04	5.37	2.44	25.36	110	73	36
TX18DH154	TX13A001169/TAM 114	11.54	16.72	5.57	2.63	30.08	150	72	82
TX18DH155	TX13A001169/TAM 114	10.69	16.29	5.49	2.47	25.76	132	79	58
TX18DH156	TX13A001169/TAM 114	10.48	15.98	5.36	2.48	26.3	116	75	62
TX18DH157	TX13A001169/TAM 114	12.4	17.93	6.1	2.58	31.43	136	68	71.5
TX18DH158	TX13A001169/TAM 114	10.4	15.91	5.35	2.47	26.01	122	80	49
TX18DH159	TX13A001169/TAM 114	11.9	17.24	5.8	2.61	31.63	158	90	84
TX18DH160	TX13A001169/TAM 114	10.9	16.56	5.54	2.5	27.13	116	86	50.5
TX18DH161	TX13A001169/TAM 114	11.69	16.66	5.48	2.71	31.54	104	52	36.1
TX18DH162	TX13A001169/TAM 114	10.94	16.29	5.47	2.54	28.22	146	70	79.6
TX18DH163	TX13A001169/TAM 114	9.99	15.84	5.34	2.37	23.45	166	86	86.2
TX18DH164	TX13A001169/TAM 114	10.33	16.08	5.43	2.41	25.06	126	79	46
TX18DH165	TX13A001169/TAM 114	10.61	16.17	5.37	2.52	26.77	82	80	16
TX18DH166	TX13A001561/TAM 114	10.52	16.15	5.47	2.44	25.69	126	67	62
TX18DH167	TX13A001561/TAM 114	10.91	16.64	5.66	2.45	26.78	130	78	74
TX18DH168	TX13A001561/TAM 114	10.05	16.26	5.63	2.25	22.19	134	83	66.2
TX18DH169	TX13A001561/TAM 114	10.63	16.29	5.45	2.48	26.81	132	72	64.5
TX18DH170	TX13A001561/TAM 114	9.81	15.84	5.45	2.28	22.67	134	66	69.7
TX18DH171	TX13A001561/TAM 114	11.05	16.69	5.65	2.48	27.7	154	84	84.7
TX18DH172	TX13A001561/TAM 114	10.66	16.2	5.45	2.47	26.64	132	67	74.1
TX18DH173	TX13A001561/TAM 114	9.99	15.98	5.48	2.31	23.39	128	68	65.6
TX18DH174	X16A495S {=TX13D5097/TAM 114}/PlainsGold Avery	11.16	16.65	5.57	2.54	28.09	114	67	63.9
TX18DH175	X16A495S {=TX13D5097/TAM 114}/PlainsGold Avery	10.33	16.13	5.5	2.38	24.45	154	98	72.9
TX18DH176	X16A495S {=TX13D5097/TAM 114}/PlainsGold Avery	9.64	15.38	5.21	2.34	22.25	144	84	72.7
TX18DH177	X16A495S {=TX13D5097/TAM 114}/PlainsGold Avery	10.09	15.73	5.29	2.42	23.92	158	96	78.8
TX18DH178	X16A495S {=TX13D5097/TAM 114}/PlainsGold Avery	10.17	15.93	5.45	2.36	22.52	148	87	77.9
TX18DH179	X16A495S {=TX13D5097/TAM 114}/PlainsGold Avery	10.58	16.39	5.6	2.39	24.27	192	102	102.3
TX18DH180	X16A495S {=TX13D5097/TAM 114}/PlainsGold Avery	8.54	14.16	4.7	2.3	19.87	136	81	62.3
TX18DH181	X16A516S {=TX13M5579/Bentley}/TAM 114	9.7	15.19	5.07	2.43	23.01	152	84	83.7
TX18DH182	X16A516S {=TX13M5579/Bentley}/TAM 114	11.31	16.71	5.62	2.55	27.83	160	78	89.1
TX18DH183	Zenda/TAM 114	11.52	16.93	5.68	2.57	28.71	140	63	79.4
TX18DH184	Zenda/TAM 114	12.31	17.22	5.71	2.73	33.48	148	71	86.8
TX18DH185	AMPSY130/TAM 204	10.55	16	5.32	2.52	26.1	132	60	77.1
TX18DH186	AMPSY130/TAM 204	10.3	16.43	5.67	2.31	23.34	136	98	83.2
TX18DH187	AMPSY130/TAM 204	10.99	16.6	5.62	2.49	25.58	96	64	34
TX18DH188	AMPSY130/TAM 204	10.6	16.13	5.43	2.48	24.92	128	67	46
TX18DH189	AMPSY130/TAM 204	11.78	17.22	5.73	2.61	28.74	118	58	55.5
TX18DH190	AMPSY130/TAM 204	13.17	18.08	6.04	2.77	32.59	146	73	83.8
TX18DH191	AMPSY130/TAM 204	10.41	15.89	5.28	2.5	23.15	162	79	79.6
TX18DH192	AMPSY130/TAM 204	12.73	17.46	5.74	2.81	32.4	130	61	58.2
TX18DH193	AMPSY130/TAM 204	12.48	17.29	5.69	2.79	30.83	116	41	48
TX18DH194	AMPSY130/TAM 204	12.23	17.14	5.67	2.73	29.84	128	48	65.5
TX18DH195	AMPSY130/TAM 204	11.79	17.16	5.72	2.62	27.76	148	78	72.2
TX18DH196	AMPSY130/TAM 204	12.49	17.3	5.71	2.78	32.14	134	60	62.6
TX18DH197	AMPSY130/TAM 204	12.31	17.26	5.74	2.72	29.92	120	51	63.9
TX18DH198	AMPSY130/TAM 204	12.2	17.24	5.78	2.67	30.08	134	71	62.4
TX18DH199	AMPSY130/TAM 204	12.5	17.35	5.7	2.79	31.06	144	67	78.3
TX18DH200	AMPSY130/TAM 204	12.94	17.57	5.75	2.86	33.47	144	67	78.5
TX18DH201	AMPSY130/TAM 204	12.33	17.39	5.68	2.77	30.89	146	66	74.6
TX18DH202	AMPSY130/TAM 204	12.33	17.52	5.88	2.66	29.8	136	66	68.4
TX18DH203	AMPSY130/TAM 204	13.3	17.92	5.92	2.86	34.71	170	57	83.5
TX18DH204	AMPSY130/TAM 204	12.26	17.33	5.76	2.71	30.2	136	59	71.6
TX18DH205	AMPSY130/TAM 204	12.17	17.68	6.04	2.55	28.36	152	64	81.7
TX18DH206	AMPSY130/TAM 204	12.77	17.95	6.07	2.68	29.8	132	68	68.9
TX18DH207	AMPSY130/TAM 204	11.56	16.8	5.62	2.62	27.5	140	74	72.5
TX18DH208	AMPSY130/TAM 204	11.8	16.56	5.4	2.78	31.02	128	67	70.2
TX18DH209	AMPSY130/TAM 204	13.36	18.17	6.09	2.79	34.7	160	56	82.2
TX18DH210	AMPSY130/TAM 204	12.15	17.03	5.61	2.75	30.71	162	65	91.3
TX18DH211	AMPSY130/TAM 204	13.67	18.25	6.05	2.86	36.1	142	52	75.2
TX18DH212	AMPSY130/TAM 204	11.67	17.16	5.83	2.54	27.14	164	76	88.9
TX18DH213	AMPSY130/TAM 204	13.3	18.43	6.24	2.71	32.42	142	58	79.2
TX18DH214	AMPSY130/TAM 204	11.14	16.6	5.56	2.54	25.43	156	74	88.8
TX18DH215	AMPSY130/TAM 204	13.1	17.68	5.75	2.89	36.41	124	54	66.3
TX18DH216	AMPSY130/TAM 204	11.69	16.92	5.68	2.61	27.07	110	59	62.3
TX18DH217	AMPSY130/TAM 204	12.92	17.93	6.02	2.73	32.03	132	60	73.2
TX18DH218	AMPSY130/TAM 204	11.7	17.09	5.76	2.58	26.99	142	74	73.9
TX18DH219	AMPSY130/TAM 204	11.96	17.02	5.64	2.7	29.5	120	50	59.7
TX18DH220	AMPSY130/TAM 204	15.19	19.44	6.52	2.96	41.18	104	44	44
TX18DH221	AMPSY130/TAM 204	11.06	16.25	5.36	2.62	26.55	130	77	54
TX18DH222	AMPSY130/TAM 204	12.63	17.69	5.91	2.72	31.08	174	84	98
TX18DH223	AMPSY130/TAM 204	13.13	18.07	6.02	2.77	32.89	100	41	58
TX18DH224	AMPSY130/TAM 204	13.02	17.93	6.07	2.72	32.14	144	71	86
TX18DH225	AMPSY130/TAM 204	13.83	18.36	6.11	2.88	36.32	98	36	46
TX18DH226	(AMPSY588/AMPSY077)/(AMPSY003/AMPSY515)	12.09	17.1	5.67	2.71	29.48	206	91	110
TX18DH227	(AMPSY588/AMPSY077)/(AMPSY003/AMPSY515)	12.59	17.51	5.87	2.71	30.67	156	74	74
TX18DH228	(AMPSY588/AMPSY077)/(AMPSY003/AMPSY515)	10.92	16.53	5.61	2.47	25.65	142	90	74
TX18DH229	(AMPSY588/AMPSY077)/(AMPSY003/AMPSY515)	11.94	17.05	5.6	2.71	28.52	88	36	34
TX18DH230	(AMPSY588/AMPSY077)/(AMPSY003/AMPSY515)	11.9	17.12	5.75	2.62	29.13	174	87	84
TX18DH231	(AMPSY588/AMPSY077)/(AMPSY003/AMPSY515)	11.57	17.17	5.86	2.51	25.99	126	76	64
TX18DH232	(AMPSY588/AMPSY077)/(AMPSY003/AMPSY515)	11.36	16.58	5.57	2.58	26.12	142	84	50
TX18DH233	(AMPSY588/AMPSY077)/(AMPSY003/AMPSY515)	11.85	17.96	6.18	2.44	23.33	158	77	68
TX18DH234	(AMPSY588/AMPSY077)/(AMPSY003/AMPSY515)	13.23	17.97	5.96	2.82	33.8	102	58	44.2
TX18DH235	(AMPSY588/AMPSY077)/(AMPSY003/AMPSY515)	13.48	17.97	5.93	2.89	36.89	142	61	70.1
TX18DH236	(AMPSY588/AMPSY077)/(AMPSY003/AMPSY515)	13.48	18.52	6.22	2.75	35.64	134	62	73
TX18DH237	(AMPSY588/AMPSY077)/(AMPSY003/AMPSY515)	12.29	17.39	5.76	2.71	31.14	112	60	47.6
TX18DH238	(AMPSY588/AMPSY077)/(AMPSY003/AMPSY515)	13.79	18.37	6.18	2.83	35.75	180	89	108.4
TX18DH239	(AMPSY588/AMPSY077)/(AMPSY003/AMPSY515)	12.28	17.65	5.99	2.6	29.72	158	91	84
TX18DH240	(AMPSY588/AMPSY077)/(AMPSY003/AMPSY515)	12.64	17.66	5.86	2.75	33.04	130	70	70
TX18DH241	(AMPSY588/AMPSY077)/(AMPSY003/AMPSY515)	15.35	19.54	6.6	2.95	40.54	162	61	74
TX18DH242	(AMPSY588/AMPSY077)/(AMPSY003/AMPSY515)	13.64	18.39	6.13	2.82	36.18	134	65	61
TX18DH243	(AMPSY588/AMPSY077)/(AMPSY003/AMPSY515)	12.33	17.16	5.7	2.74	31.8	170	80	86.9
TX18DH244	(AMPSY588/AMPSY077)/(AMPSY003/AMPSY515)	13.75	18.55	6.24	2.8	35.55	136	67	73.1
TX18DH245	(AMPSY588/AMPSY077)/(AMPSY003/AMPSY515)	13.25	17.59	5.8	2.9	34.78	138	71	70
TX18DH246	(AMPSY588/AMPSY077)/(AMPSY003/AMPSY515)	12.44	17.21	5.68	2.79	32.3	140	62	71.4
TX18DH247	(AMPSY588/AMPSY077)/(AMPSY003/AMPSY515)	12.77	17.65	5.86	2.77	32.33	100	55	46.1
TX18DH248	(AMPSY588/AMPSY077)/(AMPSY003/AMPSY515)	12.76	17.82	5.97	2.72	32.64	136	66	69.1
TX18DH249	(AMPSY588/AMPSY077)/(AMPSY003/AMPSY515)	12.97	17.96	6.03	2.73	33.18	150	95	80.3
TX18DH250	(AMPSY588/AMPSY077)/(AMPSY003/AMPSY515)	14.95	19.19	6.41	2.96	39.58	164	75	97.2
TX18DH251	(AMPSY588/AMPSY077)/(AMPSY003/AMPSY515)	15.34	19.48	6.48	3.01	42.11	102	53	75.4
TX18DH252	(AMPSY588/AMPSY077)/(AMPSY003/AMPSY515)	13.25	18.02	5.95	2.83	36.71	128	72	72
TX18DH253	(AMPSY588/AMPSY077)/(AMPSY003/AMPSY515)	13.21	18.05	6.08	2.74	33.8	126	55	68
TX18DH254	(AMPSY588/AMPSY077)/(AMPSY003/AMPSY515)	12.47	17.36	5.79	2.73	30.96	154	76	90
TX18DH255	(AMPSY588/AMPSY077)/(AMPSY003/AMPSY515)	11.02	17	5.84	2.4	24.69	148	87	75.3
TX18DH256	(AMPSY588/AMPSY077)/(AMPSY003/AMPSY515)	11.69	17.88	6.21	2.39	23.76	124	70	71.8
TX18DH257	(AMPSY588/AMPSY077)/(AMPSY003/AMPSY515)	10.99	16.24	5.37	2.6	27.59	154	93	74.9
TX18DH258	(AMPSY588/AMPSY077)/(AMPSY003/AMPSY515)	10.57	16.5	5.68	2.37	23.03	124	73	57
TX18DH259	(AMPSY588/AMPSY077)/(AMPSY003/AMPSY515)	14.15	18.94	6.35	2.83	37.63	160	68	85
TX18DH260	[ (TX1112-108/TAM 113)/(TAM 1112-20/Gallagher) ]/[(TX12A001044/TAM114)/(Joe/TX12A001078)]	14.12	18.85	6.36	2.82	37.44	140	68	75.8
TX18DH261	[ (TX1112-108/TAM 113)/(TAM 1112-20/Gallagher) ]/[(TX12A001044/TAM114)/(Joe/TX12A001078)]	13.65	18.71	6.4	2.7	34.68	142	56	73.3
TX18DH262	[ (TX1112-108/TAM 113)/(TAM 1112-20/Gallagher) ]/[(TX12A001044/TAM114)/(Joe/TX12A001078)]	12.6	17.42	5.72	2.81	32.56	116	89	43.9
TX18DH263	[ (TX1112-108/TAM 113)/(TAM 1112-20/Gallagher) ]/[(TX12A001044/TAM114)/(Joe/TX12A001078)]	10.09	15.31	5.06	2.53	23.89	158	92	80.9
TX18DH264	[ (TX1112-108/TAM 113)/(TAM 1112-20/Gallagher) ]/[(TX12A001044/TAM114)/(Joe/TX12A001078)]	13.68	18.92	6.52	2.66	33.33	136	76	82.3
TX18DH265	[ (TX1112-108/TAM 113)/(TAM 1112-20/Gallagher) ]/[(TX12A001044/TAM114)/(Joe/TX12A001078)]	10.45	15.52	5.11	2.59	25.96	148	92	83.1
TX18DH266	[ (TX1112-108/TAM 113)/(TAM 1112-20/Gallagher) ]/[(TX12A001044/TAM114)/(Joe/TX12A001078)]	12.15	17.47	5.91	2.61	29.08	146	74	88.4
TX18DH267	[ (TX1112-108/TAM 113)/(TAM 1112-20/Gallagher) ]/[(TX12A001044/TAM114)/(Joe/TX12A001078)]	10.47	15.92	5.32	2.49	25.35	122	63	58.2
TX18DH268	[ (TX1112-108/TAM 113)/(TAM 1112-20/Gallagher) ]/[(TX12A001044/TAM114)/(Joe/TX12A001078)]	12.81	17.9	6.07	2.67	33.33	138	66	77
TX18DH269	[ (TX1112-108/TAM 113)/(TAM 1112-20/Gallagher) ]/[(TX12A001044/TAM114)/(Joe/TX12A001078)]	13.82	18.59	6.19	2.84	37.57	136	69	68
TX18DH270	[ (TX1112-108/TAM 113)/(TAM 1112-20/Gallagher) ]/[(TX12A001044/TAM114)/(Joe/TX12A001078)]	12.86	17.79	5.95	2.75	33.49	102	55	46
TX18DH271	[ (TX1112-108/TAM 113)/(TAM 1112-20/Gallagher) ]/[(TX12A001044/TAM114)/(Joe/TX12A001078)]	13.37	17.74	5.85	2.9	36.06	182	73	98
TX18DH272	[ (TX1112-108/TAM 113)/(TAM 1112-20/Gallagher) ]/[(TX12A001044/TAM114)/(Joe/TX12A001078)]	15.55	19.69	6.68	2.96	43.71	124	47	48
TX18DH273	[ (TX1112-108/TAM 113)/(TAM 1112-20/Gallagher) ]/[(TX12A001044/TAM114)/(Joe/TX12A001078)]	11.45	17	5.81	2.5	27.34	144	96	82
TX18DH274	[ (TX1112-108/TAM 113)/(TAM 1112-20/Gallagher) ]/[(TX12A001044/TAM114)/(Joe/TX12A001078)]	11.62	16.68	5.51	2.68	28.91	112	76	59.6
TX18DH275	[ (TX1112-108/TAM 113)/(TAM 1112-20/Gallagher) ]/[(TX12A001044/TAM114)/(Joe/TX12A001078)]	12.3	17.61	5.97	2.61	30.74	86	63	28.6
TX18DH276	[ (TX1112-108/TAM 113)/(TAM 1112-20/Gallagher) ]/[(TX12A001044/TAM114)/(Joe/TX12A001078)]	10.73	16.66	5.72	2.37	24.09	150	79	95
TX18DH277	[ (TX1112-108/TAM 113)/(TAM 1112-20/Gallagher) ]/[(TX12A001044/TAM114)/(Joe/TX12A001078)]	13.69	18.79	6.41	2.72	34.84	120	65	73.7
TX18DH278	[ (TX1112-108/TAM 113)/(TAM 1112-20/Gallagher) ]/[(TX12A001044/TAM114)/(Joe/TX12A001078)]	10.79	15.87	5.22	2.62	26.49	140	82	80.1
TX18DH279	[ (TX1112-108/TAM 113)/(TAM 1112-20/Gallagher) ]/[(TX12A001044/TAM114)/(Joe/TX12A001078)]	12.81	17.73	5.96	2.72	32.47	180	93	106.3
TX18DH280	[ (TX1112-108/TAM 113)/(TAM 1112-20/Gallagher) ]/[(TX12A001044/TAM114)/(Joe/TX12A001078)]	12.35	17.31	5.83	2.68	30.4	122	70	72
TX18DH281	[ (TX1112-108/TAM 113)/(TAM 1112-20/Gallagher) ]/[(TX12A001044/TAM114)/(Joe/TX12A001078)]	13.16	17.78	5.93	2.81	33.81	118	62	66
TX18DH282	[ (TX1112-108/TAM 113)/(TAM 1112-20/Gallagher) ]/[(TX12A001044/TAM114)/(Joe/TX12A001078)]	12.77	17.52	5.82	2.78	33.64	128	74	90
TX18DH283	[ (TX1112-108/TAM 113)/(TAM 1112-20/Gallagher) ]/[(TX12A001044/TAM114)/(Joe/TX12A001078)]	10.55	15.64	5.13	2.6	26.1	80	69	32
TX18DH284	[ (TX1112-108/TAM 113)/(TAM 1112-20/Gallagher) ]/[(TX12A001044/TAM114)/(Joe/TX12A001078)]	11.61	16.96	5.73	2.57	26.41	120	101	40
TX18DH285	[ (TX1112-108/TAM 113)/(TAM 1112-20/Gallagher) ]/[(TX12A001044/TAM114)/(Joe/TX12A001078)]	13.07	18.22	6.2	2.67	31.98	222	99	125
TX18DH286	[ (TX1112-108/TAM 113)/(TAM 1112-20/Gallagher) ]/[(TX12A001044/TAM114)/(Joe/TX12A001078)]	14.73	19.48	6.3	2.98	39.06	148	79	70.6
TX18DH287	[ (TX1112-108/TAM 113)/(TAM 1112-20/Gallagher) ]/[(TX12A001044/TAM114)/(Joe/TX12A001078)]	13.66	18.11	6.02	2.89	35.48	162	93	90.9
TX18DH288	[ (TX1112-108/TAM 113)/(TAM 1112-20/Gallagher) ]/[(TX12A001044/TAM114)/(Joe/TX12A001078)]	14.36	18.98	6.05	3.02	37	184	106	108.8

## Sheet: S2-BD20
Table S2: Phenotypic data of association mapping panel from Bushland dryland (BD) environment in 2020.
Taxa	BD20-Area	BD20-Peri	BD20-Length	BD20-Width	BD20-1000 KW	BD20-P.Wt	BD20-H.Count	BD20-H. Wt
TX18DH6	10.1569	16.3906	5.64358	2.28576	20.6304	138	74	61.34
TX18DH7	10.6859	16.6046	5.70622	2.3803	23.7342	132	90	53.9
TX18DH8	12.3888	17.6635	6.01541	2.62116	28.8	134	65	54.7
TX18DH9	11.0463	16.9259	5.89429	2.38358	24.8366	130	66	56.9
TX18DH10	10.3329	16.2082	5.49986	2.39079	22.2222	126	69	57.9
TX18DH11	10.7214	16.9416	5.78895	2.3407	24.1042	130	83	57.67
TX18DH12	9.67498	15.9043	5.51513	2.22994	20.9913	108	84	48.9
TX18DH13	12.0552	17.8377	6.13783	2.50104	27.2085	112	69	47.7
TX18DH14	10.3056	16.3447	5.63233	2.32757	21.7514	102	54	45.9
TX18DH15	11.3428	16.8704	5.76364	2.50405	26.7399	120	66	44.6
TX18DH16	13.0468	18.4229	6.32208	2.62496	31.3008	118	67	48.6
TX18DH17	12.5207	17.8878	6.07795	2.62509	28.5171	112	54	52.2
TX18DH18	10.3141	16.4723	5.64535	2.32379	22	136	84	60.3
TX18DH19	11.6932	17.408	5.97375	2.49105	27.8626	112	54	44.8
TX18DH20	9.70855	15.5982	5.34288	2.30396	21.6374	126	100	57
TX18DH21	12.1415	17.7665	6.142	2.51427	28.1369	134	77	54
TX18DH22	10.1389	15.9059	5.38866	2.39441	22.884	128	82	36.6
TX18DH23	10.3922	16.2515	5.57893	2.37229	23.6842	92	64	35
TX18DH24	10.1246	16.2733	5.62558	2.29283	20.3966	142	105	57.7
TX18DH25	10.6176	16.7783	5.8533	2.30611	23.0061	134	93	58.1
TX18DH26	11.2879	17.3086	5.97029	2.41156	25.5319	126	97	58.1
TX18DH27	11.6082	17.5017	6.12833	2.39989	25.817	128	80	52.2
TX18DH28	11.3461	17.2829	5.89481	2.43666	25.4355	116	62	46.9
TX18DH29	10.6257	16.4229	5.62379	2.40707	23.5669	96	67	35.2
TX18DH30	10.7531	16.733	5.79628	2.35716	23.3846	112	67	45.4
TX18DH31	9.78061	16.384	5.76068	2.15062	20.7602	108	77	41.1
TX18DH32	8.74967	15.3848	5.45272	2.03182	16.1426	136	133	56.8
TX18DH33	10.2486	16.5582	5.79756	2.248	22.6006	136	109	48.9
TX18DH34	11.5001	17.7098	6.24334	2.3379	24.5734	86	52	36.9
TX18DH35	10.3325	16.1019	5.47323	2.40475	23.2416	104	68	47.2
TX18DH36	10.3615	16.2027	5.39584	2.43537	22.7414	170	101	76.7
TX18DH37	10.9961	17.0958	5.95942	2.34167	23.5484	82	62	28.8
TX18DH38	9.41766	15.8363	5.54162	2.15993	19.4149	122	91	51.8
TX18DH39	9.2295	15.762	5.52554	2.11283	18.0247	142	116	58
TX18DH40	11.0298	16.8308	5.80058	2.42091	24.4898	144	92	54.4
TX18DH42	11.5087	17.2108	5.86684	2.49628	25.6228	166	102	67.97
TX18DH48	9.70201	15.6643	5.23492	2.34625	20.5128	108	70	57.6
TX18DH49	10.7713	16.8746	5.87662	2.33589	22.6006	136	99	62.44
TX18DH50	11.6169	17.5315	6.0915	2.42835	26.3538	126	91	63.86
TX18DH51	10.24	16.4855	5.72607	2.27423	21.0227	120	93	55.13
TX18DH52	9.59539	15.4152	5.19171	2.35023	21.1594	110	92	46.7
TX18DH53	11.2795	17.1063	5.87936	2.44301	26.0714	114	88	57.3
TX18DH54	12.2538	17.4526	5.9218	2.63705	28.9157	116	87	50.4
TX18DH55	11.7152	17.3796	5.79464	2.57134	25	90	70	40.9
TX18DH56	11.6301	16.7911	5.60417	2.64332	26.7658	120	79	44.5
TX18DH57	10.7915	17.3736	6.10206	2.25545	21.791	128	96	61.3
TX18DH58	9.26488	15.3034	5.22329	2.25766	17.9747	148	102	60.2
TX18DH59	8.62001	15.3589	5.40592	2.03479	16.7442	108	92	51.6
TX18DH60	12.6197	17.7803	5.99401	2.68147	30.0813	180	112	79.9
TX18DH61	12.6075	17.7583	6.01213	2.67178	28.8	138	90	62.1
TX18DH62	12.532	17.76	5.9702	2.66621	28.8	134	90	54.81
TX18DH63	12.3028	18.0556	6.06006	2.58501	27.037	140	90	66.13
TX18DH64	10.4254	16.5678	5.70389	2.31784	21.8462	138	111	59.5
TX18DH65	10.9219	16.9745	5.83146	2.38547	25.7042	118	96	56.8
TX18DH66	11.2819	16.5886	5.60804	2.56135	26.9663	168	135	88.4
TX18DH67	11.657	17.1143	5.8448	2.54081	27.037	116	82	57.7
TX18DH68	10.4481	16.3986	5.60499	2.37058	22.9102	126	110	59
TX18DH69	9.58571	16.1179	5.54428	2.20334	18.8482	126	114	65.4
TX18DH70	10.9018	16.4699	5.57186	2.49523	25.448	146	104	38.4
TX18DH71	10.4828	16.2282	5.48724	2.41799	22.6994	162	96	68
TX18DH72	10.6934	16.3956	5.58489	2.43899	24.2321	128	87	53.34
TX18DH73	10.5003	16.2118	5.47575	2.43327	23.0769	128	74	63.1
TX18DH74	9.63509	15.9953	5.57813	2.1967	19.9454	114	87	61.06
TX18DH75	11.4943	17.1412	5.85428	2.49888	26.8657	154	102	63.7
TX18DH79	12.5764	18.103	6.2483	2.56263	28.4133	112	73	52.1
TX18DH80	12.0064	18.1416	6.34486	2.40981	25	98	65	39.3
TX18DH81	10.4969	16.5547	5.75522	2.31616	23.125	142	91	61.5
TX18DH82	10.6848	16.2063	5.43027	2.50153	24.4068	112	74	42.6
TX18DH83	11.8672	17.3548	5.89863	2.55277	27.3723	110	80	51.44
TX18DH84	10.8398	17.0769	5.71958	2.40629	23.4921	102	66	37.7
TX18DH85	11.9842	17.9587	6.20665	2.45744	27.4809	130	86	65.8
TX18DH86	11.4362	17.2375	5.94416	2.44534	26.2411	138	91	65.6
TX18DH88	11.6675	17.0318	5.76778	2.56804	27.7778	152	96	70.7
TX18DH89	12.0992	17.6644	5.97404	2.56183	25.9649	128	68	56.1
TX18DH90	10.8331	16.5476	5.65399	2.43531	24.0132	196	137	80.7
TX18DH91	12.1781	17.477	5.87505	2.63744	27.2388	124	85	59.2
TX18DH92	11.9886	17.5848	6.03687	2.52345	28.5714	132	81	57.2
TX18DH93	11.2877	16.8348	5.68279	2.52868	26.9091	154	101	77.5
TX18DH94	12.0507	17.7113	6.08075	2.52326	26.5683	116	67	42.3
TX18DH95	9.81256	15.5417	5.22544	2.3902	20.9302	104	80	46.2
TX18DH96	11.4209	16.8763	5.71742	2.53951	25.2632	114	86	49.8
TX18DH97	11.0105	16.6884	5.72601	2.4463	24.1611	156	112	82
TX18DH107	11.2903	16.9102	5.65236	2.52426	25.8741	164	86	74.6
TX18DH108	9.68229	15.3176	5.14781	2.3905	22.0238	156	115	52.62
TX18DH109	10.7018	16.6643	5.60522	2.43183	26.7424	152	82	58.4
TX18DH110	4.52134	10.7357	3.73779	1.54192	22.7844	120	87	48.12
TX18DH111	8.7599	15.5372	5.39873	2.06474	19.1667	132	96	48.18
TX18DH112	9.00248	15.7171	5.4219	2.11762	20.5539	106	80	34.6
TX18DH113	8.58811	15.6384	5.34595	2.05045	19.6185	126	103	62.8
TX18DH114	8.82485	15.3162	5.30357	2.11893	19.2545	138	114	74.1
TX18DH115	9.59314	15.9744	5.51618	2.21908	22.7077	114	105	59.9
TX18DH116	11.0877	17.4355	6.14	2.30098	25.5172	96	85	54.26
TX18DH117	9.56163	16.2972	5.58811	2.18442	22.263	154	122	73.71
TX18DH118	9.55131	16.124	5.6887	2.13555	20.5056	152	122	69.13
TX18DH119	9.91106	16.6021	5.89081	2.14308	21.1144	138	104	60.35
TX18DH120	9.55681	16.13	5.56245	2.19524	21.5244	130	124	68
TX18DH121	8.48284	15.7418	5.33516	2.02499	20.8475	118	106	57.37
TX18DH122	10.243	16.9737	5.99667	2.17221	24.5364	130	99	64.68
TX18DH123	8.78463	15.7595	5.36665	2.07588	22.7666	118	106	56.6
TX18DH124	9.5782	16.1494	5.63541	2.16636	20.767	162	138	74.2
TX18DH125	4.76689	11.1666	3.89913	1.55929	24.3434	158	148	81.9
TX18DH126	8.53108	15.6747	5.2714	2.05623	22.0122	132	132	67.38
TX18DH127	8.93366	15.7137	5.37423	2.12324	18.8	114	98	52.87
TX18DH128	8.36583	15.2139	5.3421	1.99852	17.601	142	128	62
TX18DH129	7.95407	15.5758	5.43599	1.86252	17.5359	96	81	40.8
TX18DH130	9.71487	16.6382	5.62398	2.17261	25.0799	138	97	68.6
TX18DH131	9.419	15.861	5.41426	2.21057	19.0601	128	106	62
TX18DH132	9.30593	16.357	5.60902	2.11708	23.5294	92	66	49.4
TX18DH133	8.54991	15.4573	5.39868	2.00391	20.5572	118	95	45.8
TX18DH134	9.41695	15.9516	5.54763	2.16429	21.5774	108	83	48.6
TX18DH135	11.5901	17.7906	6.10761	2.40753	25.784	146	102	66
TX18DH136	9.16814	15.7426	5.45553	2.14542	20.1662	126	107	51.75
TX18DH137	9.46656	15.9788	5.46213	2.19612	18.9744	110	64	45.54
TX18DH138	11.0317	17.4967	6.1239	2.30211	26.3214	146	74	57.58
TX18DH139	9.71339	16.2533	5.65617	2.18772	22.1449	148	114	62.7
TX18DH140	10.0619	16.4813	5.64901	2.27301	24.3974	120	89	46.1
TX18DH141	9.73623	15.7201	5.33199	2.3243	23.0094	116	85	47.5
TX18DH142	10.607	17.0496	6.0082	2.24881	25.137	140	90	63.8
TX18DH143	9.24487	15.9806	5.52805	2.13277	20.7386	136	138	60.04
TX18DH144	7.58879	14.5692	4.89298	1.94917	19.7606	128	95	64.65
TX18DH145	10.8853	16.6254	5.63226	2.4652	25.4698	96	64	38.9
TX18DH146	8.41278	15.5946	5.38037	1.98451	19.4656	160	130	65.3
TX18DH147	9.19804	15.3961	5.28416	2.20342	21.5916	130	95	51.59
TX18DH148	10.0143	16.3436	5.67884	2.24111	25.2595	94	87	53.7
TX18DH149	10.2622	16.4397	5.6191	2.32697	24.7619	90	76	34.3
TX18DH150	9.49616	16.0127	5.60939	2.14757	21.3545	130	105	67.8
TX18DH151	7.45073	14.2178	4.85497	1.9522	18.2663	118	129	31
TX18DH152	8.29849	15.6895	5.38756	1.95391	21.1019	132	104	57
TX18DH153	9.82181	16.1612	5.55869	2.24627	24.3689	132	88	59.78
TX18DH154	9.34537	16.2394	5.69447	2.08111	22.5237	108	87	47.6
TX18DH155	7.80613	15.0681	5.04093	1.94516	19.6701	130	79	51.2
TX18DH156	10.1673	16.988	5.82593	2.22706	24.462	110	75	43.4
TX18DH157	9.01768	15.4188	5.31147	2.15518	21.236	142	97	59.7
TX18DH158	9.86897	16.0194	5.48224	2.29418	23.6335	130	91	65.3
TX18DH159	10.2026	16.4706	5.50883	2.3551	27.1127	128	78	121.1
TX18DH160	9.27565	16.2965	5.71359	2.06734	19.7662	118	95	54
TX18DH161	9.66943	16.0282	5.51486	2.22835	23.77	122	71	62
TX18DH162	8.29555	14.8409	5.07651	2.06803	19.0547	136	118	46.02
TX18DH163	9.38195	15.5994	5.36789	2.21618	21.8507	122	91	56
TX18DH164	8.58473	15.1002	5.16847	2.11891	19.8919	116	92	56
TX18DH165	9.01414	15.5707	5.36157	2.12801	20.8523	128	82	60.24
TX18DH166	10.9821	16.7857	5.67205	2.46508	29.5911	110	57	50
TX18DH167	10.0975	16.4893	5.60025	2.29519	26.5385	112	65	56.2
TX18DH168	8.74179	15.5793	5.4477	2.04163	20	110	85	55.2
TX18DH169	8.7271	15.6715	5.36765	2.06292	22.0113	114	70	57.31
TX18DH170	9.30298	16.1091	5.66832	2.09315	22.5	112	83	58.2
TX18DH171	7.80368	15.0042	5.22305	1.88807	16.0455	132	90	63
TX18DH172	8.95191	15.6553	5.48959	2.07785	19.8378	108	95	37.07
TX18DH173	9.1644	15.9978	5.59664	2.08101	21.5746	130	81	56
TX18DH174	7.78074	15.1832	5.21566	1.86738	16.1174	84	70	35.3
TX18DH175	9.33771	15.6861	5.35451	2.22667	22.568	120	97	48.6
TX18DH176	8.2076	14.8664	5.09437	2.02245	19.6515	142	92	60.4
TX18DH177	9.76397	16.4347	5.7736	2.15331	21.9242	114	77	52.32
TX18DH178	8.88997	15.5489	5.53647	2.03618	19.3282	134	85	61.14
TX18DH179	9.2915	15.6729	5.44893	2.17266	22.9467	108	75	42
TX18DH180	8.15207	15.4069	5.29038	1.93956	18.9295	116	78	49.1
TX18DH181	8.46099	15.5824	5.34202	2.00344	19.9167	134	97	63.1
TX18DH182	8.94276	15.3451	5.29009	2.15101	21.7647	100	73	48
TX18DH183	10.2667	16.7768	5.8274	2.24365	24.8993	130	73	49.4
TX18DH184	9.15105	15.6189	5.304	2.19097	22.5073	116	76	56.39
TX18DH185	8.26405	15.3339	5.11047	2.06065	19.6267	132	78	62.6
TX18DH186	10.3084	17.0394	5.59332	2.35478	27.3563	116	63	51
TX18DH187	9.05859	16.0371	5.29021	2.18195	20.9412	142	86	67
TX18DH188	9.24334	16.2763	5.43788	2.17641	22.3699	122	74	55.9
TX18DH189	9.06341	16	5.37322	2.13029	21.369	132	68	56.7
TX18DH190	10.5084	16.9342	5.76144	2.32568	25.2982	122	51	55.5
TX18DH191	9.27948	15.6762	5.3427	2.21524	21.8182	126	67	63.4
TX18DH192	10.1271	16.5252	5.35017	2.38696	26.7033	166	63	66.4
TX18DH193	10.836	16.6833	5.68056	2.42536	23.2704	114	59	60.9
TX18DH194	11.4552	16.9286	5.72098	2.54388	26.3941	152	86	78.5
TX18DH195	11.2805	17.0324	5.73631	2.50946	23.5849	162	106	72.6
TX18DH196	11.6163	17.1837	5.76969	2.56578	25.8993	118	56	52.9
TX18DH197	11.6277	17.1222	5.68263	2.60656	28.2051	154	69	55.7
TX18DH198	11.2157	16.616	5.50732	2.58778	27.0073	138	48	63.4
TX18DH199	9.71536	15.6968	5.33949	2.30712	21.2034	90	60	49.1
TX18DH200	11.0915	16.9534	5.71231	2.47518	24.0122	102	56	51.6
TX18DH201	11.6806	17.6338	5.89947	2.51549	30.4959	144	70	68.9
TX18DH202	10.8894	17.1863	5.88267	2.35513	21.5569	152	86	71.2
TX18DH203	9.8074	16.2469	5.42029	2.3153	21.5569	120	75	59.9
TX18DH204	9.97213	16.2058	5.44561	2.32989	24.3771	100	49	48.2
TX18DH205	11.3279	16.9424	5.65216	2.55826	24.3506	108	68	59.55
TX18DH206	12.1728	17.6251	5.97877	2.58863	29.0698	168	87	92
TX18DH207	12.6395	18.0561	6.1144	2.62293	29.6154	112	43	56
TX18DH208	10.747	16.6381	5.61611	2.4292	24.5283	150	74	78
TX18DH209	11.5539	17.5001	5.9275	2.47477	24.5847	116	55	56
TX18DH210	11.1981	16.7829	5.59307	2.55046	26.259	114	62	54
TX18DH211	10.5633	16.5685	5.63167	2.38928	22.5309	98	60	51.9
TX18DH212	10.509	16.9069	5.80013	2.30139	23.4835	112	64	44
TX18DH213	9.60406	16.36	5.46377	2.25436	22.3765	116	66	52
TX18DH214	11.2206	17.0303	5.77821	2.46247	24.2424	132	70	70.3
TX18DH215	11.0246	17.3561	5.99701	2.33642	24.1722	144	73	68.9
TX18DH216	10.4883	16.4969	5.6306	2.36773	20.2128	96	61	51.7
TX18DH217	12.3467	17.7106	5.90981	2.65948	28.7823	114	61	55.9
TX18DH218	11.0348	17.0567	5.80261	2.41421	22.1239	132	77	71.2
TX18DH219	12.5428	18.2387	6.1918	2.57815	26.3158	136	62	66
TX18DH220	11.5254	17.1102	5.68437	2.57041	25	126	67	63.2
TX18DH221	12.6196	17.9083	6.07014	2.63632	28.5185	124	56	51
TX18DH222	11.6455	17.5769	5.99947	2.45985	25	146	73	68.4
TX18DH223	11.2604	17.1473	5.86887	2.43421	24.8299	112	55	57.9
TX18DH224	11.1717	16.961	5.75273	2.46398	24.6795	106	54	50.3
TX18DH225	10.3107	16.1895	5.42492	2.40263	22.3188	146	72	65.7
TX18DH226	13.8629	19.3371	6.61585	2.66617	32.1739	124	80	61
TX18DH227	13.4884	18.8914	6.33284	2.70621	32.0675	144	78	53.8
TX18DH228	9.34442	15.7562	5.42425	2.18046	17.9177	104	67	39.3
TX18DH229	10.9573	17.1561	5.89593	2.36819	23.3438	100	71	40.7
TX18DH230	9.97759	15.9845	5.37574	2.34625	20.3911	100	65	54.8
TX18DH231	11.3553	16.9078	5.55055	2.59375	27.1375	86	53	32.7
TX18DH232	9.23665	15.923	5.53204	2.11833	16.8142	136	123	63.8
TX18DH233	10.8438	16.7135	5.74867	2.39634	22.5	106	83	52.5
TX18DH234	10.637	16.4285	5.42839	2.48269	22.1902	120	71	47.5
TX18DH235	10.1707	16.7267	5.77115	2.23263	19.7333	112	90	57.7
TX18DH236	11.1335	16.9566	5.67226	2.47883	22.063	132	85	51.2
TX18DH237	11.2828	17.1021	5.78466	2.47679	27.0758	104	67	25.9
TX18DH238	12.6317	17.895	5.98822	2.66797	31.2236	102	69	32.3
TX18DH239	10.6134	16.634	5.53371	2.42898	23.1161	138	85	57.9
TX18DH240	11.1766	17.4474	5.9624	2.38616	29.5341	136	107	51.3
TX18DH241	10.9993	17.3704	5.91529	2.36372	29.2419	126	66	50.5
TX18DH242	10.7243	16.7816	5.62716	2.42759	27.0566	132	66	76.4
TX18DH243	12.3891	17.4851	5.93698	2.65203	31.0776	126	72	56.8
TX18DH244	12.1056	18.3146	6.35346	2.42088	30	128	74	54.14
TX18DH245	9.89392	16.1859	5.38693	2.32736	26.1172	122	77	57.71
TX18DH246	11.216	17.6993	6.10771	2.34487	30.3376	86	53	27.12
TX18DH247	13.0676	18.7699	6.47563	2.57331	33.972	98	54	34.19
TX18DH248	9.14651	15.8843	5.11169	2.27733	16.5596	102	59	28.04
TX18DH249	5.44999	12.2026	4.26244	1.63199	29.4902	112	68	49.41
TX18DH250	5.18176	11.6191	4.06714	1.62692	26.4407	90	65	43.52
TX18DH251	11.7538	17.8474	6.22746	2.39956	26.0667	124	80	61.71
TX18DH252	11.8288	18.0803	6.32685	2.37418	25.6115	86	52	45.83
TX18DH253	10.8621	17.1229	5.93915	2.32636	26.6549	86	67	38.09
TX18DH254	8.95517	15.9478	5.36689	2.12696	21.6766	130	81	62.1
TX18DH255	10.9646	17.3491	5.98384	2.32307	28.1648	110	52	42.4
TX18DH256	10.7742	17.0472	5.95774	2.28845	25.4804	148	80	79.7
TX18DH257	11.1827	17.441	5.90699	2.41924	28.0952	106	59	48.1
TX18DH258	11.2795	17.4218	5.92112	2.43613	30.6349	114	83	42.86
TX18DH259	10.2443	15.9377	5.35653	2.41021	20.7756	96	83	82.4
TX18DH260	11.1554	17.6227	6.10343	2.32814	21.9091	68	58	27.8
TX18DH261	11.6422	17.6084	6.02298	2.4582	23.9344	122	85	53.62
TX18DH262	10.9808	17.2031	5.90973	2.36332	23.8	94	60	43.7
TX18DH263	8.43497	15.3646	5.24999	2.03973	21.0345	140	120	42.8
TX18DH264	10.6719	17.3643	6.02366	2.26061	21.0165	108	76	48
TX18DH265	9.31896	15.4337	5.19666	2.27709	20	102	64	43.1
TX18DH266	11.7877	18.4478	6.46095	2.31887	24.5875	120	9	52.28
TX18DH267	7.95103	14.7634	4.96821	2.03493	18.8642	128	85	52
TX18DH268	11.8596	17.172	5.69057	2.65872	26.5188	150	125	58
TX18DH269	10.1724	16.6307	5.74397	2.25097	20.4396	114	74	38.74
TX18DH270	8.43097	15.1715	5.23834	2.04703	20.114	124	83	53.7
TX18DH271	8.32512	15.1961	5.0249	2.11013	20.1309	146	82	70.6
TX18DH272	14.0732	19.24	6.33598	2.81292	36.0199	108	61	40.5
TX18DH273	11.7553	17.2342	5.632	2.64789	23.4347	98	48	35.2
TX18DH274	11.4164	17.2976	5.78179	2.50597	27.0189	110	87	58.8
TX18DH275	12.7792	18.4841	6.29555	2.58428	28.84	96	65	48.4
TX18DH276	8.50024	15.1641	5.24539	2.05132	15.7511	102	90	56.3
TX18DH277	9.20866	15.1174	5.04133	2.30613	20.5042	152	104	81.47
TX18DH278	8.31789	14.9847	5.12048	2.07195	19.1304	124	105	59.86
TX18DH279	10.2546	16.8276	5.82874	2.23035	23.7209	134	114	58.94
TX18DH280	9.9177	16.4151	5.71874	2.20234	23.3121	134	104	72.71
TX18DH281	11.8794	17.566	5.98183	2.53293	31.0638	136	84	71
TX18DH282	10.7175	17.1604	5.95585	2.29284	26.5	134	84	65.47
TX18DH283	8.23635	14.8868	5.05393	2.07183	19.3668	102	97	50.84
TX18DH284	9.14273	15.6545	5.48776	2.11537	18.3292	132	120	57.01
TX18DH285	11.4617	17.6762	6.12403	2.37534	24.2718	102	80	40.5
TX18DH286	13.8573	19.2407	6.58779	2.67128	32.2609	118	83	60.87
TX18DH287	11.7828	17.4658	5.94144	2.51101	27.1479	128	99	69.5
TX18DH288	12.106	17.9085	6.1093	2.51534	27.2263	82	65	46.8

## Sheet: S3-BI20 Statistics
	Table S3: Basic statistics on all eight phenotypic parameters for data quality in Bushland irrigated (BI) environment in 2020.
		BI20-Area	BI20-Peri	BI20-Length	BI20-Width	BI20-1000 KW	BI20-P. Wt	BI20-H. Count	BI20-H. Wt
	Mean	11.5766	16.9843	5.69413	2.57277	29.6733	139.098	75.3447	71.5303
	Standard Error	0.0849648	0.0645796	0.0221776	0.0115582	0.268402	1.35235	0.901948	1.09064
	Median	11.6	16.98	5.7	2.6	29.69	138	74	72.35
	Mode	11.9	16.5	5.6	2.6	26.99	140	68	74
	Standard Deviation	1.38051	1.04929	0.360344	0.187798	4.36102	21.9731	14.6549	17.7208
	Sample Variance	1.90582	1.10102	0.129848	0.035268	19.0185	482.819	214.767	314.028
	Kurtosis	3.41813	8.17304	6.59876	2.64626	-0.191638	0.772499	0.168761	0.907162
	Skewness	-0.392529	-1.24479	-1.04896	-0.588855	0.33139	0.259895	0.177931	-0.223529
	Range	11.1	9.4	3.18	1.41	23.84	142	86	119.6
	Minimum	4.45	10.29	3.5	1.61	19.87	80	36	12.2
	Maximum	15.55	19.69	6.68	3.02	43.71	222	122	131.8
	Confidence Level (95.0%)	0.167298	0.127159	0.0436683	0.0227583	0.528491	2.66282	1.77596	2.1475

## Sheet: S4-BD20 Statistics
	Table S4: Basic statistics on all eight phenotypic parameters for data quality in Bushland dryland (BD) environment in 2020.
		BD20-Area	BD20-Peri	BD20-Length	BD20-Width	BD20-1000 KW	BD20-P.Wt	BD20-H.Count	BD20-H. Wt
	Mean	10.3515	16.5267	5.64997	2.31885	23.7717	123.606	83.3295	55.6885
	Standard Error	0.0900891	0.0687931	0.0236404	0.0130205	0.221878	1.21915	1.26711	0.757089
	Median	10.4856	16.5682	5.65059	2.33716	23.5389	124	82	56
	Mode	#N/A	#N/A	#N/A	#N/A	28.8	132	67	56
	Standard Deviation	1.46377	1.11776	0.384111	0.211558	3.6051	19.8089	20.5882	12.3012
	Sample Variance	2.14263	1.24938	0.147542	0.0447569	12.9967	392.392	423.872	151.32
	Kurtosis	1.54032	5.52645	4.33913	0.809644	-0.0317603	0.307767	0.547078	2.73466
	Skewness	-0.589172	-1.24093	-1.02976	-0.598838	0.322376	0.253763	0.428235	0.607279
	Range	9.55186	8.60145	2.87806	1.271	20.2688	128	139	95.2
	Minimum	4.52134	10.7357	3.73779	1.54192	15.7511	68	9	25.9
	Maximum	14.0732	19.3371	6.61585	2.81292	36.0199	196	148	121.1
	Confidence Level(95.0%)	0.177388	0.135455	0.0465486	0.0256377	0.436884	2.40054	2.49498	1.49073

## Sheet: S5-Genotyping data
Table S5: Genotypic data on 264 doubled haploid lines using the NovaSeq 6000
rs	alleles	chrom	pos	strand	assembly	center	protLSID	assayLSID	panelLSID	QCcode	TX18DH6	TX18DH7	TX18DH8	TX18DH9	TX18DH10	TX18DH11	TX18DH12	TX18DH13	TX18DH14	TX18DH15	TX18DH16	TX18DH17	TX18DH18	TX18DH19	TX18DH20	TX18DH21	TX18DH22	TX18DH23	TX18DH24	TX18DH25	TX18DH26	TX18DH27	TX18DH28	TX18DH29	TX18DH30	TX18DH31	TX18DH32	TX18DH33	TX18DH34	TX18DH35	TX18DH36	TX18DH37	TX18DH38	TX18DH39	TX18DH40	TX18DH42	TX18DH48	TX18DH49	TX18DH50
S1A_1946944	G/A	1A	1946944	+	NA	NA	NA	NA	NA	NA	G	G	G	G	G	G	G	G	G	G	G	G	A	G	G	G	G	G	G	G	G	G	G	G	G	G	G	G	G	G	G	G	G	G	G	G	G	G	G
S1A_1947003	C/A	1A	1947003	+	NA	NA	NA	NA	NA	NA	C	C	C	C	C	C	C	C	C	C	C	C	A	C	C	C	C	C	C	C	C	C	C	C	C	C	C	C	C	C	C	C	C	C	C	C	C	C	C
S1A_3294061	A/C	1A	3294061	+	NA	NA	NA	NA	NA	NA	A	A	A	A	A	A	A	A	A	A	A	A	A	A	A	A	A	A	A	A	A	A	A	A	A	A	A	A	A	A	A	A	A	A	A	A	A	A	C
S1A_3294062	T/G	1A	3294062	+	NA	NA	NA	NA	NA	NA	T	T	T	T	T	T	T	T	T	T	T	T	T	T	T	T	T	T	T	T	T	T	T	T	T	T	T	T	T	T	T	T	T	T	T	T	T	T	G
S1A_3294074	T/C	1A	3294074	+	NA	NA	NA	NA	NA	NA	T	T	T	T	T	T	T	T	T	T	T	T	T	T	T	T	T	T	T	T	T	T	T	T	T	T	T	T	T	T	T	T	T	T	T	T	T	T	C
S1A_3294105	A/G	1A	3294105	+	NA	NA	NA	NA	NA	NA	A	A	A	A	A	A	A	A	A	A	A	A	A	A	A	A	A	A	A	A	A	A	A	A	A	A	A	A	A	A	A	A	A	A	A	A	A	A	G
S1A_3294111	T/C	1A	3294111	+	NA	NA	NA	NA	NA	NA	T	T	T	T	T	T	T	T	T	T	T	T	T	T	T	T	T	T	T	T	T	T	T	T	T	T	T	T	T	T	T	T	T	T	T	T	T	T	C
S1A_3294121	T/C	1A	3294121	+	NA	NA	NA	NA	NA	NA	T	T	T	T	T	T	T	T	T	T	T	T	T	T	T	T	T	T	T	T	T	T	T	T	T	T	T	T	T	T	T	T	T	T	T	T	T	T	C
S1A_3294142	T/C	1A	3294142	+	NA	NA	NA	NA	NA	NA	T	T	T	T	T	T	T	T	T	T	T	T	T	T	T	T	T	T	T	T	T	T	T	T	T	T	T	T	T	T	T	T	T	T	T	T	T	T	C
S1A_3294143	A/G	1A	3294143	+	NA	NA	NA	NA	NA	NA	A	A	A	A	A	A	A	A	A	A	A	A	A	A	A	A	A	A	A	A	A	A	A	A	A	A	A	A	A	A	A	A	A	A	A	A	A	A	G
S1A_3294242	C/G	1A	3294242	+	NA	NA	NA	NA	NA	NA	C	C	C	C	C	C	C	C	C	C	C	C	C	C	C	C	C	C	C	C	C	C	C	C	C	C	C	C	C	C	C	C	C	C	C	C	C	C	G
S1A_3776777	T/C	1A	3776777	+	NA	NA	NA	NA	NA	NA	T	T	T	T	T	C	T	C	T	T	T	C	T	T	C	C	T	T	T	C	C	T	T	T	C	C	C	T	C	T	C	C	C	C	T	T	T	T	T
S1A_3776803	A/T	1A	3776803	+	NA	NA	NA	NA	NA	NA	A	A	A	A	A	T	A	T	A	A	A	T	A	A	T	T	A	A	A	T	T	A	A	A	T	T	T	A	T	A	T	T	T	T	A	A	A	A	A
S1A_4281652	T/C	1A	4281652	+	NA	NA	NA	NA	NA	NA	T	T	T	T	T	T	T	T	T	T	T	T	T	T	T	T	T	T	T	T	T	T	T	T	T	T	T	T	T	T	T	T	T	T	T	T	T	T	T
S1A_4487020	G/A	1A	4487020	+	NA	NA	NA	NA	NA	NA	G	G	G	G	G	G	G	G	G	G	G	G	G	G	G	G	G	G	G	G	G	G	G	G	G	A	G	G	G	G	A	G	A	A	G	G	G	G	G
S1A_5378360	C/A	1A	5378360	+	NA	NA	NA	NA	NA	NA	C	C	C	C	C	C	C	C	C	C	C	C	A	C	C	C	C	C	C	C	C	C	C	C	C	C	C	C	C	C	A	C	A	C	A	C	A	C	C
S1A_6695930	T/C	1A	6695930	+	NA	NA	NA	NA	NA	NA	T	T	T	T	T	T	T	T	T	T	T	T	T	T	T	T	T	T	T	T	T	T	T	T	T	T	T	T	T	T	T	T	T	T	T	T	T	T	T
S1A_6696119	C/T	1A	6696119	+	NA	NA	NA	NA	NA	NA	C	C	C	C	C	C	C	C	C	C	C	C	C	C	C	C	C	C	C	C	C	C	C	C	C	C	C	C	C	C	C	C	C	C	C	C	C	C	C
S1A_6696126	G/A	1A	6696126	+	NA	NA	NA	NA	NA	NA	G	G	G	G	G	G	G	G	G	G	G	G	G	G	G	G	G	G	G	G	G	G	G	G	G	G	G	G	G	G	G	G	G	G	G	G	G	G	G
S1A_6696175	T/C	1A	6696175	+	NA	NA	NA	NA	NA	NA	T	T	T	T	T	T	T	T	T	T	T	T	T	T	T	T	T	T	T	T	T	T	T	T	T	T	T	T	T	T	T	T	T	T	T	T	T	T	T
S1A_6696179	C/T	1A	6696179	+	NA	NA	NA	NA	NA	NA	C	C	C	C	C	C	C	C	C	C	C	C	C	C	C	C	C	C	C	C	C	C	C	C	C	C	C	C	C	C	C	C	C	C	C	C	C	C	C
S1A_8045095	A/G	1A	8045095	+	NA	NA	NA	NA	NA	NA	A	A	G	A	A	G	G	G	A	A	A	G	A	A	G	G	A	G	A	G	G	A	A	G	A	G	A	A	G	A	G	A	G	G	G	A	G	A	G
S1A_8045144	T/C	1A	8045144	+	NA	NA	NA	NA	NA	NA	T	T	C	T	T	C	C	C	T	T	T	C	T	T	C	C	T	C	T	C	C	T	T	C	T	C	T	T	C	T	C	T	C	C	C	T	C	T	C
S1A_9650952	A/G	1A	9650952	+	NA	NA	NA	NA	NA	NA	A	A	A	A	A	A	A	A	A	A	A	A	A	A	A	A	A	A	A	A	A	A	A	A	A	A	A	G	A	A	A	A	A	A	G	A	A	A	A
S1A_9911472	C/T	1A	9911472	+	NA	NA	NA	NA	NA	NA	C	C	C	C	C	C	C	C	C	C	C	C	T	C	C	C	C	C	C	C	C	C	C	C	C	C	C	T	C	C	C	C	C	C	T	C	T	C	T
S1A_9911642	G/A	1A	9911642	+	NA	NA	NA	NA	NA	NA	G	G	G	G	G	G	G	G	G	G	G	G	A	G	G	G	G	G	G	G	G	G	G	G	G	G	G	A	G	G	G	G	G	G	A	G	A	G	A
S1A_9911667	T/C	1A	9911667	+	NA	NA	NA	NA	NA	NA	T	T	T	T	T	T	T	T	T	T	T	T	C	T	T	T	T	T	T	T	T	T	T	T	T	T	T	C	T	T	T	T	T	T	C	T	C	T	C
S1A_10051940	G/T	1A	10051940	+	NA	NA	NA	NA	NA	NA	T	G	G	G	G	G	T	T	G	T	T	T	T	G	T	G	G	T	T	G	T	G	G	G	G	G	G	G	G	G	G	G	G	G	G	G	G	G	G
S1A_10483051	A/G	1A	10483051	+	NA	NA	NA	NA	NA	NA	A	A	A	G	G	G	A	A	A	A	A	A	A	A	A	A	G	A	A	A	A	G	A	A	A	A	A	A	G	G	A	G	A	A	A	A	A	G	A
S1A_10483108	G/T	1A	10483108	+	NA	NA	NA	NA	NA	NA	G	G	G	T	T	T	G	G	G	G	G	G	G	G	G	G	T	G	G	G	G	T	G	G	G	G	G	G	T	T	G	T	G	G	G	G	G	T	G
S1A_10483184	C/T	1A	10483184	+	NA	NA	NA	NA	NA	NA	C	C	C	T	T	T	C	C	C	C	C	C	C	C	C	C	T	C	C	C	C	T	C	C	C	C	C	C	T	T	C	T	C	C	C	C	C	T	C
S1A_10722517	A/C	1A	10722517	+	NA	NA	NA	NA	NA	NA	A	A	A	A	A	A	A	A	A	A	C	A	A	A	A	A	A	A	A	A	A	A	A	A	A	A	A	A	A	A	C	A	A	C	A	A	C	A	C
S1A_10722520	T/G	1A	10722520	+	NA	NA	NA	NA	NA	NA	T	T	T	T	T	T	T	T	T	T	G	T	T	T	T	T	T	T	T	T	T	T	T	T	T	T	T	T	T	T	G	T	T	G	T	T	G	T	G
S1A_10722529	A/G	1A	10722529	+	NA	NA	NA	NA	NA	NA	A	A	A	A	A	A	A	A	A	A	G	A	A	A	A	A	A	A	A	A	A	A	A	A	A	A	A	A	A	A	G	A	A	G	A	A	G	A	G
S1A_10722531	T/C	1A	10722531	+	NA	NA	NA	NA	NA	NA	T	T	T	T	T	T	T	T	T	T	C	T	T	T	T	T	T	T	T	T	T	T	T	T	T	T	T	T	T	T	C	T	T	C	T	T	C	T	C
S1A_10722551	C/A	1A	10722551	+	NA	NA	NA	NA	NA	NA	C	C	C	C	C	C	C	C	C	C	A	C	C	C	C	C	C	C	C	C	C	C	C	C	C	C	C	C	C	C	A	C	C	A	C	C	A	C	A
S1A_10722553	A/C	1A	10722553	+	NA	NA	NA	NA	NA	NA	A	A	A	A	A	A	A	A	A	A	C	A	A	A	A	A	A	A	A	A	A	A	A	A	A	A	A	A	A	A	C	A	A	C	A	A	C	A	C
S1A_10722579	T/C	1A	10722579	+	NA	NA	NA	NA	NA	NA	T	T	T	T	T	T	T	T	T	T	C	T	T	T	T	T	T	T	T	T	T	T	T	T	T	T	T	T	T	T	C	T	T	C	T	T	C	T	C
S1A_10722580	G/T	1A	10722580	+	NA	NA	NA	NA	NA	NA	G	G	G	G	G	G	G	G	G	G	T	G	G	G	G	G	G	G	G	G	G	G	G	G	G	G	G	G	G	G	T	G	G	T	G	G	T	G	T
S1A_10722620	A/G	1A	10722620	+	NA	NA	NA	NA	NA	NA	A	A	A	A	A	A	A	A	A	A	G	A	A	A	A	A	A	A	A	A	A	A	A	A	A	A	A	A	A	A	G	A	A	G	A	A	G	A	G
S1A_10722634	C/G	1A	10722634	+	NA	NA	NA	NA	NA	NA	C	C	C	C	C	C	C	C	C	C	G	C	C	C	C	C	C	C	C	C	C	C	C	C	C	C	C	C	C	C	G	C	C	G	C	C	G	C	G
S1A_10722741	G/C	1A	10722741	+	NA	NA	NA	NA	NA	NA	G	G	G	G	G	G	G	G	G	G	C	G	G	G	G	G	G	G	G	G	G	G	G	G	G	G	G	G	G	G	C	G	G	C	G	G	C	G	C
S1A_10725232	C/G	1A	10725232	+	NA	NA	NA	NA	NA	NA	C	C	C	C	C	C	C	C	C	C	G	C	C	C	C	C	C	C	C	C	C	C	C	C	C	C	C	C	C	C	G	C	C	G	C	C	C	C	C
S1A_10725233	A/G	1A	10725233	+	NA	NA	NA	NA	NA	NA	A	A	A	A	A	A	A	A	A	A	G	A	A	A	A	A	A	A	A	A	A	A	A	A	A	A	A	A	A	A	G	A	A	G	A	A	A	A	A
S1A_10725330	T/C	1A	10725330	+	NA	NA	NA	NA	NA	NA	T	T	T	T	T	T	T	T	T	T	C	T	T	T	T	T	T	T	T	T	T	T	T	T	T	T	T	T	T	T	C	T	T	C	T	T	T	T	T
S1A_11341756	A/G	1A	11341756	+	NA	NA	NA	NA	NA	NA	A	A	A	A	A	A	A	A	A	A	A	A	A	A	A	A	A	A	G	A	A	A	A	A	A	A	A	A	A	A	A	A	A	A	A	A	A	A	A
S1A_11341852	C/T	1A	11341852	+	NA	NA	NA	NA	NA	NA	C	C	C	C	C	C	C	C	C	C	C	C	C	C	C	C	C	C	T	C	C	C	C	C	C	C	C	C	C	C	C	C	C	C	C	C	C	C	C
S1A_11341880	A/C	1A	11341880	+	NA	NA	NA	NA	NA	NA	A	A	A	A	A	A	A	A	A	A	A	A	A	A	A	A	A	A	C	A	A	A	A	A	A	A	A	A	A	A	A	A	A	A	A	A	A	A	A
S1A_11342119	G/A	1A	11342119	+	NA	NA	NA	NA	NA	NA	G	G	G	G	G	G	G	G	G	G	G	G	G	G	G	G	G	G	A	G	G	G	G	G	G	G	G	G	G	G	G	G	G	G	G	G	G	G	G
S1A_11610930	G/C	1A	11610930	+	NA	NA	NA	NA	NA	NA	G	G	C	G	G	G	G	G	G	G	G	G	G	C	G	G	G	G	G	G	G	G	G	G	C	G	G	G	G	G	G	C	G	G	G	G	G	G	G
S1A_11995117	T/C	1A	11995117	+	NA	NA	NA	NA	NA	NA	T	T	C	T	T	T	T	T	T	T	T	T	T	C	T	T	T	T	T	T	T	T	T	T	T	T	T	T	T	T	T	T	T	T	T	T	T	T	T
S1A_12099622	G/A	1A	12099622	+	NA	NA	NA	NA	NA	NA	G	G	A	A	A	G	G	G	G	G	G	G	G	A	A	G	A	G	G	G	G	A	G	G	G	G	A	G	A	G	G	G	G	G	G	G	G	A	G
S1A_12127808	C/A	1A	12127808	+	NA	NA	NA	NA	NA	NA	C	C	C	C	C	C	C	C	C	C	A	C	A	C	C	C	C	A	A	A	A	C	C	C	C	C	C	C	C	C	C	C	C	A	C	C	C	C	C
S1A_12127853	G/A	1A	12127853	+	NA	NA	NA	NA	NA	NA	G	G	G	G	G	G	G	G	G	G	A	G	A	G	G	G	G	A	A	A	A	G	G	G	G	G	G	G	G	G	G	G	G	A	G	G	G	G	G
S1A_12794488	G/C	1A	12794488	+	NA	NA	NA	NA	NA	NA	G	G	G	G	G	G	G	C	G	G	G	C	G	G	G	C	G	G	G	G	C	G	G	G	G	G	G	G	G	G	G	G	G	G	G	G	G	G	G
S1A_12795982	T/G	1A	12795982	+	NA	NA	NA	NA	NA	NA	T	T	T	T	T	T	T	T	T	T	T	T	G	T	G	T	T	G	T	G	T	T	T	T	T	T	T	T	T	T	T	T	T	G	T	T	T	T	T
S1A_13057378	G/C	1A	13057378	+	NA	NA	NA	NA	NA	NA	G	G	G	G	G	G	G	C	G	G	G	C	G	G	C	G	G	G	G	G	C	G	G	G	G	G	G	G	G	G	G	G	G	C	G	G	G	G	G
S1A_14124763	C/T	1A	14124763	+	NA	NA	NA	NA	NA	NA	C	C	C	C	C	C	C	T	C	T	T	T	C	C	C	C	C	C	C	C	T	C	C	C	C	C	C	C	C	C	C	C	C	C	C	C	C	C	C
S1A_14124945	G/A	1A	14124945	+	NA	NA	NA	NA	NA	NA	G	G	G	G	G	G	G	A	G	A	G	A	G	G	G	G	G	G	G	G	G	G	G	G	G	G	G	G	G	G	G	G	G	G	G	G	G	G	G
S1A_14124998	G/T	1A	14124998	+	NA	NA	NA	NA	NA	NA	G	G	G	G	G	G	G	T	G	T	T	T	G	G	G	G	G	G	G	G	T	G	G	G	G	G	G	G	G	G	G	G	G	G	G	G	G	G	G
S1A_14125004	G/C	1A	14125004	+	NA	NA	NA	NA	NA	NA	G	G	G	G	G	G	G	C	G	C	C	C	G	G	G	G	G	G	G	G	C	G	G	G	G	G	G	G	G	G	G	G	G	G	G	G	G	G	G
S1A_14240524	C/G	1A	14240524	+	NA	NA	NA	NA	NA	NA	C	C	C	C	C	C	C	C	C	C	G	C	C	C	C	C	C	C	C	C	C	C	C	C	C	C	C	C	C	C	C	C	C	C	C	C	C	C	C
S1A_14240780	G/A	1A	14240780	+	NA	NA	NA	NA	NA	NA	G	G	G	G	G	G	G	G	G	G	A	G	G	G	G	G	G	G	G	G	G	G	G	G	G	G	G	G	G	G	G	G	G	G	G	G	G	G	G
S1A_14286410	G/A	1A	14286410	+	NA	NA	NA	NA	NA	NA	G	G	G	G	G	G	G	G	G	A	A	G	G	G	G	G	G	G	G	G	G	G	G	G	G	G	G	G	G	G	G	G	G	G	G	G	G	G	G
S1A_15355900	C/A	1A	15355900	+	NA	NA	NA	NA	NA	NA	C	C	C	C	C	C	A	A	C	A	A	A	A	C	A	C	C	C	A	C	A	C	C	C	C	C	C	C	C	A	C	C	C	C	C	C	C	C	C
S1A_15682398	A/G	1A	15682398	+	NA	NA	NA	NA	NA	NA	A	A	A	A	A	A	G	A	A	A	A	A	A	A	A	A	A	A	A	A	A	A	A	A	A	A	A	A	A	A	A	A	A	A	A	A	A	A	A
S1A_15682490	A/C	1A	15682490	+	NA	NA	NA	NA	NA	NA	A	A	A	A	A	A	C	A	A	A	A	A	A	A	A	A	A	A	A	A	A	A	A	A	A	A	A	A	A	A	A	A	A	A	A	A	A	A	A
S1A_15699904	A/G	1A	15699904	+	NA	NA	NA	NA	NA	NA	A	A	G	G	A	A	A	A	G	A	A	A	A	A	A	G	G	A	A	A	A	G	A	A	A	A	A	A	G	A	A	A	A	A	A	A	G	G	G
S1A_15769854	C/T	1A	15769854	+	NA	NA	NA	NA	NA	NA	C	T	T	T	T	T	C	C	T	C	C	C	C	C	C	T	T	C	C	C	C	T	T	C	C	C	T	C	T	C	C	T	C	C	C	T	T	T	T
S1A_15935717	C/A	1A	15935717	+	NA	NA	NA	NA	NA	NA	C	C	C	C	C	C	A	A	C	A	A	A	A	C	C	A	C	C	A	C	A	C	C	C	C	C	C	C	C	A	C	A	C	C	C	C	C	C	C
S1A_15935780	T/C	1A	15935780	+	NA	NA	NA	NA	NA	NA	T	T	T	T	T	T	C	C	T	C	C	C	C	T	T	C	T	T	C	T	C	T	T	T	T	T	T	T	T	C	T	C	T	T	T	T	T	T	T
S1A_15935786	G/T	1A	15935786	+	NA	NA	NA	NA	NA	NA	G	G	G	G	G	G	T	T	G	T	T	T	T	G	G	T	G	G	T	G	T	G	G	G	G	G	G	G	G	T	G	T	G	G	G	G	G	G	G
S1A_16018874	G/A	1A	16018874	+	NA	NA	NA	NA	NA	NA	G	A	G	A	A	G	G	G	A	G	G	G	G	G	G	G	G	G	G	G	G	G	G	G	G	G	A	G	A	G	G	G	G	G	G	G	G	A	G
S1A_16018956	G/A	1A	16018956	+	NA	NA	NA	NA	NA	NA	G	G	G	G	G	G	A	G	G	A	A	G	A	G	A	G	G	G	A	G	A	G	G	G	G	G	G	G	G	G	G	G	A	G	G	G	G	G	G
S1A_16018965	G/A	1A	16018965	+	NA	NA	NA	NA	NA	NA	G	G	G	G	G	G	A	G	G	A	A	G	A	G	A	G	G	G	A	G	A	G	G	G	G	G	G	G	G	G	G	G	A	G	G	G	G	G	G
S1A_16019002	A/T	1A	16019002	+	NA	NA	NA	NA	NA	NA	A	A	A	A	A	A	T	T	A	T	T	T	T	A	A	A	A	A	T	A	T	A	A	A	A	A	A	A	A	A	A	A	A	A	A	A	A	A	A
S1A_16019053	G/A	1A	16019053	+	NA	NA	NA	NA	NA	NA	G	G	G	G	G	G	A	A	G	A	A	A	A	G	A	G	G	G	A	G	A	G	G	G	G	G	G	G	G	G	G	G	A	G	G	G	G	G	G
S1A_16333466	A/C	1A	16333466	+	NA	NA	NA	NA	NA	NA	C	A	C	C	C	C	A	A	C	A	A	A	A	C	A	C	C	A	A	C	A	C	C	A	A	C	C	A	C	A	A	C	A	A	C	C	C	C	C
S1A_16333517	G/C	1A	16333517	+	NA	NA	NA	NA	NA	NA	C	G	C	C	C	C	G	G	C	G	G	G	G	C	G	C	C	G	G	C	G	C	C	G	G	C	C	G	C	G	G	C	G	G	C	C	C	C	C
S1A_16333556	C/T	1A	16333556	+	NA	NA	NA	NA	NA	NA	T	C	T	T	T	T	C	C	T	C	C	C	C	T	C	T	T	C	C	T	C	T	T	C	C	T	T	C	T	C	C	T	C	C	T	T	T	T	T
S1A_16333589	G/A	1A	16333589	+	NA	NA	NA	NA	NA	NA	A	G	A	A	A	A	G	G	A	G	G	G	G	A	G	A	A	G	G	A	G	A	A	G	G	A	A	G	A	G	G	A	G	G	A	A	A	A	A
S1A_16372707	G/T	1A	16372707	+	NA	NA	NA	NA	NA	NA	G	G	G	G	G	G	T	T	G	T	T	T	G	G	G	G	G	T	G	G	T	G	G	G	G	G	G	G	G	G	G	G	G	T	G	G	G	G	G
S1A_16717086	T/C	1A	16717086	+	NA	NA	NA	NA	NA	NA	T	T	C	T	T	T	T	T	T	T	T	T	T	C	T	T	C	T	T	T	T	C	T	T	T	T	T	T	T	T	T	C	T	T	T	T	T	T	C
S1A_16717127	G/A	1A	16717127	+	NA	NA	NA	NA	NA	NA	G	G	A	G	G	G	G	G	G	G	G	G	G	A	G	G	A	G	G	G	G	A	G	G	G	G	G	G	G	G	G	A	G	G	G	G	G	G	A
S1A_16720273	C/A	1A	16720273	+	NA	NA	NA	NA	NA	NA	C	C	A	C	C	C	C	C	C	C	C	C	C	A	C	C	A	C	C	C	C	A	C	C	C	C	C	C	C	C	C	A	C	C	C	C	C	C	A
S1A_16754383	C/T	1A	16754383	+	NA	NA	NA	NA	NA	NA	C	C	C	C	C	C	T	T	C	T	T	T	T	C	T	C	C	T	T	C	T	C	C	C	C	C	C	C	C	C	T	C	C	T	C	C	C	C	C
S1A_16754544	C/T	1A	16754544	+	NA	NA	NA	NA	NA	NA	C	C	C	C	C	C	T	T	C	T	T	T	T	C	T	C	C	T	T	C	T	C	C	C	C	C	C	C	C	C	C	C	C	T	C	C	C	C	C
S1A_17163448	T/C	1A	17163448	+	NA	NA	NA	NA	NA	NA	T	T	T	T	T	T	T	T	T	T	T	T	T	T	T	T	T	T	T	T	T	T	T	T	T	T	T	T	T	T	T	T	T	T	T	T	T	T	T
S1A_17177387	A/G	1A	17177387	+	NA	NA	NA	NA	NA	NA	A	A	A	A	A	A	A	A	A	A	A	A	A	A	A	A	A	A	A	A	A	A	A	A	A	A	A	A	A	A	A	A	A	A	A	A	A	A	A
S1A_17177395	A/G	1A	17177395	+	NA	NA	NA	NA	NA	NA	A	A	A	A	A	A	A	A	A	A	A	A	A	A	A	A	A	A	A	A	A	A	A	A	A	A	A	A	A	A	A	A	A	A	A	A	A	A	A
S1A_17177422	A/C	1A	17177422	+	NA	NA	NA	NA	NA	NA	A	A	A	A	A	A	A	A	A	A	A	A	A	A	A	A	A	A	A	A	A	A	A	A	A	A	A	A	A	A	A	A	A	A	A	A	A	A	A
S1A_17260123	T/C	1A	17260123	+	NA	NA	NA	NA	NA	NA	C	T	T	T	T	T	T	T	T	T	T	T	T	T	C	T	T	T	T	T	T	T	T	T	T	T	T	T	T	T	T	T	T	T	T	T	T	T	T
S1A_17260141	T/C	1A	17260141	+	NA	NA	NA	NA	NA	NA	C	T	T	T	T	T	T	T	T	T	T	T	T	T	C	T	T	T	T	T	T	T	T	T	T	T	T	T	T	T	T	T	T	T	T	T	T	T	T
S1A_17260233	A/G	1A	17260233	+	NA	NA	NA	NA	NA	NA	G	A	A	A	A	A	A	A	A	A	A	A	A	A	G	A	G	A	A	A	A	A	A	A	A	A	A	A	A	A	A	A	A	A	A	G	A	A	A
S1A_17260310	A/G	1A	17260310	+	NA	NA	NA	NA	NA	NA	G	A	A	A	A	A	A	A	A	A	A	A	A	A	G	A	G	A	A	A	A	A	A	A	A	A	A	A	A	A	A	A	A	A	A	G	A	A	A
S1A_17260370	G/T	1A	17260370	+	NA	NA	NA	NA	NA	NA	T	G	G	G	G	G	G	G	G	G	G	G	G	G	T	G	T	G	G	G	G	G	G	G	G	G	G	G	G	G	G	G	G	G	G	T	G	G	G
S1A_17361493	G/A	1A	17361493	+	NA	NA	NA	NA	NA	NA	A	G	G	G	G	G	G	G	G	G	G	G	G	G	G	G	G	G	G	G	G	G	G	G	A	G	G	G	G	G	G	G	G	G	G	G	G	G	G
S1A_17361674	A/C	1A	17361674	+	NA	NA	NA	NA	NA	NA	A	A	A	A	A	A	A	A	A	A	A	A	A	A	A	A	A	A	A	A	A	A	A	A	C	A	A	A	A	A	A	A	A	A	A	A	A	A	A
S1A_17598505	T/C	1A	17598505	+	NA	NA	NA	NA	NA	NA	C	T	T	T	T	T	T	T	T	T	T	T	T	T	C	T	C	T	T	T	T	T	T	T	T	T	T	T	T	T	T	T	T	T	T	T	T	T	T
S1A_17598508	G/A	1A	17598508	+	NA	NA	NA	NA	NA	NA	A	G	G	G	G	G	G	G	G	G	G	G	G	G	A	G	A	G	G	G	G	G	G	G	G	G	G	G	G	G	G	G	G	G	G	G	G	G	G
S1A_17598537	C/T	1A	17598537	+	NA	NA	NA	NA	NA	NA	T	C	C	C	C	C	C	C	C	C	C	C	C	C	T	C	C	C	C	C	C	C	C	C	C	C	C	C	C	C	C	C	C	C	C	C	C	C	C
S1A_17598543	A/G	1A	17598543	+	NA	NA	NA	NA	NA	NA	G	A	A	A	A	A	A	A	A	A	A	A	A	A	G	A	G	A	A	A	A	A	A	A	A	A	A	A	A	A	A	A	A	A	A	A	A	A	A
S1A_17598547	G/A	1A	17598547	+	NA	NA	NA	NA	NA	NA	A	G	G	G	G	G	G	G	G	G	G	G	G	G	A	G	A	G	G	G	G	G	G	G	G	G	G	G	G	G	G	G	G	G	G	G	G	G	G
S1A_17598561	G/C	1A	17598561	+	NA	NA	NA	NA	NA	NA	C	G	G	G	G	G	G	G	G	G	G	G	G	G	G	G	G	G	G	G	G	G	G	G	G	G	G	G	G	G	G	G	G	G	G	G	G	G	G
S1A_17598816	A/G	1A	17598816	+	NA	NA	NA	NA	NA	NA	A	A	A	A	A	A	A	A	A	A	A	A	A	A	G	A	A	A	A	A	A	A	A	A	A	A	A	A	A	A	A	A	A	A	A	A	A	A	A
S1A_17598829	C/T	1A	17598829	+	NA	NA	NA	NA	NA	NA	T	C	C	C	C	C	C	C	C	C	C	C	C	C	C	C	C	C	C	C	C	C	C	C	C	C	C	C	C	C	C	C	C	C	C	C	C	C	C
S1A_17598835	A/C	1A	17598835	+	NA	NA	NA	NA	NA	NA	C	A	A	A	A	A	A	A	A	A	A	A	A	A	C	A	C	A	A	A	A	A	A	A	A	A	A	A	A	A	A	A	A	A	A	A	A	A	A
S1A_17794698	A/G	1A	17794698	+	NA	NA	NA	NA	NA	NA	G	A	A	A	A	A	A	A	A	A	A	A	A	A	A	A	A	A	A	A	A	A	A	A	A	A	A	A	A	A	A	A	A	A	A	A	A	A	A
S1A_17794758	G/A	1A	17794758	+	NA	NA	NA	NA	NA	NA	A	G	G	G	G	G	G	G	G	G	G	G	G	G	G	G	G	G	G	G	G	G	G	G	G	G	G	G	G	G	G	G	G	G	G	G	G	G	G
S1A_17794759	T/C	1A	17794759	+	NA	NA	NA	NA	NA	NA	C	T	T	T	T	T	T	T	T	T	T	T	T	T	T	T	T	T	T	T	T	T	T	T	T	T	T	T	T	T	T	T	T	T	T	T	T	T	T
S1A_17905976	A/G	1A	17905976	+	NA	NA	NA	NA	NA	NA	G	A	A	A	A	A	A	A	A	A	A	A	A	A	A	A	A	A	A	A	A	A	A	A	A	A	A	A	A	A	A	A	A	A	A	A	A	A	A
S1A_17924943	G/A	1A	17924943	+	NA	NA	NA	NA	NA	NA	G	G	G	G	G	G	G	A	G	A	A	A	G	G	G	A	G	A	G	G	A	G	G	G	G	G	G	G	G	A	G	G	G	A	G	G	G	G	G
S1A_18186710	A/G	1A	18186710	+	NA	NA	NA	NA	NA	NA	G	A	A	A	A	A	A	A	A	A	A	A	A	A	A	A	A	A	A	A	A	A	A	A	A	A	A	A	A	A	A	A	A	A	A	A	A	A	A
S1A_22306884	A/G	1A	22306884	+	NA	NA	NA	NA	NA	NA	A	G	A	A	A	G	A	A	G	A	A	A	A	G	A	G	G	A	A	G	A	G	G	A	A	A	G	G	A	A	A	G	A	A	A	A	A	A	A
S1A_22425233	G/C	1A	22425233	+	NA	NA	NA	NA	NA	NA	G	G	G	G	G	G	G	G	G	G	G	G	G	G	G	G	G	G	G	G	G	G	G	G	G	G	G	G	G	G	G	G	G	G	G	G	G	G	G
S1A_22547658	G/C	1A	22547658	+	NA	NA	NA	NA	NA	NA	G	G	G	G	G	G	G	G	G	G	G	G	G	G	G	G	G	G	G	G	G	G	G	G	G	G	G	G	G	G	G	G	G	G	G	G	G	C	G
S1A_22547661	G/A	1A	22547661	+	NA	NA	NA	NA	NA	NA	G	G	G	G	G	G	G	G	G	G	G	G	G	G	G	G	G	G	G	G	G	G	G	G	G	G	G	G	G	G	G	G	G	G	G	G	G	A	G
S1A_22547733	T/A	1A	22547733	+	NA	NA	NA	NA	NA	NA	T	T	T	T	T	T	T	T	T	T	T	T	T	T	T	T	T	T	T	T	T	T	T	T	T	T	T	T	T	T	T	T	T	T	T	T	T	A	T
S1A_22670846	G/A	1A	22670846	+	NA	NA	NA	NA	NA	NA	G	G	G	G	G	G	G	G	G	G	G	G	G	G	G	G	G	G	G	G	G	G	G	G	G	G	G	G	G	G	G	G	G	G	G	G	G	A	G
S1A_22670870	C/A	1A	22670870	+	NA	NA	NA	NA	NA	NA	C	C	C	C	C	C	C	C	C	C	C	C	C	C	C	C	C	C	C	C	C	C	C	C	C	C	C	C	C	C	C	C	C	C	C	C	C	A	C
S1A_22670874	C/T	1A	22670874	+	NA	NA	NA	NA	NA	NA	C	C	C	C	C	C	C	C	C	C	C	C	C	C	C	C	C	C	C	C	C	C	C	C	C	C	C	C	C	C	C	C	C	C	C	C	C	T	C
S1A_22782703	C/A	1A	22782703	+	NA	NA	NA	NA	NA	NA	C	A	C	C	C	A	C	C	C	C	C	C	C	C	C	A	A	C	C	A	C	C	A	C	C	C	A	A	C	C	C	C	C	C	C	C	C	C	C
S1A_22782958	A/G	1A	22782958	+	NA	NA	NA	NA	NA	NA	A	A	A	A	A	A	A	A	A	A	A	A	A	A	A	A	A	A	A	A	A	A	A	A	A	A	A	A	A	A	A	A	A	A	A	A	A	G	A
S1A_22803476	A/G	1A	22803476	+	NA	NA	NA	NA	NA	NA	A	G	A	A	A	G	A	A	G	A	A	A	A	G	A	G	G	A	A	G	A	A	G	A	A	A	G	G	A	A	A	A	A	A	A	A	A	A	A
S1A_24801550	C/T	1A	24801550	+	NA	NA	NA	NA	NA	NA	C	C	C	C	C	C	C	T	C	C	C	C	C	C	C	C	C	C	C	T	C	C	C	C	C	C	C	C	C	C	C	C	C	C	C	T	C	C	C
S1A_25087699	T/C	1A	25087699	+	NA	NA	NA	NA	NA	NA	T	T	T	T	T	T	T	C	T	C	T	T	T	T	T	T	T	T	C	T	T	T	T	T	T	T	T	T	T	T	T	T	T	T	T	C	T	T	T
S1A_25087711	G/A	1A	25087711	+	NA	NA	NA	NA	NA	NA	G	G	G	G	G	G	G	A	G	A	G	G	G	G	G	G	G	G	A	G	G	G	G	G	G	G	G	G	G	G	G	G	G	G	G	A	G	G	G
S1A_25087732	C/T	1A	25087732	+	NA	NA	NA	NA	NA	NA	C	C	C	C	C	C	C	T	C	T	C	C	C	C	C	C	C	C	T	C	C	C	C	C	C	C	C	C	C	C	C	C	C	C	C	T	C	C	C
S1A_25087800	T/C	1A	25087800	+	NA	NA	NA	NA	NA	NA	T	T	T	T	T	T	T	C	T	C	T	T	T	T	T	T	T	T	C	T	T	T	T	T	T	T	T	T	T	T	T	T	T	T	T	C	T	T	T
S1A_25087955	G/A	1A	25087955	+	NA	NA	NA	NA	NA	NA	G	G	G	G	G	G	G	A	G	A	G	G	G	G	G	G	G	G	G	G	G	G	G	G	G	G	G	G	G	G	G	G	G	G	G	A	G	G	G
S1A_25088016	G/T	1A	25088016	+	NA	NA	NA	NA	NA	NA	G	G	G	G	G	G	G	T	G	T	G	G	T	G	G	G	G	G	T	G	G	G	G	G	G	G	G	G	G	G	G	G	G	G	G	T	G	G	G
S1A_25091372	A/G	1A	25091372	+	NA	NA	NA	NA	NA	NA	A	A	A	A	A	A	A	A	A	G	A	G	G	A	A	A	A	A	G	A	A	A	A	A	A	A	A	A	A	A	A	A	A	A	A	A	A	A	A
S1A_25099160	G/C	1A	25099160	+	NA	NA	NA	NA	NA	NA	G	G	G	G	G	C	G	G	G	G	G	G	G	G	G	G	G	G	G	G	G	G	G	G	G	G	G	G	C	G	G	C	G	G	G	G	G	G	G
S1A_25099355	A/G	1A	25099355	+	NA	NA	NA	NA	NA	NA	A	A	A	A	A	G	A	A	A	A	A	A	A	A	A	A	A	A	A	A	A	A	A	A	A	A	A	A	G	A	A	G	A	A	A	A	A	A	A
S1A_25099387	C/T	1A	25099387	+	NA	NA	NA	NA	NA	NA	C	C	C	C	C	T	C	C	C	C	C	C	C	C	C	C	C	C	C	C	C	C	C	C	C	C	C	C	T	C	C	T	C	C	C	C	C	C	C
S1A_25099396	G/A	1A	25099396	+	NA	NA	NA	NA	NA	NA	G	G	G	G	G	G	G	G	G	G	G	A	G	G	G	G	G	G	G	G	G	G	G	G	G	G	G	G	G	G	G	G	G	G	G	G	G	G	G
S1A_25099425	C/T	1A	25099425	+	NA	NA	NA	NA	NA	NA	C	C	C	C	C	T	C	C	C	C	C	C	C	C	C	C	C	C	C	C	C	C	C	C	C	C	C	C	T	C	C	T	C	C	C	C	C	C	C
S1A_25099456	C/T	1A	25099456	+	NA	NA	NA	NA	NA	NA	C	C	C	C	C	T	C	C	C	C	C	C	C	C	C	C	C	C	C	C	C	C	C	C	C	C	C	C	T	C	C	T	C	C	C	C	C	C	C
S1A_25099457	G/A	1A	25099457	+	NA	NA	NA	NA	NA	NA	G	G	G	G	G	A	G	G	G	G	G	G	G	G	G	G	G	G	G	G	G	G	G	G	G	G	G	G	A	G	G	A	G	G	G	G	G	G	G
S1A_25112103	G/A	1A	25112103	+	NA	NA	NA	NA	NA	NA	A	A	A	G	G	A	A	A	G	A	A	A	A	G	A	G	A	A	A	G	A	A	G	A	A	A	G	G	A	A	A	A	G	A	A	G	G	G	G
S1A_25112253	T/G	1A	25112253	+	NA	NA	NA	NA	NA	NA	G	G	G	T	T	G	G	G	T	G	G	G	G	T	G	T	G	G	G	T	G	G	T	G	G	G	T	T	G	G	G	G	T	G	G	T	T	T	T
S1A_25259811	T/C	1A	25259811	+	NA	NA	NA	NA	NA	NA	T	T	T	T	T	T	C	T	T	T	T	T	T	T	T	T	T	T	T	T	T	T	T	T	T	T	T	T	T	T	T	T	T	T	T	T	T	T	T
S1A_25260067	A/G	1A	25260067	+	NA	NA	NA	NA	NA	NA	A	A	A	A	A	A	G	A	A	A	A	A	A	A	A	A	A	A	A	A	A	A	A	A	A	A	A	A	A	A	A	A	A	A	A	A	A	A	A
S1A_25260101	T/C	1A	25260101	+	NA	NA	NA	NA	NA	NA	T	T	T	T	T	T	C	T	T	T	T	T	T	T	T	T	T	T	T	T	T	T	T	T	T	T	T	T	T	T	T	T	T	T	T	T	T	T	T
S1A_25793246	C/T	1A	25793246	+	NA	NA	NA	NA	NA	NA	C	C	C	T	T	C	C	T	C	C	T	T	C	C	C	C	C	C	C	C	T	C	C	C	C	C	C	C	C	C	C	C	C	C	C	C	C	C	C
S1A_25793330	C/G	1A	25793330	+	NA	NA	NA	NA	NA	NA	C	C	C	G	G	C	C	G	C	C	G	G	C	C	C	C	C	C	C	C	G	C	C	C	C	C	C	C	C	C	C	C	C	C	C	C	C	C	C
S1A_25793957	A/G	1A	25793957	+	NA	NA	NA	NA	NA	NA	A	A	A	A	A	A	A	G	A	A	A	G	A	A	A	A	A	A	A	A	G	A	A	A	A	A	A	A	A	A	A	A	A	A	A	A	A	A	A
S1A_25794186	G/C	1A	25794186	+	NA	NA	NA	NA	NA	NA	G	G	G	C	C	G	G	C	G	C	C	C	C	G	G	G	G	C	C	G	C	C	G	C	G	C	G	G	G	C	C	G	G	C	G	G	G	G	G
S1A_25794187	G/A	1A	25794187	+	NA	NA	NA	NA	NA	NA	G	G	G	A	A	G	G	A	G	G	A	A	G	G	G	G	G	G	G	G	A	G	G	G	G	G	G	G	G	G	G	G	G	G	G	G	G	G	G
S1A_25794193	G/A	1A	25794193	+	NA	NA	NA	NA	NA	NA	G	G	G	A	A	G	G	A	G	G	A	A	G	G	G	G	G	G	G	G	A	G	G	G	G	G	G	G	G	G	G	G	G	G	G	G	G	G	G
S1A_25794265	T/C	1A	25794265	+	NA	NA	NA	NA	NA	NA	T	T	T	C	C	T	T	C	T	C	C	C	C	T	T	T	T	C	C	T	C	C	T	C	T	C	T	T	T	C	C	T	T	C	T	T	T	T	T
S1A_25893848	G/A	1A	25893848	+	NA	NA	NA	NA	NA	NA	G	G	G	G	G	G	G	A	G	G	G	G	G	G	G	G	G	G	G	G	G	G	G	G	G	G	G	G	G	G	G	G	G	G	G	G	G	G	G
S1A_26146086	A/G	1A	26146086	+	NA	NA	NA	NA	NA	NA	A	A	A	A	A	A	A	A	A	A	A	G	A	A	A	G	A	A	A	A	A	A	A	A	A	A	A	A	A	A	A	A	A	A	A	A	A	A	A
S1A_27118708	T/C	1A	27118708	+	NA	NA	NA	NA	NA	NA	T	T	T	C	C	T	T	C	T	C	C	C	C	T	T	C	T	C	C	T	C	T	T	C	T	T	T	T	T	C	C	T	C	C	T	T	T	T	T
S1A_27118710	A/C	1A	27118710	+	NA	NA	NA	NA	NA	NA	A	A	A	C	C	A	A	C	A	C	C	C	C	A	A	C	A	C	C	A	C	A	A	C	A	A	A	A	A	C	C	A	C	C	A	A	A	A	A
S1A_27118777	C/G	1A	27118777	+	NA	NA	NA	NA	NA	NA	C	C	C	G	G	C	C	G	C	G	G	G	G	C	C	G	C	G	G	C	G	C	C	G	C	C	C	C	C	G	G	C	G	G	C	C	C	C	C
S1A_27118778	G/T	1A	27118778	+	NA	NA	NA	NA	NA	NA	G	G	G	T	T	G	G	T	G	T	T	T	T	G	G	T	G	T	T	G	T	G	G	T	G	G	G	G	G	T	T	G	T	T	G	G	G	G	G
S1A_27118874	A/G	1A	27118874	+	NA	NA	NA	NA	NA	NA	A	A	A	G	G	A	A	G	A	G	G	G	G	A	A	G	A	G	G	A	G	A	A	G	A	A	A	A	A	G	G	A	G	G	A	A	A	A	A
S1A_27118935	A/C	1A	27118935	+	NA	NA	NA	NA	NA	NA	A	A	A	C	C	A	A	C	A	C	C	C	C	A	A	C	A	C	C	A	C	A	A	C	A	A	A	A	A	C	C	A	C	C	A	A	A	A	A
S1A_27345592	G/C	1A	27345592	+	NA	NA	NA	NA	NA	NA	G	G	G	C	C	G	G	C	G	C	C	C	C	G	G	C	G	C	C	G	C	G	G	C	G	G	G	G	G	C	C	G	C	C	C	G	G	G	G
S1A_27345634	C/G	1A	27345634	+	NA	NA	NA	NA	NA	NA	C	C	C	G	G	C	C	G	C	G	G	G	G	C	C	G	C	G	G	C	G	C	C	G	C	C	C	C	C	G	G	C	G	G	G	C	C	C	C
S1A_27589418	G/A	1A	27589418	+	NA	NA	NA	NA	NA	NA	G	G	G	A	G	G	G	A	G	A	G	G	G	G	G	G	G	G	G	G	G	G	G	G	G	G	G	G	G	G	G	G	G	G	G	G	G	G	G
S1A_27589736	A/G	1A	27589736	+	NA	NA	NA	NA	NA	NA	A	A	A	G	A	A	A	A	A	A	A	A	A	A	A	A	A	A	A	A	A	A	A	A	A	A	A	A	A	A	A	A	A	A	A	A	A	A	A
S1A_27654483	A/G	1A	27654483	+	NA	NA	NA	NA	NA	NA	A	A	A	A	A	A	A	A	A	A	A	A	A	A	A	A	A	A	A	A	A	A	A	A	A	A	A	A	A	A	A	A	G	A	A	A	A	A	A
S1A_27655057	A/C	1A	27655057	+	NA	NA	NA	NA	NA	NA	A	A	A	A	A	A	A	C	A	A	C	A	A	A	A	A	A	A	A	A	C	A	A	A	A	A	A	A	A	A	A	A	A	A	A	A	A	A	A
S1A_27675766	C/A	1A	27675766	+	NA	NA	NA	NA	NA	NA	A	C	C	C	C	C	C	C	C	C	C	A	C	C	C	C	C	C	C	C	C	C	C	C	C	C	C	C	C	C	C	C	C	C	C	C	C	C	C
S1A_27675906	T/C	1A	27675906	+	NA	NA	NA	NA	NA	NA	C	T	T	T	T	T	T	T	T	T	T	C	T	T	T	T	T	T	T	T	T	T	T	T	T	T	T	T	T	T	T	T	T	T	T	T	T	T	T
S1A_27681443	A/C	1A	27681443	+	NA	NA	NA	NA	NA	NA	C	A	A	A	A	A	A	C	A	A	A	C	A	A	A	A	A	A	A	A	A	A	A	A	A	A	A	A	A	A	A	A	C	A	A	A	A	A	A
S1A_27681526	C/T	1A	27681526	+	NA	NA	NA	NA	NA	NA	T	C	C	C	C	C	C	C	C	C	C	T	C	C	C	C	C	C	C	C	C	C	C	C	C	C	C	C	C	C	C	C	C	C	C	C	C	C	C
S1A_27681535	T/C	1A	27681535	+	NA	NA	NA	NA	NA	NA	C	T	T	T	T	T	T	T	T	T	T	C	T	T	T	T	T	T	T	T	T	T	T	T	T	T	T	T	T	T	T	T	T	T	T	T	T	T	T
S1A_27681547	C/T	1A	27681547	+	NA	NA	NA	NA	NA	NA	T	C	C	C	C	C	C	C	C	C	C	T	C	C	C	C	C	C	C	C	C	C	C	C	C	C	C	C	C	C	C	C	C	C	C	C	C	C	C
S1A_27849136	A/G	1A	27849136	+	NA	NA	NA	NA	NA	NA	A	A	A	A	A	A	A	A	A	G	G	A	A	A	A	A	A	A	A	A	G	A	A	A	A	A	A	A	A	A	A	A	G	A	A	A	A	A	A
S1A_28162490	G/A	1A	28162490	+	NA	NA	NA	NA	NA	NA	G	G	G	G	G	G	G	G	G	G	G	G	G	G	A	A	G	G	G	G	G	G	G	G	G	G	G	G	G	G	G	G	G	G	G	G	G	G	G
S1A_28162765	A/G	1A	28162765	+	NA	NA	NA	NA	NA	NA	A	A	A	A	A	A	A	A	A	A	A	A	A	A	G	G	A	A	A	A	A	A	A	A	A	A	A	A	A	A	A	A	A	A	A	A	A	A	A
S1A_28822034	C/T	1A	28822034	+	NA	NA	NA	NA	NA	NA	T	C	C	C	C	C	C	C	C	C	C	C	C	C	C	C	C	C	C	C	C	C	C	C	C	C	C	C	C	C	C	C	C	C	C	C	C	C	C
S1A_32265806	A/G	1A	32265806	+	NA	NA	NA	NA	NA	NA	A	A	A	A	A	A	A	A	A	A	A	A	A	A	A	A	A	A	A	A	A	A	A	A	A	A	A	A	A	A	A	A	G	A	A	A	A	A	A
S1A_32466013	T/C	1A	32466013	+	NA	NA	NA	NA	NA	NA	T	T	T	T	T	T	T	T	T	T	T	T	T	T	T	T	T	T	T	T	T	T	T	T	T	T	T	T	T	T	T	T	C	T	T	T	T	T	T
S1A_32854675	A/C	1A	32854675	+	NA	NA	NA	NA	NA	NA	C	A	A	A	A	A	A	A	A	A	A	A	A	A	A	A	A	A	A	A	A	A	A	A	A	A	A	A	A	C	A	A	A	A	A	A	A	C	A
S1A_33203333	C/G	1A	33203333	+	NA	NA	NA	NA	NA	NA	G	C	C	C	C	C	C	C	C	C	C	C	C	C	C	C	C	C	C	C	C	C	C	C	C	C	C	C	C	C	C	C	G	C	C	C	C	C	C
S1A_33203342	A/T	1A	33203342	+	NA	NA	NA	NA	NA	NA	T	A	A	A	A	A	A	A	A	A	A	A	A	A	A	A	A	A	A	A	A	A	A	A	A	A	A	A	A	A	A	A	T	A	A	A	A	A	A
S1A_33203416	C/G	1A	33203416	+	NA	NA	NA	NA	NA	NA	G	C	C	C	C	C	C	C	C	C	C	C	C	C	C	C	C	C	C	C	C	C	C	C	C	C	C	C	C	G	C	C	G	C	C	C	C	G	C
S1A_33203521	C/T	1A	33203521	+	NA	NA	NA	NA	NA	NA	T	C	C	C	C	C	C	C	C	C	C	C	C	C	C	C	C	C	C	C	C	C	C	C	C	C	C	C	C	C	C	C	C	C	C	C	C	C	C
S1A_33203578	T/C	1A	33203578	+	NA	NA	NA	NA	NA	NA	C	T	T	T	T	T	T	T	T	T	T	T	T	T	T	T	T	T	T	T	T	T	T	T	T	T	T	T	T	C	T	T	C	T	T	T	T	C	T
S1A_33203587	A/G	1A	33203587	+	NA	NA	NA	NA	NA	NA	G	A	A	A	A	A	A	A	A	A	A	A	A	A	A	A	A	A	A	A	A	A	A	A	A	A	A	A	A	G	A	A	G	A	A	A	A	G	A
S1A_35182323	T/C	1A	35182323	+	NA	NA	NA	NA	NA	NA	T	T	T	T	T	T	T	T	T	T	T	T	T	T	T	T	T	T	T	T	T	T	T	C	T	T	T	T	T	T	T	T	T	T	T	T	T	T	C
S1A_35182333	A/G	1A	35182333	+	NA	NA	NA	NA	NA	NA	A	A	A	A	A	A	A	A	A	A	A	A	A	A	A	A	A	A	A	A	A	A	A	G	A	A	A	A	A	A	A	A	A	A	A	A	A	A	G
S1A_35182386	T/C	1A	35182386	+	NA	NA	NA	NA	NA	NA	T	T	T	T	T	T	T	T	T	T	T	T	T	T	T	T	T	T	T	T	T	T	T	C	T	T	T	T	T	T	T	T	T	T	T	T	T	T	C
S1A_35182393	A/C	1A	35182393	+	NA	NA	NA	NA	NA	NA	A	A	A	A	A	A	A	A	A	A	A	A	A	A	A	A	A	A	A	A	A	A	A	C	A	A	A	A	A	A	A	A	A	A	A	A	A	A	C
S1A_35182399	T/C	1A	35182399	+	NA	NA	NA	NA	NA	NA	T	T	T	T	T	T	T	T	T	T	T	T	T	T	T	T	T	T	T	T	T	T	T	C	T	T	T	T	T	T	T	T	T	T	T	T	T	T	C
S1A_35182439	T/G	1A	35182439	+	NA	NA	NA	NA	NA	NA	T	T	T	T	T	T	T	T	T	T	T	T	T	T	T	T	T	T	T	T	T	T	T	G	T	T	T	T	T	T	T	T	T	T	T	T	T	T	G
S1A_35182446	T/C	1A	35182446	+	NA	NA	NA	NA	NA	NA	T	T	T	T	T	T	T	T	T	T	T	T	T	T	T	T	T	T	T	T	T	T	T	C	T	T	T	T	T	T	T	T	T	T	T	T	T	T	C
S1A_35534228	G/A	1A	35534228	+	NA	NA	NA	NA	NA	NA	G	G	G	G	G	G	G	G	G	G	G	G	G	A	G	G	G	G	G	G	G	G	G	G	G	G	G	G	G	G	G	G	G	A	G	G	G	G	A
S1A_35943263	A/G	1A	35943263	+	NA	NA	NA	NA	NA	NA	A	A	A	A	A	A	A	A	A	A	G	A	A	A	A	A	A	A	G	A	A	A	A	A	A	A	A	A	A	A	A	A	A	A	A	A	A	A	A
S1A_35943394	G/A	1A	35943394	+	NA	NA	NA	NA	NA	NA	G	G	G	G	G	G	G	G	G	G	A	G	G	G	G	G	G	G	A	G	G	G	G	G	G	G	G	G	G	G	G	G	G	G	G	G	G	G	G
S1A_36071854	G/C	1A	36071854	+	NA	NA	NA	NA	NA	NA	G	G	G	G	G	G	G	G	G	G	C	C	G	C	G	C	G	G	C	G	C	G	G	G	G	G	G	G	G	G	G	G	G	G	G	G	G	G	G
S1A_36146143	T/A	1A	36146143	+	NA	NA	NA	NA	NA	NA	T	T	T	T	T	T	T	T	T	T	T	T	T	T	T	T	T	T	T	T	T	T	A	T	T	T	T	T	T	T	A	T	T	T	T	T	A	T	T
S1A_36443698	C/T	1A	36443698	+	NA	NA	NA	NA	NA	NA	C	C	C	C	T	C	C	C	C	C	C	C	C	T	C	C	C	C	C	C	C	C	C	C	C	C	C	C	C	C	C	C	C	C	C	C	C	C	T
S1A_36443759	G/A	1A	36443759	+	NA	NA	NA	NA	NA	NA	G	G	G	G	A	G	G	G	G	G	G	G	G	A	G	G	G	G	G	G	G	G	G	G	G	G	G	G	G	G	G	G	G	G	G	G	G	G	A
S1A_36458635	C/G	1A	36458635	+	NA	NA	NA	NA	NA	NA	C	C	C	C	G	C	C	C	C	C	C	C	C	G	C	C	C	C	G	C	C	C	C	C	C	C	C	C	C	C	C	C	C	C	C	C	C	C	G
S1A_36458725	G/A	1A	36458725	+	NA	NA	NA	NA	NA	NA	G	G	G	G	G	G	G	G	G	G	G	G	G	A	G	G	G	G	G	G	G	G	G	G	G	G	G	G	G	G	G	G	G	G	G	G	G	G	A
S1A_36458800	C/G	1A	36458800	+	NA	NA	NA	NA	NA	NA	C	C	C	C	G	C	C	C	C	C	C	C	C	G	C	C	C	C	G	C	C	C	C	C	C	C	C	C	C	C	C	C	C	C	C	C	C	C	G
S1A_36522619	G/A	1A	36522619	+	NA	NA	NA	NA	NA	NA	G	G	G	G	A	G	G	G	G	A	A	A	G	A	G	A	G	G	A	A	A	G	G	G	G	G	G	G	G	G	G	G	G	G	G	G	G	A	A
S1A_36522641	A/G	1A	36522641	+	NA	NA	NA	NA	NA	NA	A	A	A	A	G	A	A	A	A	G	G	G	A	G	A	G	A	A	G	G	G	A	A	A	A	A	A	A	A	A	A	A	A	A	A	A	A	G	G
S1A_36522828	G/T	1A	36522828	+	NA	NA	NA	NA	NA	NA	G	G	G	G	T	G	G	G	G	T	T	T	G	T	G	T	G	G	T	T	T	G	G	G	G	G	G	G	G	G	G	G	G	G	G	G	G	T	T
S1A_36522850	G/A	1A	36522850	+	NA	NA	NA	NA	NA	NA	G	G	G	A	A	G	G	G	G	A	A	A	G	A	G	A	G	G	A	A	A	G	G	G	G	G	G	G	G	G	G	G	G	G	G	G	G	A	A
S1A_36578361	C/T	1A	36578361	+	NA	NA	NA	NA	NA	NA	C	C	C	C	C	C	C	C	C	T	T	T	C	C	C	C	C	C	T	C	T	C	C	C	C	C	C	C	C	C	C	C	C	C	C	C	C	C	T
S1A_36702915	T/C	1A	36702915	+	NA	NA	NA	NA	NA	NA	T	T	T	T	C	T	T	T	T	C	C	C	T	C	T	C	T	T	C	T	C	T	T	T	T	T	T	T	T	T	T	T	T	T	T	T	T	C	C
S1A_36737414	G/A	1A	36737414	+	NA	NA	NA	NA	NA	NA	G	G	G	G	A	G	G	G	G	A	A	A	G	A	G	A	G	G	A	G	A	G	G	G	G	G	G	G	G	G	G	G	G	G	G	G	G	A	A
S1A_36737452	A/T	1A	36737452	+	NA	NA	NA	NA	NA	NA	A	A	A	A	T	A	A	A	A	T	T	T	A	T	A	T	A	A	T	A	T	A	A	A	A	A	A	A	A	A	A	A	A	A	A	A	A	T	T
S1A_36737535	C/T	1A	36737535	+	NA	NA	NA	NA	NA	NA	C	C	C	C	C	C	C	C	C	T	T	T	C	T	C	T	C	C	T	C	T	C	C	C	C	C	C	C	C	C	C	C	C	C	C	C	C	T	C
S1A_36737610	C/T	1A	36737610	+	NA	NA	NA	NA	NA	NA	C	C	C	C	T	C	C	C	C	T	T	T	C	T	C	T	C	C	T	C	T	C	C	C	C	C	C	C	C	C	C	C	C	C	C	C	C	T	T
S1A_36737611	A/G	1A	36737611	+	NA	NA	NA	NA	NA	NA	A	A	A	A	G	A	A	A	A	G	G	G	A	G	A	G	A	A	G	A	G	A	A	A	A	A	A	A	A	A	A	A	A	A	A	A	A	G	G
S1A_36737616	C/T	1A	36737616	+	NA	NA	NA	NA	NA	NA	C	C	C	C	T	C	C	C	C	T	T	T	C	T	C	T	C	C	T	C	T	C	C	C	C	C	C	C	C	C	C	C	C	C	C	C	C	T	T
S1A_36737705	C/T	1A	36737705	+	NA	NA	NA	NA	NA	NA	C	C	C	C	C	C	C	C	C	C	C	C	C	C	C	C	C	C	C	T	C	C	T	C	C	C	C	C	C	C	C	C	C	C	C	C	T	C	C
S1A_36737720	G/A	1A	36737720	+	NA	NA	NA	NA	NA	NA	G	G	G	G	A	G	G	G	G	A	A	A	G	A	G	A	G	G	A	G	A	G	G	G	G	G	G	G	G	G	G	G	G	G	G	G	G	A	A
S1A_36811918	T/C	1A	36811918	+	NA	NA	NA	NA	NA	NA	T	C	T	T	T	C	C	C	C	T	T	T	T	T	T	T	T	T	T	C	T	C	C	C	C	T	C	C	C	T	T	T	T	T	T	T	C	T	T
S1A_36811950	A/G	1A	36811950	+	NA	NA	NA	NA	NA	NA	A	A	A	G	G	A	A	A	A	G	G	G	A	G	A	G	A	A	G	A	G	A	A	A	A	A	A	A	A	A	A	A	A	A	A	A	A	G	G
S1A_36910471	A/C	1A	36910471	+	NA	NA	NA	NA	NA	NA	A	A	A	C	C	A	A	A	A	C	C	C	A	C	A	C	A	A	C	A	C	A	A	A	A	A	A	A	A	A	A	A	A	A	A	A	A	C	C
S1A_36910747	G/A	1A	36910747	+	NA	NA	NA	NA	NA	NA	G	G	G	A	A	G	G	G	G	A	A	A	G	A	G	A	G	G	A	G	A	G	G	G	G	G	G	G	G	G	G	G	G	G	G	G	G	A	A
S1A_36910808	T/G	1A	36910808	+	NA	NA	NA	NA	NA	NA	T	T	T	G	G	T	T	T	T	G	G	G	T	G	T	G	T	T	G	T	G	T	T	T	T	T	T	T	T	T	T	T	T	T	T	T	T	G	G
S1A_37047301	G/A	1A	37047301	+	NA	NA	NA	NA	NA	NA	G	G	G	G	G	G	G	G	G	G	A	A	G	A	G	A	G	G	G	A	A	G	G	G	G	G	G	G	G	G	G	G	G	G	G	G	G	A	G
S1A_37047330	A/G	1A	37047330	+	NA	NA	NA	NA	NA	NA	A	A	A	A	G	A	A	A	A	G	G	G	A	G	A	G	A	A	A	G	G	A	A	A	A	A	A	A	A	A	A	A	A	A	A	A	A	G	G
S1A_37047353	C/T	1A	37047353	+	NA	NA	NA	NA	NA	NA	C	C	C	C	T	C	C	C	C	T	T	T	C	T	C	T	C	C	C	T	T	C	C	C	C	C	C	C	C	C	C	C	C	C	C	C	C	T	T
S1A_37049893	T/C	1A	37049893	+	NA	NA	NA	NA	NA	NA	T	T	C	T	T	T	T	T	T	T	T	T	T	T	T	T	C	T	T	T	T	T	T	T	T	C	T	T	T	C	C	T	T	C	T	T	T	T	T
S1A_37403291	T/C	1A	37403291	+	NA	NA	NA	NA	NA	NA	T	C	T	T	T	T	T	T	T	T	T	T	T	T	T	T	T	T	T	T	T	T	C	T	T	T	T	T	T	T	T	T	T	T	T	T	T	T	T
S1A_37403325	G/A	1A	37403325	+	NA	NA	NA	NA	NA	NA	G	G	G	G	G	G	G	G	G	A	A	G	G	G	G	G	G	G	G	G	G	G	G	G	G	G	G	G	G	G	G	G	G	G	G	G	G	G	G
S1A_37428467	G/C	1A	37428467	+	NA	NA	NA	NA	NA	NA	G	C	G	G	G	G	G	G	G	G	G	G	G	G	G	G	G	G	G	G	G	G	C	G	G	G	G	G	G	G	G	G	G	G	G	G	G	G	G
S1A_38012907	G/T	1A	38012907	+	NA	NA	NA	NA	NA	NA	G	G	G	T	G	G	G	G	G	G	G	G	G	G	G	T	G	G	G	G	G	G	G	G	G	G	G	G	G	G	G	G	G	G	G	G	G	T	G
S1A_38012931	G/A	1A	38012931	+	NA	NA	NA	NA	NA	NA	G	G	G	A	G	G	G	G	G	A	G	G	G	G	G	A	G	G	G	G	G	G	G	G	G	G	G	G	G	G	G	G	G	G	G	G	G	A	G
S1A_38012969	A/G	1A	38012969	+	NA	NA	NA	NA	NA	NA	A	A	A	G	A	A	A	A	A	G	A	A	A	A	A	G	A	A	A	A	A	A	A	A	A	A	A	A	A	A	A	A	A	A	A	A	A	G	A
S1A_38012971	G/A	1A	38012971	+	NA	NA	NA	NA	NA	NA	G	G	G	A	G	G	G	G	G	A	G	G	G	G	G	A	G	G	G	G	G	G	G	G	G	G	G	G	G	G	G	G	G	G	G	G	G	A	G
S1A_38695418	C/G	1A	38695418	+	NA	NA	NA	NA	NA	NA	C	G	C	G	C	G	G	G	G	C	C	C	C	C	C	C	C	C	C	C	C	G	G	G	G	C	G	G	G	C	C	C	C	C	G	G	C	C	C
S1A_39541469	T/G	1A	39541469	+	NA	NA	NA	NA	NA	NA	T	T	T	T	T	T	T	T	T	T	T	T	T	T	T	T	T	T	T	T	T	T	T	T	T	G	T	G	T	T	T	T	T	T	T	T	T	T	T
S1A_40932410	T/C	1A	40932410	+	NA	NA	NA	NA	NA	NA	T	T	T	T	T	T	T	T	T	T	T	T	T	T	T	T	T	T	T	T	T	T	T	C	T	C	C	T	T	T	C	T	T	T	T	C	T	T	T
S1A_40932415	A/G	1A	40932415	+	NA	NA	NA	NA	NA	NA	A	A	A	A	A	A	A	A	A	A	A	A	A	A	A	A	A	A	A	A	A	A	A	G	A	G	G	A	A	A	G	A	A	A	A	G	A	A	A
S1A_42125952	T/C	1A	42125952	+	NA	NA	NA	NA	NA	NA	T	T	T	T	T	T	T	T	T	T	T	T	T	T	T	T	T	T	T	T	T	T	T	C	T	C	C	T	T	T	T	T	T	C	T	C	T	T	T
S1A_42125981	C/T	1A	42125981	+	NA	NA	NA	NA	NA	NA	C	C	C	C	C	C	C	C	C	C	C	C	C	C	C	C	C	C	C	C	C	C	C	T	C	C	T	C	C	C	C	C	C	T	C	T	C	C	C
S1A_42125982	A/G	1A	42125982	+	NA	NA	NA	NA	NA	NA	A	A	A	A	A	A	A	A	A	A	A	A	A	A	A	A	A	A	A	A	A	A	A	G	A	G	G	A	A	A	A	A	A	G	A	G	A	A	A
S1A_42126073	C/T	1A	42126073	+	NA	NA	NA	NA	NA	NA	C	C	C	C	C	C	C	C	C	C	C	C	C	C	C	C	C	C	C	C	C	C	C	T	C	T	T	C	C	C	C	C	C	T	C	T	C	C	C
S1A_42126114	T/C	1A	42126114	+	NA	NA	NA	NA	NA	NA	T	T	T	T	T	T	T	T	T	T	T	T	T	T	T	T	T	T	T	T	T	T	T	C	T	C	C	T	T	T	T	T	T	C	T	C	T	T	T
S1A_42822915	G/A	1A	42822915	+	NA	NA	NA	NA	NA	NA	G	G	G	G	G	G	G	G	G	G	G	G	G	G	G	G	G	G	G	G	G	G	G	G	G	G	G	G	G	G	G	G	G	G	G	A	G	G	G
S1A_43418179	C/G	1A	43418179	+	NA	NA	NA	NA	NA	NA	C	C	C	C	C	C	C	C	C	C	C	C	C	C	C	C	C	C	C	C	C	C	C	C	C	C	C	C	C	C	C	C	C	C	C	G	C	C	C
S1A_43637410	T/G	1A	43637410	+	NA	NA	NA	NA	NA	NA	T	T	T	T	T	T	T	T	T	T	T	G	T	T	T	T	T	T	T	T	T	T	T	T	T	T	T	T	T	T	T	T	T	T	T	T	T	T	T
S1A_44365435	T/G	1A	44365435	+	NA	NA	NA	NA	NA	NA	T	T	T	T	G	T	T	T	T	G	T	T	T	G	T	T	T	T	T	T	G	T	T	T	T	G	T	T	T	T	T	T	G	T	T	T	T	G	T
S1A_44365523	G/C	1A	44365523	+	NA	NA	NA	NA	NA	NA	G	G	G	G	C	G	G	G	G	C	G	G	G	C	G	G	G	G	G	G	C	G	G	G	G	C	G	G	G	G	G	G	C	G	G	G	G	C	G
S1A_44424263	G/A	1A	44424263	+	NA	NA	NA	NA	NA	NA	G	G	G	G	G	G	G	G	G	G	G	G	G	G	G	G	G	G	G	G	G	G	G	G	G	G	G	G	G	G	G	G	G	G	G	G	G	G	G
S1A_44518782	A/C	1A	44518782	+	NA	NA	NA	NA	NA	NA	A	A	A	A	C	A	A	A	A	A	C	C	A	A	A	A	A	C	A	A	A	A	A	A	C	A	A	A	A	C	A	A	C	C	A	A	A	C	A
S1A_44518783	T/G	1A	44518783	+	NA	NA	NA	NA	NA	NA	T	T	T	T	G	T	T	T	T	T	G	G	T	T	T	T	T	G	T	T	T	T	T	T	G	T	T	T	T	G	T	T	G	G	T	T	T	G	T
S1A_44518830	C/T	1A	44518830	+	NA	NA	NA	NA	NA	NA	C	C	C	C	T	C	C	C	C	C	T	T	C	C	C	C	C	T	C	C	C	C	C	C	T	C	C	C	C	T	C	C	T	T	C	C	C	T	C
S1A_44518843	G/A	1A	44518843	+	NA	NA	NA	NA	NA	NA	G	G	G	G	A	G	G	G	G	G	A	A	G	G	G	G	G	A	G	G	G	G	G	G	A	G	G	G	G	A	G	G	A	A	G	G	G	A	G
S1A_44518930	C/G	1A	44518930	+	NA	NA	NA	NA	NA	NA	C	C	C	C	G	C	C	C	C	C	G	G	C	C	C	C	C	G	C	C	C	C	C	C	C	C	C	C	C	C	C	C	G	C	C	C	C	G	C
S1A_47840017	A/G	1A	47840017	+	NA	NA	NA	NA	NA	NA	A	A	A	A	A	A	A	A	A	G	A	A	A	G	A	A	A	A	A	A	G	A	A	A	A	A	A	A	A	A	A	A	A	A	A	A	A	A	A
S1A_47840044	A/G	1A	47840044	+	NA	NA	NA	NA	NA	NA	A	A	A	A	A	A	A	A	A	G	A	A	A	G	A	A	A	A	A	A	G	A	A	A	A	A	A	A	A	A	A	A	A	A	A	A	A	A	A
S1A_47840047	C/T	1A	47840047	+	NA	NA	NA	NA	NA	NA	C	C	C	C	C	C	C	C	C	T	C	C	C	T	C	C	C	C	C	C	T	C	C	C	C	C	C	C	C	C	C	C	C	C	C	C	C	C	C
S1A_47887037	T/A	1A	47887037	+	NA	NA	NA	NA	NA	NA	T	T	T	T	T	T	T	T	T	A	T	T	T	A	T	T	T	T	A	T	A	T	T	T	T	T	T	T	T	T	T	T	T	T	T	T	T	T	T
S1A_47887055	C/T	1A	47887055	+	NA	NA	NA	NA	NA	NA	C	C	C	C	C	C	C	C	C	T	C	C	C	T	C	C	C	C	T	C	T	C	C	C	C	C	C	C	C	C	C	C	C	C	C	C	C	C	C
S1A_48394636	T/C	1A	48394636	+	NA	NA	NA	NA	NA	NA	T	T	T	T	T	T	T	T	T	T	T	T	T	T	T	T	T	T	T	T	T	T	T	T	T	C	T	T	T	C	T	T	T	C	T	T	T	T	T
S1A_48400947	A/C	1A	48400947	+	NA	NA	NA	NA	NA	NA	A	A	A	A	A	A	A	A	A	A	A	A	A	A	A	A	A	A	A	A	A	A	A	A	A	A	A	A	A	A	A	A	A	A	A	A	A	A	A
S1A_48431661	C/T	1A	48431661	+	NA	NA	NA	NA	NA	NA	C	C	C	C	C	C	C	C	C	C	C	C	C	C	C	C	C	C	C	C	C	C	C	C	C	C	C	C	C	C	C	C	C	C	C	C	C	C	C
S1A_48431726	C/T	1A	48431726	+	NA	NA	NA	NA	NA	NA	C	C	C	C	C	C	C	C	C	C	C	C	C	C	C	C	C	C	C	C	C	C	C	C	C	C	C	C	C	C	C	C	C	C	C	C	C	C	C
S1A_48432082	A/G	1A	48432082	+	NA	NA	NA	NA	NA	NA	A	A	A	G	A	A	A	A	A	G	G	G	A	G	A	A	A	G	A	G	G	A	A	A	A	A	A	A	A	A	A	A	A	A	A	A	A	A	A
S1A_48432375	A/G	1A	48432375	+	NA	NA	NA	NA	NA	NA	A	A	A	G	A	A	A	A	A	G	G	G	A	G	A	A	A	G	A	G	G	A	A	A	A	A	A	A	A	A	A	A	A	A	A	A	A	A	A
S1A_48432386	A/G	1A	48432386	+	NA	NA	NA	NA	NA	NA	A	A	A	G	A	A	A	A	A	G	G	G	A	G	A	A	A	G	A	G	G	A	A	A	A	G	A	A	A	G	A	A	A	G	A	A	A	A	A
S1A_48715264	T/C	1A	48715264	+	NA	NA	NA	NA	NA	NA	T	T	T	C	T	T	T	T	T	C	T	C	T	C	T	T	T	C	T	T	C	T	T	T	T	T	T	T	T	T	T	T	T	T	T	T	T	T	T
S1A_48776879	A/C	1A	48776879	+	NA	NA	NA	NA	NA	NA	A	A	A	C	C	A	A	A	A	A	A	A	A	A	A	A	A	A	A	A	A	A	A	A	A	A	A	A	A	A	A	A	A	A	A	A	A	A	A
S1A_48791672	G/A	1A	48791672	+	NA	NA	NA	NA	NA	NA	G	G	G	G	G	G	G	G	G	G	A	A	G	G	G	G	G	G	G	A	G	G	G	G	G	G	G	G	G	G	G	G	G	G	G	G	G	G	G
S1A_48988857	A/G	1A	48988857	+	NA	NA	NA	NA	NA	NA	A	A	A	G	A	A	A	A	A	A	A	A	A	A	G	A	A	A	A	A	A	A	A	A	A	A	A	A	A	A	A	A	A	A	A	A	A	A	A
S1A_49019019	A/G	1A	49019019	+	NA	NA	NA	NA	NA	NA	A	A	A	G	A	A	A	A	A	G	G	G	A	G	A	G	A	G	A	G	G	A	A	A	A	A	A	A	A	A	A	A	A	A	A	A	A	A	A
S1A_49019050	G/A	1A	49019050	+	NA	NA	NA	NA	NA	NA	G	G	G	A	G	G	G	G	G	A	A	A	G	A	G	A	G	A	G	A	A	G	G	G	G	G	G	G	G	G	G	G	G	G	G	G	G	G	G
S1A_49019067	G/A	1A	49019067	+	NA	NA	NA	NA	NA	NA	G	G	G	A	G	G	G	G	G	A	A	A	G	A	G	A	G	A	G	A	A	G	G	G	G	G	G	G	G	G	G	G	G	G	G	G	G	G	G
S1A_49019089	T/C	1A	49019089	+	NA	NA	NA	NA	NA	NA	T	T	T	C	T	T	T	T	T	C	C	C	T	C	T	C	T	C	T	C	C	T	T	T	T	T	T	T	T	T	T	T	T	T	T	T	T	T	T
S1A_49019098	G/A	1A	49019098	+	NA	NA	NA	NA	NA	NA	G	G	G	A	G	G	G	G	G	A	A	A	G	A	G	A	G	A	G	A	A	G	G	G	G	G	G	G	G	G	G	G	G	G	G	G	G	G	G
S1A_49019331	A/G	1A	49019331	+	NA	NA	NA	NA	NA	NA	A	A	A	G	A	A	A	A	A	G	G	G	A	G	A	G	A	G	A	G	G	A	A	A	A	A	A	A	A	A	A	A	A	A	A	A	A	A	A
S1A_49020407	C/T	1A	49020407	+	NA	NA	NA	NA	NA	NA	C	C	C	T	C	C	C	C	C	T	T	T	C	T	C	T	C	T	C	C	T	C	C	C	C	C	C	C	C	C	C	C	C	C	C	C	C	C	C
S1A_49020412	T/G	1A	49020412	+	NA	NA	NA	NA	NA	NA	T	T	T	G	T	T	T	T	T	G	G	G	T	G	T	G	T	G	T	T	G	T	T	T	T	G	T	T	T	G	T	T	T	G	T	T	T	T	T
S1A_49020413	T/G	1A	49020413	+	NA	NA	NA	NA	NA	NA	T	T	T	G	T	T	T	T	T	G	G	G	T	G	T	G	T	G	T	T	G	T	T	T	T	G	T	T	T	G	T	T	T	G	T	T	T	T	T
S1A_49020437	T/C	1A	49020437	+	NA	NA	NA	NA	NA	NA	T	T	T	C	T	T	T	T	T	C	C	C	T	C	T	C	T	C	T	T	C	T	T	T	T	T	T	T	T	T	T	T	T	T	T	T	T	T	T
S1A_49020718	G/A	1A	49020718	+	NA	NA	NA	NA	NA	NA	G	G	G	A	G	G	G	G	G	A	A	A	G	A	G	A	G	A	G	G	A	G	G	G	G	G	G	G	G	G	G	G	G	G	G	G	G	G	G
S1A_49843844	A/C	1A	49843844	+	NA	NA	NA	NA	NA	NA	A	A	A	A	A	A	A	A	A	C	A	A	A	C	A	A	A	A	A	A	C	A	A	A	A	A	A	A	A	A	A	A	A	A	A	A	A	A	A
S1A_49844015	A/G	1A	49844015	+	NA	NA	NA	NA	NA	NA	A	A	A	A	A	A	A	A	A	G	G	A	A	G	A	A	A	A	A	A	G	A	A	A	A	A	A	A	A	A	A	A	A	A	A	A	A	A	A
S1A_50371292	A/G	1A	50371292	+	NA	NA	NA	NA	NA	NA	A	A	A	A	A	A	A	A	A	A	A	A	A	A	A	A	A	A	A	A	A	A	A	A	A	A	A	A	A	A	A	A	A	A	A	A	A	A	A
S1A_50641537	A/G	1A	50641537	+	NA	NA	NA	NA	NA	NA	A	A	A	A	A	A	A	A	A	G	A	A	A	G	A	A	A	A	A	A	G	A	A	A	A	A	A	A	A	A	A	A	A	A	A	A	A	A	A
S1A_51074235	G/A	1A	51074235	+	NA	NA	NA	NA	NA	NA	G	A	G	G	G	G	G	G	G	G	G	G	G	G	G	G	G	G	G	G	G	G	G	G	G	G	G	G	G	G	G	G	G	G	G	G	G	G	G
S1A_51142059	T/C	1A	51142059	+	NA	NA	NA	NA	NA	NA	T	T	T	T	T	T	T	T	T	T	T	T	T	T	T	T	T	T	T	T	T	T	T	T	T	T	T	T	T	T	T	T	T	T	T	T	T	T	T
S1A_52852812	T/A	1A	52852812	+	NA	NA	NA	NA	NA	NA	T	T	T	T	T	T	T	T	T	T	T	T	T	T	T	T	T	T	T	T	T	T	T	T	T	T	T	T	T	T	T	T	T	T	T	T	T	T	T
S1A_52852822	T/C	1A	52852822	+	NA	NA	NA	NA	NA	NA	T	T	T	T	T	T	T	T	T	T	T	T	T	T	T	T	T	T	T	T	T	T	T	T	T	T	T	T	T	T	T	T	T	T	T	T	T	T	T
S1A_54567260	T/C	1A	54567260	+	NA	NA	NA	NA	NA	NA	T	T	T	T	T	T	T	T	T	T	T	T	T	T	T	T	T	T	T	T	T	T	T	T	T	T	T	T	T	T	T	T	T	T	T	T	T	T	T
S1A_54569258	C/T	1A	54569258	+	NA	NA	NA	NA	NA	NA	C	C	C	T	C	C	C	C	C	T	T	C	C	T	C	C	C	C	C	C	T	C	C	C	C	C	C	C	C	C	C	C	C	C	C	C	C	C	C
S1A_54887554	G/C	1A	54887554	+	NA	NA	NA	NA	NA	NA	G	C	C	G	G	C	C	C	C	G	G	G	G	G	G	G	C	G	G	G	G	C	C	C	G	C	C	C	C	G	C	G	C	G	C	G	C	G	G
S1A_54888123	C/T	1A	54888123	+	NA	NA	NA	NA	NA	NA	T	C	C	T	C	C	C	C	C	T	T	C	T	T	C	C	C	C	C	C	T	C	C	C	C	C	C	C	C	C	C	C	C	C	C	C	C	T	C
S1A_54888307	G/A	1A	54888307	+	NA	NA	NA	NA	NA	NA	G	A	A	G	G	A	A	A	A	G	G	G	G	G	G	G	A	G	G	G	G	A	A	A	G	G	A	A	A	G	A	G	A	G	A	G	A	G	G
S1A_54888344	C/T	1A	54888344	+	NA	NA	NA	NA	NA	NA	C	T	T	C	C	T	T	T	T	C	C	C	C	C	C	C	T	C	C	C	C	T	T	T	C	C	T	T	T	C	T	C	T	C	T	C	T	C	C
S1A_54888506	G/T	1A	54888506	+	NA	NA	NA	NA	NA	NA	G	G	G	G	G	G	G	G	G	G	G	G	G	G	G	G	G	G	G	G	G	G	G	G	G	G	G	G	G	G	G	G	G	G	G	G	G	G	G
S1A_55705898	C/G	1A	55705898	+	NA	NA	NA	NA	NA	NA	C	G	C	C	C	C	C	C	C	C	C	C	C	C	C	C	C	C	C	C	C	C	G	C	C	C	C	G	G	C	C	C	C	C	C	C	C	C	C
S1A_55870106	T/A	1A	55870106	+	NA	NA	NA	NA	NA	NA	T	T	T	T	A	A	T	A	T	T	T	T	T	T	T	T	T	T	T	T	T	T	T	A	T	T	T	A	A	T	T	T	T	T	T	T	T	T	T
S1A_56188386	A/T	1A	56188386	+	NA	NA	NA	NA	NA	NA	A	A	T	A	A	T	A	T	A	A	A	A	A	A	A	A	A	A	A	A	A	A	A	T	A	A	A	A	T	A	T	A	A	A	A	A	T	A	A
S1A_56366447	G/A	1A	56366447	+	NA	NA	NA	NA	NA	NA	G	G	G	G	G	G	G	G	G	G	G	G	G	G	G	G	G	G	G	G	G	G	G	G	G	G	G	G	G	G	G	G	G	G	G	G	G	G	G
S1A_56366453	A/G	1A	56366453	+	NA	NA	NA	NA	NA	NA	A	A	A	A	A	A	A	A	A	A	A	A	A	A	A	A	A	A	A	A	A	A	A	A	A	A	A	A	A	A	A	A	A	A	A	A	A	A	A
S1A_56366478	A/G	1A	56366478	+	NA	NA	NA	NA	NA	NA	A	A	A	A	A	A	A	A	A	A	A	A	A	A	A	A	A	A	A	A	A	A	A	A	A	A	A	A	A	A	A	A	A	A	A	A	A	A	A
S1A_56366495	A/G	1A	56366495	+	NA	NA	NA	NA	NA	NA	A	A	A	A	A	A	A	A	A	A	A	A	A	A	A	A	A	A	A	A	A	A	A	A	A	A	A	A	A	A	A	A	A	A	A	A	A	A	A
S1A_56376455	A/T	1A	56376455	+	NA	NA	NA	NA	NA	NA	A	T	A	A	A	A	A	A	A	A	A	A	A	A	A	A	A	A	A	A	A	A	T	A	A	A	A	T	T	A	A	A	A	A	A	A	A	A	A
S1A_56409612	G/A	1A	56409612	+	NA	NA	NA	NA	NA	NA	G	A	G	G	G	A	G	G	G	G	G	G	G	G	G	G	A	G	G	G	G	A	A	G	G	G	G	G	G	G	G	G	G	G	G	G	G	G	G
S1A_56409616	A/G	1A	56409616	+	NA	NA	NA	NA	NA	NA	A	G	A	A	A	G	A	A	A	A	A	A	A	A	A	A	G	A	A	A	A	G	G	A	A	A	A	A	A	A	A	A	A	A	A	A	A	A	A
S1A_59808521	G/A	1A	59808521	+	NA	NA	NA	NA	NA	NA	G	G	A	G	G	G	G	G	G	G	G	G	A	G	G	A	G	G	G	G	G	G	G	G	G	G	G	G	G	G	G	G	G	G	G	G	G	G	G
S1A_78315901	T/C	1A	78315901	+	NA	NA	NA	NA	NA	NA	T	T	C	T	T	T	T	T	T	T	T	T	T	T	T	T	T	T	T	T	T	T	T	T	T	T	T	T	T	T	T	T	T	T	T	T	T	T	C
S1A_78387250	C/A	1A	78387250	+	NA	NA	NA	NA	NA	NA	C	C	C	C	C	C	C	C	A	C	C	C	C	C	C	C	C	C	C	C	C	C	C	A	A	A	A	C	C	C	C	C	C	C	C	C	C	C	C
S1A_79339942	T/C	1A	79339942	+	NA	NA	NA	NA	NA	NA	T	T	T	T	T	T	T	T	T	T	T	T	T	C	T	T	T	T	T	T	T	T	T	T	T	T	C	T	T	T	T	T	T	T	T	T	T	T	T
S1A_79657226	T/G	1A	79657226	+	NA	NA	NA	NA	NA	NA	T	T	T	T	T	G	T	T	T	T	T	T	T	T	T	G	T	G	T	T	T	T	T	T	T	T	T	T	T	T	T	T	T	T	T	T	T	T	T
S1A_79740132	T/C	1A	79740132	+	NA	NA	NA	NA	NA	NA	T	T	T	T	T	C	T	T	T	T	T	T	T	T	T	T	T	T	T	T	T	T	C	C	C	C	T	T	T	T	T	T	T	T	T	T	T	T	T
S1A_80888641	G/T	1A	80888641	+	NA	NA	NA	NA	NA	NA	G	T	T	T	G	G	T	G	G	G	G	T	G	G	G	G	G	G	G	G	G	G	G	K	G	G	G	G	G	G	G	G	G	G	G	T	T	G	T
S1A_80888657	G/A	1A	80888657	+	NA	NA	NA	NA	NA	NA	G	A	A	A	G	G	A	G	G	G	G	A	G	G	G	G	G	G	G	G	G	G	G	R	G	G	G	G	G	G	G	G	G	G	G	A	A	G	A
S1A_80888716	T/C	1A	80888716	+	NA	NA	NA	NA	NA	NA	T	C	C	C	T	T	C	T	T	T	T	C	T	T	T	T	T	T	T	T	T	T	T	Y	T	T	T	T	T	T	T	T	T	T	T	C	C	T	C
S1A_80888748	C/T	1A	80888748	+	NA	NA	NA	NA	NA	NA	C	C	C	C	C	C	C	C	C	T	T	C	C	C	C	C	C	C	C	C	C	C	C	C	C	C	C	C	C	C	C	C	C	C	C	C	T	C	T
S1A_80888804	A/G	1A	80888804	+	NA	NA	NA	NA	NA	NA	A	A	A	A	A	A	A	A	A	G	G	A	A	A	A	A	A	A	A	A	A	A	A	A	A	A	A	A	A	A	A	A	A	A	A	A	G	A	G
S1A_80901887	G/A	1A	80901887	+	NA	NA	NA	NA	NA	NA	G	G	G	G	G	G	G	G	G	G	G	G	G	G	G	G	G	G	G	A	G	G	G	G	G	G	G	G	G	G	G	G	G	G	G	G	G	G	G
S1A_82381978	T/C	1A	82381978	+	NA	NA	NA	NA	NA	NA	T	T	T	T	T	T	T	Y	T	T	T	T	T	T	T	T	T	T	T	T	T	T	T	T	T	T	C	C	C	C	T	T	T	T	T	T	T	T	T
S1A_82935947	T/C	1A	82935947	+	NA	NA	NA	NA	NA	NA	T	T	T	T	T	T	T	T	T	T	T	T	T	T	T	T	T	T	T	T	T	T	T	T	T	T	T	T	T	T	T	T	T	T	T	T	T	T	T
S1A_84316574	G/A	1A	84316574	+	NA	NA	NA	NA	NA	NA	G	G	G	G	G	G	G	G	G	G	G	G	G	G	A	G	G	G	G	G	G	G	G	G	G	G	G	G	G	G	G	G	G	G	G	G	G	G	G
S1A_84948950	T/C	1A	84948950	+	NA	NA	NA	NA	NA	NA	T	T	T	C	T	T	T	T	T	T	T	T	T	T	T	T	T	T	T	T	T	T	T	T	T	T	T	T	T	T	C	C	C	C	T	T	T	T	T
S1A_87048613	A/G	1A	87048613	+	NA	NA	NA	NA	NA	NA	A	A	A	A	A	A	A	A	A	A	A	A	A	A	A	A	A	A	A	A	A	A	A	A	A	A	A	A	A	A	A	A	A	A	A	A	A	A	A
S1A_87171299	G/A	1A	87171299	+	NA	NA	NA	NA	NA	NA	G	G	G	G	A	G	A	R	G	G	G	G	G	G	G	G	A	G	G	G	G	G	G	G	G	G	G	G	G	G	G	G	A	A	A	G	G	G	G
S1A_87904733	T/A	1A	87904733	+	NA	NA	NA	NA	NA	NA	T	T	T	T	T	T	A	T	T	T	T	T	T	T	T	T	T	T	T	T	T	A	A	W	T	T	T	T	T	T	A	A	A	T	T	T	T	T	T
S1A_88711248	A/G	1A	88711248	+	NA	NA	NA	NA	NA	NA	A	A	A	G	G	A	A	A	A	A	A	A	A	A	A	A	A	A	A	A	A	A	A	A	A	A	A	A	A	A	A	A	A	A	A	A	A	A	A
S1A_89485978	T/C	1A	89485978	+	NA	NA	NA	NA	NA	NA	T	T	T	T	T	T	T	T	T	T	T	T	T	T	T	C	T	T	T	T	T	T	T	T	T	T	T	C	T	T	T	T	T	T	T	T	T	T	T
S1A_90689259	G/A	1A	90689259	+	NA	NA	NA	NA	NA	NA	G	G	G	G	G	G	G	G	G	G	G	G	G	G	G	G	G	G	G	A	G	G	G	G	G	G	G	G	G	G	G	G	G	G	G	G	G	G	G
S1A_91429111	A/T	1A	91429111	+	NA	NA	NA	NA	NA	NA	A	A	A	A	A	A	A	A	A	A	A	A	A	A	A	A	A	A	A	T	A	A	A	A	A	T	T	T	T	A	T	T	T	A	A	A	A	A	A
S1A_91429194	T/C	1A	91429194	+	NA	NA	NA	NA	NA	NA	T	T	T	T	T	T	T	T	T	T	T	T	T	T	T	T	T	T	T	C	T	T	T	T	T	C	C	C	C	T	C	C	C	T	T	T	T	T	T
S1A_91527400	G/A	1A	91527400	+	NA	NA	NA	NA	NA	NA	G	A	G	G	G	G	G	R	G	G	G	G	G	G	G	G	G	G	A	G	G	G	G	G	G	A	A	A	G	G	G	G	A	A	G	G	G	G	G
S1A_94028182	A/G	1A	94028182	+	NA	NA	NA	NA	NA	NA	A	A	G	A	A	A	A	A	A	A	A	A	A	A	A	G	A	G	A	A	A	A	G	G	G	A	A	A	A	A	A	A	A	A	A	A	A	A	A
S1A_94028214	T/C	1A	94028214	+	NA	NA	NA	NA	NA	NA	T	T	C	T	T	T	T	T	T	T	T	T	T	T	T	C	T	C	T	T	T	T	C	C	C	T	T	T	T	T	T	T	T	T	T	T	T	T	T
S1A_94599478	G/C	1A	94599478	+	NA	NA	NA	NA	NA	NA	G	G	G	G	C	G	G	G	G	G	G	G	G	G	G	G	G	G	G	G	G	G	C	S	G	G	C	G	G	G	G	G	G	G	G	G	G	G	G
S1A_94599535	C/T	1A	94599535	+	NA	NA	NA	NA	NA	NA	C	C	C	C	T	C	C	C	C	C	C	C	C	C	C	C	C	C	C	C	C	C	T	Y	C	C	T	C	C	C	C	C	C	C	C	C	C	C	C
S1A_94628281	T/C	1A	94628281	+	NA	NA	NA	NA	NA	NA	T	T	T	T	T	T	T	T	T	T	T	T	T	T	T	T	T	T	T	T	T	T	T	T	T	T	T	T	T	T	C	T	T	T	T	T	T	T	T
S1A_94628337	T/C	1A	94628337	+	NA	NA	NA	NA	NA	NA	T	T	T	T	T	T	T	T	T	T	T	T	T	T	T	T	T	T	T	T	T	T	T	T	T	T	T	T	T	T	C	T	T	T	T	T	T	T	T
S1A_94628365	T/C	1A	94628365	+	NA	NA	NA	NA	NA	NA	T	T	T	T	T	T	T	T	T	T	T	T	T	T	T	T	T	T	T	T	T	T	T	T	T	T	T	T	T	T	C	T	T	T	T	T	T	T	T
S1A_94628402	T/C	1A	94628402	+	NA	NA	NA	NA	NA	NA	T	T	T	T	T	T	T	T	T	T	T	T	T	T	T	T	T	T	T	T	T	T	T	T	T	T	T	T	T	T	C	T	T	T	T	T	T	T	T
S1A_95393098	T/C	1A	95393098	+	NA	NA	NA	NA	NA	NA	T	T	T	C	T	T	T	C	T	T	T	T	T	T	T	T	T	C	C	T	T	T	C	Y	T	T	T	T	T	T	T	T	T	T	T	T	T	T	T
S1A_95393132	C/T	1A	95393132	+	NA	NA	NA	NA	NA	NA	C	C	C	T	C	C	C	T	C	C	C	C	C	C	C	C	C	T	T	C	C	C	T	Y	C	C	C	C	C	C	C	C	C	C	C	C	C	C	C
S1A_95393149	C/G	1A	95393149	+	NA	NA	NA	NA	NA	NA	C	C	C	G	C	C	C	G	C	C	C	C	C	C	C	C	C	G	G	C	C	C	G	S	C	C	C	C	C	C	C	C	C	C	C	C	C	C	C
S1A_95393202	T/A	1A	95393202	+	NA	NA	NA	NA	NA	NA	T	T	T	A	T	T	T	A	T	T	T	T	T	T	T	T	T	A	A	T	T	T	A	W	T	T	T	T	T	T	T	T	T	T	T	T	T	T	T
S1A_95393213	A/G	1A	95393213	+	NA	NA	NA	NA	NA	NA	A	A	A	G	A	A	A	G	A	A	A	A	A	A	A	A	A	G	G	A	A	A	G	R	A	A	A	A	A	A	A	A	A	A	A	A	A	A	A
S1A_95966472	A/G	1A	95966472	+	NA	NA	NA	NA	NA	NA	A	A	A	A	A	G	A	A	A	G	A	A	A	A	A	A	A	A	A	A	A	A	A	A	A	A	A	A	A	A	A	A	A	A	A	A	A	A	A
S1A_95966701	A/G	1A	95966701	+	NA	NA	NA	NA	NA	NA	A	A	A	A	A	G	A	A	A	G	A	A	A	A	A	A	A	A	A	A	A	A	A	A	A	A	A	A	A	A	A	A	A	A	A	A	A	A	A
S1A_96241193	T/C	1A	96241193	+	NA	NA	NA	NA	NA	NA	T	T	T	T	T	T	T	Y	T	T	T	T	T	T	T	T	T	C	C	T	T	T	T	T	T	T	T	T	T	T	T	T	T	T	T	T	T	T	T
S1A_97098247	A/T	1A	97098247	+	NA	NA	NA	NA	NA	NA	A	A	A	A	A	A	A	W	A	A	A	A	A	A	T	A	A	A	A	A	A	A	A	A	A	A	A	A	A	A	A	A	A	A	A	A	A	A	A
S1A_99129030	C/G	1A	99129030	+	NA	NA	NA	NA	NA	NA	C	C	G	C	C	C	C	C	C	C	C	C	C	C	C	C	C	G	C	C	C	C	C	C	C	C	C	C	C	C	C	C	C	C	C	C	C	C	C
S1A_99734549	C/T	1A	99734549	+	NA	NA	NA	NA	NA	NA	C	T	T	C	C	C	C	Y	C	C	C	C	C	C	C	C	C	C	C	C	C	C	C	C	C	C	C	C	C	C	C	C	C	T	C	C	C	C	C
S1A_100375919	C/G	1A	100375919	+	NA	NA	NA	NA	NA	NA	C	G	C	G	G	G	G	C	C	G	C	G	C	C	C	C	C	C	C	C	C	C	C	C	C	C	C	C	C	C	C	C	C	G	C	C	C	C	C
S1A_101387481	T/C	1A	101387481	+	NA	NA	NA	NA	NA	NA	T	C	T	C	T	T	T	Y	C	T	T	T	T	T	T	T	T	T	T	T	T	T	C	C	C	T	T	T	T	T	T	T	T	T	T	T	T	T	T
S1A_101825132	A/T	1A	101825132	+	NA	NA	NA	NA	NA	NA	A	A	A	A	A	A	A	T	A	A	A	A	A	A	A	A	A	A	A	A	A	T	A	A	A	A	A	A	A	A	A	A	A	A	A	A	A	A	A
S1A_102235554	A/G	1A	102235554	+	NA	NA	NA	NA	NA	NA	A	A	G	A	A	A	A	A	A	A	A	G	A	A	A	A	A	A	G	A	A	A	A	A	A	A	A	A	A	A	A	A	A	A	A	A	A	A	A
S1A_102700557	T/C	1A	102700557	+	NA	NA	NA	NA	NA	NA	T	T	T	T	T	T	T	T	T	T	T	T	T	T	T	T	T	C	T	T	T	T	T	T	T	T	T	T	T	T	T	T	T	T	T	T	T	T	T
S1A_103295793	A/T	1A	103295793	+	NA	NA	NA	NA	NA	NA	A	A	A	A	A	A	A	A	A	A	A	A	A	A	A	A	A	T	A	A	A	A	A	A	A	A	T	A	A	A	T	A	A	A	A	A	A	A	A
S1A_103596069	T/C	1A	103596069	+	NA	NA	NA	NA	NA	NA	T	T	T	T	T	T	T	T	T	T	T	T	T	T	T	T	T	T	T	T	T	T	C	C	T	T	T	T	T	T	T	T	T	T	T	T	T	T	T
S1A_104198317	A/T	1A	104198317	+	NA	NA	NA	NA	NA	NA	A	A	A	A	A	A	A	A	A	A	A	T	A	A	A	A	A	A	A	A	A	A	A	A	A	A	A	A	A	A	A	A	T	A	A	A	A	A	T
S1A_104307257	C/T	1A	104307257	+	NA	NA	NA	NA	NA	NA	C	C	T	C	C	C	C	T	T	C	C	C	C	C	C	C	C	C	C	C	C	C	C	C	C	C	C	C	T	C	C	C	C	C	C	C	C	C	C
S1A_104307258	A/G	1A	104307258	+	NA	NA	NA	NA	NA	NA	A	A	G	A	A	A	A	G	G	A	A	A	A	A	A	A	A	A	A	A	A	A	A	A	A	A	A	A	G	A	A	A	A	A	A	A	A	A	A
S1A_104307265	C/A	1A	104307265	+	NA	NA	NA	NA	NA	NA	C	C	A	C	C	C	C	A	A	C	C	C	C	C	C	C	C	C	C	C	C	C	C	C	C	C	C	C	A	C	C	C	C	C	C	C	C	C	C
S1A_104307284	A/T	1A	104307284	+	NA	NA	NA	NA	NA	NA	A	A	T	A	A	A	A	T	T	A	A	A	A	A	A	A	A	A	A	A	A	A	A	A	A	A	A	A	T	A	A	A	A	A	A	A	A	A	A
S1A_104307291	C/T	1A	104307291	+	NA	NA	NA	NA	NA	NA	C	C	C	C	C	C	C	T	T	C	C	C	C	C	C	C	C	C	C	C	C	C	C	C	C	C	C	C	T	C	C	C	C	C	C	C	C	C	C
S1A_104307294	C/T	1A	104307294	+	NA	NA	NA	NA	NA	NA	C	C	T	C	C	C	C	T	T	C	C	C	C	C	C	C	C	C	C	C	C	C	C	C	C	C	C	C	T	C	C	C	C	C	C	C	C	C	C
S1A_104307308	G/C	1A	104307308	+	NA	NA	NA	NA	NA	NA	G	G	C	G	G	G	G	C	C	G	G	G	G	G	G	G	G	G	G	G	G	G	G	G	G	G	G	C	C	G	G	G	G	G	G	G	G	G	G
S1A_104307476	C/A	1A	104307476	+	NA	NA	NA	NA	NA	NA	C	C	A	C	C	C	C	A	A	C	C	C	C	C	C	C	C	C	C	C	C	C	C	C	C	C	C	C	A	C	C	C	C	C	C	C	C	C	C
S1A_104307500	T/C	1A	104307500	+	NA	NA	NA	NA	NA	NA	T	T	C	T	T	T	T	C	C	T	T	T	T	T	T	T	T	T	T	T	T	T	T	T	T	T	T	T	C	T	T	T	T	T	T	T	T	T	T
S1A_104307518	T/C	1A	104307518	+	NA	NA	NA	NA	NA	NA	T	T	T	T	T	T	T	C	C	T	T	T	T	T	T	T	T	T	T	T	T	T	T	T	T	T	T	T	C	T	T	T	T	T	T	T	T	T	T
S1A_104307539	G/A	1A	104307539	+	NA	NA	NA	NA	NA	NA	G	G	A	G	G	G	G	A	A	G	G	G	G	G	G	G	G	G	G	G	G	G	G	G	G	G	G	G	A	G	G	G	G	G	G	G	G	G	G
S1A_104307590	A/G	1A	104307590	+	NA	NA	NA	NA	NA	NA	A	A	G	A	A	A	A	G	G	A	A	A	A	A	A	A	A	A	A	A	A	A	A	A	A	A	A	A	G	A	A	A	A	A	A	A	A	A	A
S1A_104890563	T/C	1A	104890563	+	NA	NA	NA	NA	NA	NA	T	T	T	T	T	T	T	T	T	T	C	T	T	T	T	T	T	T	T	C	T	T	T	T	T	T	T	T	T	T	T	C	C	T	T	T	T	T	T
S1A_104890840	A/T	1A	104890840	+	NA	NA	NA	NA	NA	NA	A	A	A	A	A	A	A	A	A	A	A	A	A	A	A	A	A	A	A	T	A	A	A	A	A	A	A	A	A	A	A	A	A	T	T	A	A	A	T
S1A_104891082	A/G	1A	104891082	+	NA	NA	NA	NA	NA	NA	A	A	A	A	A	A	A	A	A	A	A	A	A	A	A	A	A	A	A	G	A	A	A	A	A	A	A	A	A	A	A	A	A	G	G	A	A	A	G
S1A_106022779	T/G	1A	106022779	+	NA	NA	NA	NA	NA	NA	T	G	T	T	T	T	T	K	T	T	T	T	T	T	G	T	T	T	T	T	T	T	T	T	T	T	T	T	T	T	T	G	T	T	T	T	G	T	G
S1A_106022800	C/T	1A	106022800	+	NA	NA	NA	NA	NA	NA	C	T	C	C	C	C	C	Y	C	C	C	C	C	C	T	C	C	C	C	C	C	C	C	C	C	C	C	C	C	C	C	T	C	C	C	C	T	C	T
S1A_106533421	A/G	1A	106533421	+	NA	NA	NA	NA	NA	NA	A	A	A	A	A	A	A	A	A	A	A	A	A	A	A	A	A	A	A	A	A	A	A	A	A	A	A	A	A	A	A	A	A	A	A	A	A	A	A
S1A_106875946	G/A	1A	106875946	+	NA	NA	NA	NA	NA	NA	G	G	G	G	G	G	G	R	G	G	G	G	G	G	G	G	G	A	G	G	G	G	G	A	G	G	G	G	A	G	A	A	A	G	G	G	G	G	G
S1A_106947782	G/A	1A	106947782	+	NA	NA	NA	NA	NA	NA	G	G	G	G	G	G	G	G	G	G	G	G	G	G	G	G	G	G	G	G	G	G	G	G	G	G	G	G	G	G	G	G	G	G	G	G	G	G	G
S1A_107658450	G/C	1A	107658450	+	NA	NA	NA	NA	NA	NA	G	G	G	G	G	G	G	G	G	G	G	C	G	G	C	G	G	G	C	G	G	G	G	G	G	G	G	G	G	G	G	G	G	G	G	G	G	G	G
S1A_107658452	C/T	1A	107658452	+	NA	NA	NA	NA	NA	NA	C	C	C	C	C	C	C	C	C	C	C	T	C	C	T	C	C	C	T	C	C	C	C	C	C	C	C	C	C	C	C	C	C	C	C	C	C	C	C
S1A_108721452	G/C	1A	108721452	+	NA	NA	NA	NA	NA	NA	G	G	C	G	G	G	G	G	G	G	G	G	G	G	G	G	G	G	C	G	G	G	G	G	G	C	C	C	G	G	G	G	G	G	G	G	G	G	G
S1A_108729806	G/C	1A	108729806	+	NA	NA	NA	NA	NA	NA	G	G	G	G	G	G	G	G	G	G	G	G	G	G	G	G	G	G	G	G	G	G	G	G	G	G	G	G	G	G	G	G	G	G	G	G	C	C	C
S1A_108812932	C/G	1A	108812932	+	NA	NA	NA	NA	NA	NA	C	C	C	C	G	C	C	C	C	G	C	G	C	C	G	C	C	G	C	C	C	C	C	C	G	G	C	C	C	C	G	C	C	C	G	G	G	G	C
S1A_110006637	A/G	1A	110006637	+	NA	NA	NA	NA	NA	NA	A	A	A	A	A	A	A	R	A	A	A	A	A	A	A	G	A	A	A	A	A	A	A	R	A	A	A	A	A	A	A	A	A	A	A	A	A	A	A
S1A_112932905	T/C	1A	112932905	+	NA	NA	NA	NA	NA	NA	T	T	T	T	C	T	T	T	T	T	C	T	T	T	T	T	T	T	C	T	T	T	C	C	C	C	T	T	T	T	T	T	T	T	T	T	T	T	T
S1A_113905194	G/A	1A	113905194	+	NA	NA	NA	NA	NA	NA	G	G	G	G	G	G	G	G	G	G	G	G	G	G	A	G	G	G	G	G	G	G	A	R	G	G	G	G	G	G	G	G	G	G	A	G	G	G	A
S1A_114049682	G/A	1A	114049682	+	NA	NA	NA	NA	NA	NA	G	G	G	G	A	G	G	G	G	G	G	G	G	G	G	G	G	G	G	G	G	G	G	G	G	G	G	G	G	G	G	G	G	G	G	G	A	A	G
S1A_114299754	G/A	1A	114299754	+	NA	NA	NA	NA	NA	NA	G	G	A	G	G	G	G	G	G	G	G	G	G	G	G	G	A	A	G	G	G	G	G	G	A	G	G	G	G	G	G	G	G	G	A	A	G	G	G
S1A_114465511	C/T	1A	114465511	+	NA	NA	NA	NA	NA	NA	C	C	C	C	T	C	C	C	C	C	T	C	C	C	C	C	C	C	C	C	C	C	C	C	T	T	T	C	C	C	C	T	C	C	C	C	C	T	C
S1A_114607352	C/G	1A	114607352	+	NA	NA	NA	NA	NA	NA	C	C	C	C	C	C	G	C	C	C	C	C	S	C	C	C	C	C	C	C	C	C	C	C	C	C	C	C	G	C	G	C	C	C	C	C	C	C	C
S1A_118137264	C/T	1A	118137264	+	NA	NA	NA	NA	NA	NA	C	Y	C	T	C	C	T	C	C	C	T	C	C	C	C	C	C	T	T	T	C	C	C	C	C	C	C	C	C	C	C	C	C	C	C	C	T	T	C
S1A_118137337	T/C	1A	118137337	+	NA	NA	NA	NA	NA	NA	T	Y	T	T	T	T	C	T	T	T	C	T	T	T	T	T	T	C	C	C	T	T	T	T	T	T	T	T	T	T	T	T	T	T	T	T	C	C	T
S1A_118137459	C/T	1A	118137459	+	NA	NA	NA	NA	NA	NA	C	Y	C	C	C	C	T	C	C	C	T	C	C	C	C	C	C	T	T	T	C	C	C	C	C	C	C	C	C	C	C	C	C	C	C	C	T	T	C
S1A_118605154	T/C	1A	118605154	+	NA	NA	NA	NA	NA	NA	T	Y	T	T	C	T	T	T	C	T	C	T	T	T	T	T	T	C	C	T	T	C	T	T	T	Y	C	C	T	T	T	T	T	C	T	T	T	T	T
S1A_118605348	G/T	1A	118605348	+	NA	NA	NA	NA	NA	NA	G	K	G	G	T	G	G	G	T	G	T	G	G	G	G	G	G	T	T	G	G	T	G	G	G	K	T	T	G	G	G	G	G	T	G	G	G	G	G
S1A_118779426	T/C	1A	118779426	+	NA	NA	NA	NA	NA	NA	T	Y	Y	C	T	T	T	T	T	C	Y	T	T	T	C	T	T	T	T	C	T	T	T	T	T	T	T	T	T	Y	T	C	Y	T	C	C	Y	T	T
S1A_119188922	T/C	1A	119188922	+	NA	NA	NA	NA	NA	NA	Y	Y	T	T	T	T	T	T	T	C	Y	T	C	T	C	C	T	T	T	T	Y	T	T	T	T	T	T	T	T	T	T	T	T	T	T	T	T	T	T
S1A_119188984	C/T	1A	119188984	+	NA	NA	NA	NA	NA	NA	Y	Y	C	C	C	C	C	C	C	T	Y	C	T	C	T	T	C	C	C	C	Y	C	C	C	C	C	C	C	C	C	C	C	C	C	C	C	C	C	C
S1A_120579510	C/T	1A	120579510	+	NA	NA	NA	NA	NA	NA	C	T	Y	C	C	C	C	Y	C	T	C	C	C	C	C	Y	C	C	C	C	Y	T	Y	Y	Y	C	T	T	C	C	C	C	C	C	T	Y	Y	C	C
S1A_120653070	C/T	1A	120653070	+	NA	NA	NA	NA	NA	NA	Y	C	C	C	T	C	C	C	C	C	Y	C	C	C	C	C	C	C	T	C	Y	C	Y	C	T	Y	C	C	T	C	C	C	C	C	C	C	C	C	C
S1A_121077328	G/A	1A	121077328	+	NA	NA	NA	NA	NA	NA	G	G	G	G	G	G	A	G	G	A	G	G	G	G	A	G	G	A	G	A	R	G	A	R	G	G	G	G	G	G	G	G	G	G	G	G	R	G	G
S1A_122870085	T/G	1A	122870085	+	NA	NA	NA	NA	NA	NA	T	T	G	T	T	T	T	T	T	T	T	T	T	T	T	T	T	G	T	T	T	T	T	T	K	T	T	T	T	K	T	G	K	T	T	T	T	T	T
S1A_124191939	A/C	1A	124191939	+	NA	NA	NA	NA	NA	NA	A	A	A	A	A	A	A	A	C	A	A	A	A	A	A	A	M	C	C	A	A	A	M	A	M	M	A	A	A	A	A	A	A	A	A	A	A	A	A
S1A_124192062	A/G	1A	124192062	+	NA	NA	NA	NA	NA	NA	A	A	A	A	A	A	A	A	G	A	A	A	A	A	A	A	R	G	G	A	A	A	R	A	R	R	A	A	A	A	A	A	A	A	A	A	A	A	A
S1A_124192080	T/G	1A	124192080	+	NA	NA	NA	NA	NA	NA	T	T	T	T	T	T	T	T	G	T	T	T	T	T	T	T	K	G	G	T	T	T	K	T	K	K	T	T	T	T	T	T	T	T	T	T	T	T	T
S1A_124192131	C/T	1A	124192131	+	NA	NA	NA	NA	NA	NA	C	C	C	C	C	C	C	C	T	C	C	C	C	C	C	C	Y	T	T	C	C	C	Y	C	Y	Y	C	C	C	C	C	C	C	C	C	C	C	C	C
S1A_124282810	C/T	1A	124282810	+	NA	NA	NA	NA	NA	NA	C	C	C	C	C	T	C	Y	C	C	C	Y	C	Y	C	Y	C	C	C	C	C	C	C	C	C	C	T	C	C	C	T	T	C	C	C	C	T	T	C
S1A_124824827	C/A	1A	124824827	+	NA	NA	NA	NA	NA	NA	C	C	C	C	C	C	C	C	C	C	C	C	C	C	C	C	C	A	C	C	C	A	C	C	C	C	C	C	C	C	C	C	C	C	M	C	C	C	C
S1A_124824846	T/C	1A	124824846	+	NA	NA	NA	NA	NA	NA	T	T	T	T	T	T	T	T	T	T	T	T	T	T	T	T	T	C	T	T	T	C	T	T	T	T	T	T	T	T	T	T	T	T	Y	T	T	T	T
S1A_125772273	G/T	1A	125772273	+	NA	NA	NA	NA	NA	NA	G	G	K	T	G	G	G	G	T	G	G	G	G	G	G	G	G	G	G	G	G	G	G	K	G	G	G	G	G	G	G	G	G	G	K	G	T	T	G
S1A_125772343	T/C	1A	125772343	+	NA	NA	NA	NA	NA	NA	T	T	Y	C	T	T	T	T	C	T	T	T	T	T	T	T	T	T	T	T	T	T	T	Y	T	T	T	T	T	T	T	T	T	T	Y	T	C	C	T
S1A_125772393	A/G	1A	125772393	+	NA	NA	NA	NA	NA	NA	A	A	R	G	A	A	A	A	G	A	A	A	A	A	A	A	A	A	A	A	A	A	A	R	A	A	A	A	A	A	A	A	A	A	R	A	G	G	A
S1A_125772606	A/C	1A	125772606	+	NA	NA	NA	NA	NA	NA	A	A	M	C	A	A	A	A	C	A	A	A	A	A	A	A	A	A	A	A	A	A	A	M	A	A	A	A	A	A	A	A	A	A	M	A	C	C	A
S1A_125898839	T/C	1A	125898839	+	NA	NA	NA	NA	NA	NA	T	T	T	T	T	T	T	T	T	C	T	T	T	T	T	T	T	T	C	T	T	T	Y	T	Y	T	T	T	T	Y	T	T	T	T	Y	T	T	T	T
S1A_126519536	C/G	1A	126519536	+	NA	NA	NA	NA	NA	NA	C	C	S	C	G	C	C	C	C	C	C	C	C	C	C	S	C	C	C	C	C	C	C	C	C	C	C	C	G	S	C	C	C	C	S	C	C	C	C
S1A_129020262	C/T	1A	129020262	+	NA	NA	NA	NA	NA	NA	Y	Y	C	C	C	T	C	C	C	C	C	C	C	C	C	C	C	C	C	C	C	C	C	C	Y	C	C	T	C	T	T	T	T	C	C	C	C	C	C
S1A_129226340	A/T	1A	129226340	+	NA	NA	NA	NA	NA	NA	A	T	A	A	A	A	A	A	T	A	A	W	A	A	T	T	A	A	A	A	A	A	W	A	A	A	A	A	A	A	W	A	A	T	T	W	A	A	A
S1A_129226365	A/C	1A	129226365	+	NA	NA	NA	NA	NA	NA	A	C	A	A	A	A	A	A	C	A	A	M	A	A	C	C	A	A	A	A	A	A	M	A	A	A	A	A	A	A	M	A	A	C	C	M	A	A	A
S1A_129226371	T/A	1A	129226371	+	NA	NA	NA	NA	NA	NA	T	A	T	T	T	T	T	T	A	T	T	W	T	T	A	A	T	T	T	T	T	T	W	T	T	T	T	T	T	T	W	T	T	A	A	W	T	T	T
S1A_129226374	T/A	1A	129226374	+	NA	NA	NA	NA	NA	NA	T	A	T	T	T	T	T	T	A	T	T	W	T	T	A	A	T	T	T	T	T	T	W	T	T	T	T	T	T	T	W	T	T	A	A	W	T	T	T
S1A_129226396	A/G	1A	129226396	+	NA	NA	NA	NA	NA	NA	A	G	A	A	A	A	A	A	G	A	A	R	A	A	G	R	A	A	A	A	A	A	R	A	A	A	A	A	A	A	R	A	A	G	G	R	A	A	A
S1A_129226425	A/C	1A	129226425	+	NA	NA	NA	NA	NA	NA	A	C	A	A	A	A	A	A	C	A	A	M	A	A	C	M	A	A	A	A	A	A	M	A	A	A	A	A	A	A	M	A	A	C	C	M	A	A	A
S1A_129226506	C/G	1A	129226506	+	NA	NA	NA	NA	NA	NA	C	G	C	C	C	C	C	C	G	C	C	S	C	C	G	S	C	C	C	C	C	C	S	C	C	C	C	C	C	C	S	C	C	G	G	S	C	C	C
S1A_129254519	T/C	1A	129254519	+	NA	NA	NA	NA	NA	NA	T	T	T	C	T	T	T	T	T	T	T	T	T	T	T	T	T	T	T	T	T	T	T	T	Y	T	T	T	T	T	T	T	C	T	T	T	T	T	T
S1A_129323589	G/A	1A	129323589	+	NA	NA	NA	NA	NA	NA	G	G	G	G	A	G	G	G	G	G	G	G	A	G	G	G	G	G	G	G	G	G	G	G	G	G	A	A	G	G	G	G	G	G	G	G	G	G	G
S1A_129323631	A/C	1A	129323631	+	NA	NA	NA	NA	NA	NA	A	A	A	A	C	A	A	A	A	A	A	A	C	A	A	A	A	A	A	A	A	A	A	A	A	A	C	C	A	A	A	A	A	A	A	A	A	A	A
S1A_129323732	T/G	1A	129323732	+	NA	NA	NA	NA	NA	NA	T	T	T	T	T	T	T	T	T	T	T	G	G	T	T	T	T	T	T	T	T	T	T	T	T	T	T	T	T	T	T	T	T	T	T	T	K	T	T
S1A_129385931	T/C	1A	129385931	+	NA	NA	NA	NA	NA	NA	T	T	T	T	T	T	T	T	T	T	T	T	T	T	T	T	T	C	T	T	T	T	T	T	C	T	T	T	C	T	T	T	T	T	T	T	T	T	T
S1A_130183697	G/C	1A	130183697	+	NA	NA	NA	NA	NA	NA	S	G	G	G	G	G	G	G	G	G	G	S	C	G	G	G	G	G	G	G	G	G	S	G	G	S	G	G	C	G	G	G	C	G	G	G	G	G	G
S1A_130698459	G/C	1A	130698459	+	NA	NA	NA	NA	NA	NA	G	G	G	G	G	G	G	S	G	C	G	S	G	G	C	G	G	C	G	G	G	G	G	S	S	G	C	G	G	G	S	G	C	C	S	G	G	G	C
S1A_130953543	G/A	1A	130953543	+	NA	NA	NA	NA	NA	NA	G	G	G	G	G	G	G	G	G	G	G	G	G	G	G	G	G	G	G	G	G	G	G	G	G	G	G	G	G	G	G	G	G	G	G	G	G	G	G
S1A_131486285	A/G	1A	131486285	+	NA	NA	NA	NA	NA	NA	A	A	A	A	A	A	A	A	A	A	A	A	A	R	A	A	A	A	G	A	A	A	A	A	A	A	A	A	A	A	A	A	A	A	A	A	A	A	A
S1A_131486301	A/T	1A	131486301	+	NA	NA	NA	NA	NA	NA	A	A	A	A	A	A	A	A	A	A	A	A	A	W	A	A	A	A	T	A	A	A	A	A	A	W	A	A	A	A	A	A	A	A	A	A	A	A	A
S1A_131565698	C/T	1A	131565698	+	NA	NA	NA	NA	NA	NA	C	C	C	C	C	C	C	C	C	C	C	C	C	C	T	Y	C	C	T	C	C	C	C	C	C	C	C	C	C	C	C	T	C	C	C	C	Y	C	C
S1A_131724840	T/C	1A	131724840	+	NA	NA	NA	NA	NA	NA	T	T	T	T	T	T	T	T	T	T	T	T	T	T	T	T	T	C	T	T	T	T	T	Y	T	T	T	T	T	T	T	T	T	T	T	T	T	T	C
S1A_131761498	G/A	1A	131761498	+	NA	NA	NA	NA	NA	NA	G	G	G	G	G	G	G	G	A	A	G	G	G	G	G	R	G	G	G	G	G	G	R	R	R	G	G	G	G	G	G	G	G	A	G	A	R	G	G
S1A_131842992	T/C	1A	131842992	+	NA	NA	NA	NA	NA	NA	T	T	T	C	T	T	T	T	T	T	T	C	T	T	T	T	T	T	C	T	T	T	T	T	C	Y	T	T	C	Y	T	T	T	T	T	T	T	C	C
S1A_132287199	C/A	1A	132287199	+	NA	NA	NA	NA	NA	NA	M	A	A	A	C	A	C	A	A	C	C	C	C	C	C	C	C	C	C	C	C	C	C	C	C	C	A	A	A	M	C	C	C	C	M	C	C	C	C
S1A_133756801	A/G	1A	133756801	+	NA	NA	NA	NA	NA	NA	A	A	R	A	A	A	A	A	A	A	A	A	A	A	A	A	A	A	A	A	R	A	A	A	R	A	A	G	A	A	A	A	A	A	A	A	A	A	A
S1A_134330610	A/G	1A	134330610	+	NA	NA	NA	NA	NA	NA	A	A	A	A	G	A	A	A	A	A	A	A	A	A	A	A	A	A	G	A	A	A	A	A	A	A	A	G	A	R	A	G	A	A	A	A	A	A	A
S1A_134881760	T/C	1A	134881760	+	NA	NA	NA	NA	NA	NA	T	T	T	T	T	T	T	T	T	T	Y	T	T	Y	T	T	Y	T	T	C	T	T	T	T	C	T	T	T	C	Y	T	T	T	C	Y	T	T	T	T
S1A_135321288	A/G	1A	135321288	+	NA	NA	NA	NA	NA	NA	A	A	A	A	A	A	A	A	A	A	R	A	A	A	A	A	R	A	A	A	A	A	A	A	A	A	A	A	A	A	A	A	A	A	A	A	A	G	A
S1A_135321291	A/G	1A	135321291	+	NA	NA	NA	NA	NA	NA	A	A	A	A	A	A	A	A	A	A	R	A	A	A	A	A	R	A	A	A	A	A	A	A	A	A	A	A	A	A	A	A	A	A	A	A	A	G	A
S1A_135720093	T/G	1A	135720093	+	NA	NA	NA	NA	NA	NA	T	T	T	T	T	T	T	T	T	T	K	K	T	T	T	T	T	T	T	T	T	G	T	T	T	T	T	T	T	T	T	T	T	T	T	T	T	T	T
S1A_135862406	C/T	1A	135862406	+	NA	NA	NA	NA	NA	NA	C	C	C	C	C	C	C	C	C	C	C	C	C	C	C	C	C	C	C	C	C	C	C	C	C	C	C	C	C	C	C	C	C	C	C	C	C	C	C
S1A_136486993	T/C	1A	136486993	+	NA	NA	NA	NA	NA	NA	Y	Y	T	T	C	T	T	T	T	T	T	T	T	T	T	T	T	C	T	C	C	C	T	T	Y	T	T	T	T	T	T	T	T	T	T	T	T	T	C
S1A_137617297	C/T	1A	137617297	+	NA	NA	NA	NA	NA	NA	C	C	C	C	T	C	C	C	C	C	C	Y	C	C	C	C	C	C	T	T	C	C	C	C	C	C	C	C	T	T	T	T	Y	C	Y	C	T	T	C
S1A_137617343	G/A	1A	137617343	+	NA	NA	NA	NA	NA	NA	G	G	G	G	A	G	G	G	G	G	G	R	G	G	G	G	G	G	A	A	G	G	G	G	G	G	G	G	A	A	A	A	R	G	R	G	A	A	G
S1A_137617373	A/G	1A	137617373	+	NA	NA	NA	NA	NA	NA	A	A	A	A	G	A	A	A	A	A	A	R	A	A	A	A	A	A	G	G	A	A	A	A	A	A	A	A	G	G	G	G	R	A	R	A	G	G	A
S1A_137769083	G/A	1A	137769083	+	NA	NA	NA	NA	NA	NA	G	G	G	A	G	G	G	G	G	G	G	G	A	G	G	G	G	A	A	G	G	G	R	R	G	G	G	G	G	A	R	G	G	G	G	G	G	G	A
S1A_137992194	A/G	1A	137992194	+	NA	NA	NA	NA	NA	NA	A	R	A	A	A	A	A	A	A	A	R	A	A	A	A	A	A	G	A	A	A	A	A	A	R	A	A	A	A	A	A	A	A	A	A	A	A	A	A
S1A_138594225	T/C	1A	138594225	+	NA	NA	NA	NA	NA	NA	T	T	T	T	T	T	T	T	T	T	T	T	T	T	T	T	T	T	T	T	T	T	T	T	T	T	T	T	T	T	T	T	T	T	T	T	T	T	C
S1A_138602694	T/C	1A	138602694	+	NA	NA	NA	NA	NA	NA	T	T	T	T	T	T	T	T	T	C	T	T	T	T	T	T	T	T	C	T	T	C	C	Y	Y	Y	T	T	T	T	T	T	T	T	T	T	T	T	T
S1A_139806999	G/T	1A	139806999	+	NA	NA	NA	NA	NA	NA	T	G	G	G	G	T	G	G	G	G	G	G	G	G	G	G	G	G	G	G	G	G	G	G	G	G	G	G	G	G	G	G	G	G	G	G	K	G	G
S1A_139807000	C/T	1A	139807000	+	NA	NA	NA	NA	NA	NA	T	C	C	C	C	T	C	C	C	C	C	C	C	C	C	C	C	C	C	C	C	C	C	C	C	C	C	C	C	C	C	C	C	C	C	C	Y	C	C
S1A_139807005	G/A	1A	139807005	+	NA	NA	NA	NA	NA	NA	A	G	G	G	G	A	G	G	G	G	G	G	G	G	G	G	G	G	G	G	G	G	G	G	G	G	G	G	G	G	G	G	G	G	G	G	R	G	G
S1A_139807007	C/T	1A	139807007	+	NA	NA	NA	NA	NA	NA	T	C	C	C	C	T	C	C	C	C	C	C	C	C	C	C	C	C	C	C	C	C	C	C	C	C	C	C	C	C	C	C	C	C	C	C	Y	C	C
S1A_139807013	C/T	1A	139807013	+	NA	NA	NA	NA	NA	NA	T	C	C	C	C	T	C	C	C	C	C	C	C	C	C	C	C	C	C	C	C	C	C	C	C	C	C	C	C	C	C	C	C	C	C	C	Y	C	C
S1A_139807036	A/T	1A	139807036	+	NA	NA	NA	NA	NA	NA	T	A	A	A	A	T	A	A	A	A	A	A	A	A	A	A	A	A	A	A	A	A	A	A	A	A	A	A	A	A	A	A	A	A	A	A	W	A	A
S1A_139807038	A/G	1A	139807038	+	NA	NA	NA	NA	NA	NA	G	A	A	A	A	G	A	A	A	A	A	A	A	A	A	A	A	A	A	A	A	A	A	A	A	A	A	A	A	A	A	A	A	A	A	A	R	A	A
S1A_139807057	T/G	1A	139807057	+	NA	NA	NA	NA	NA	NA	G	T	T	T	T	G	T	T	T	T	T	T	T	T	T	T	T	T	T	T	T	T	T	T	T	T	T	T	T	T	T	T	T	T	T	T	K	T	T
S1A_139807076	T/C	1A	139807076	+	NA	NA	NA	NA	NA	NA	C	T	T	T	T	C	T	T	T	T	T	T	T	T	T	T	T	T	T	T	T	T	T	T	T	T	T	T	T	T	T	T	T	T	T	T	Y	T	T
S1A_139807080	C/A	1A	139807080	+	NA	NA	NA	NA	NA	NA	A	C	C	C	C	A	C	C	C	C	C	C	C	C	C	C	C	C	C	C	C	C	C	C	C	C	C	C	C	C	C	C	C	C	C	C	M	C	C
S1A_139807085	T/C	1A	139807085	+	NA	NA	NA	NA	NA	NA	C	T	T	T	T	C	T	T	T	T	T	T	T	T	T	T	T	T	T	T	T	T	T	T	T	T	T	T	T	T	T	T	T	T	T	T	Y	T	T
S1A_139807102	C/T	1A	139807102	+	NA	NA	NA	NA	NA	NA	T	C	C	C	C	T	C	C	C	C	C	C	C	C	C	C	C	C	C	C	C	C	C	C	C	C	C	C	C	C	C	C	C	C	C	C	Y	C	C
S1A_139807126	A/G	1A	139807126	+	NA	NA	NA	NA	NA	NA	G	A	A	A	A	G	A	A	A	A	A	A	A	A	A	A	A	A	A	A	A	A	A	A	A	A	A	A	A	A	A	A	A	A	A	A	R	A	A
S1A_139807127	C/T	1A	139807127	+	NA	NA	NA	NA	NA	NA	T	C	C	C	C	T	C	C	C	C	C	C	C	C	C	C	C	C	C	C	C	C	C	C	C	C	C	C	C	C	C	C	C	C	C	C	Y	C	C
S1A_139807136	C/T	1A	139807136	+	NA	NA	NA	NA	NA	NA	T	C	C	C	C	T	C	C	C	C	C	C	C	C	C	C	C	C	C	C	C	C	C	C	C	C	C	C	C	C	C	C	C	C	C	C	Y	C	C
S1A_139807157	G/A	1A	139807157	+	NA	NA	NA	NA	NA	NA	A	G	G	G	G	A	G	G	G	G	G	G	G	G	G	G	G	G	G	G	G	G	G	G	G	G	G	G	G	G	G	G	G	G	G	G	R	G	G
S1A_139807178	A/G	1A	139807178	+	NA	NA	NA	NA	NA	NA	G	A	A	A	A	G	A	A	A	A	A	A	A	A	A	A	A	A	A	A	A	A	A	A	A	A	A	A	A	A	A	A	A	A	A	A	R	A	A
S1A_139807185	C/T	1A	139807185	+	NA	NA	NA	NA	NA	NA	T	C	C	C	C	T	C	C	C	C	C	C	C	C	C	C	C	C	C	C	C	C	C	C	C	C	C	C	C	C	C	C	C	C	C	C	Y	C	C
S1A_139807864	C/T	1A	139807864	+	NA	NA	NA	NA	NA	NA	C	C	C	C	C	C	C	Y	C	T	C	C	C	C	C	C	C	C	C	C	C	C	C	Y	C	C	C	C	C	C	C	C	C	C	C	C	C	C	C
S1A_140290425	C/T	1A	140290425	+	NA	NA	NA	NA	NA	NA	Y	C	C	C	C	C	C	C	C	C	C	Y	C	C	C	C	C	C	C	T	C	C	Y	Y	Y	C	T	C	C	C	C	T	T	T	Y	Y	C	C	T
S1A_140841380	T/C	1A	140841380	+	NA	NA	NA	NA	NA	NA	T	T	T	T	C	T	T	T	T	T	T	T	T	T	T	T	T	T	T	T	T	C	T	T	T	T	T	T	T	T	T	T	C	T	T	T	T	T	T
S1A_140841428	T/A	1A	140841428	+	NA	NA	NA	NA	NA	NA	T	T	T	T	A	T	T	T	T	T	T	T	T	T	T	T	T	T	T	T	T	A	T	T	T	T	T	T	T	T	T	T	A	T	T	T	T	T	T
S1A_140841439	A/C	1A	140841439	+	NA	NA	NA	NA	NA	NA	A	A	A	A	C	A	A	A	A	A	A	A	A	A	A	A	A	A	A	A	A	C	A	A	A	A	A	A	A	A	A	A	C	A	A	A	A	A	A
S1A_140841459	G/A	1A	140841459	+	NA	NA	NA	NA	NA	NA	G	G	G	G	A	G	G	G	G	G	G	G	G	G	G	G	G	G	G	G	G	A	G	G	G	G	G	G	G	G	G	G	A	G	G	G	G	G	G
S1A_141587515	T/G	1A	141587515	+	NA	NA	NA	NA	NA	NA	T	T	T	T	T	K	T	T	T	T	T	T	T	K	T	T	T	T	G	T	T	T	T	T	K	K	T	T	T	K	T	T	T	G	T	T	T	T	T
S1A_142433783	T/G	1A	142433783	+	NA	NA	NA	NA	NA	NA	T	T	T	T	T	T	T	T	T	T	T	T	T	T	G	T	T	T	T	T	T	T	T	T	T	T	T	T	T	T	T	T	K	T	T	T	T	T	G
S1A_142951772	G/A	1A	142951772	+	NA	NA	NA	NA	NA	NA	G	G	R	G	G	G	A	G	G	A	R	G	A	G	G	G	G	A	A	G	G	G	A	R	G	R	A	G	G	G	R	G	G	A	A	R	G	G	G
S1A_143661764	A/G	1A	143661764	+	NA	NA	NA	NA	NA	NA	G	G	G	A	G	A	A	A	A	A	A	A	A	A	A	A	A	A	A	A	A	G	G	G	A	G	A	A	A	A	A	A	A	A	A	A	A	A	G
S1A_143661873	T/C	1A	143661873	+	NA	NA	NA	NA	NA	NA	T	T	T	T	T	Y	T	T	T	T	T	Y	T	T	T	Y	Y	T	T	T	T	T	T	T	T	T	C	T	T	T	T	T	Y	T	C	Y	Y	T	T
S1A_143991178	T/C	1A	143991178	+	NA	NA	NA	NA	NA	NA	T	C	T	T	T	T	T	T	T	T	T	T	T	T	T	T	T	T	T	T	T	T	Y	T	T	T	T	T	T	T	T	T	T	T	T	T	T	T	T
S1A_144096181	G/A	1A	144096181	+	NA	NA	NA	NA	NA	NA	G	G	G	G	G	G	G	G	G	G	R	R	G	G	G	G	G	G	G	G	G	G	G	G	G	G	G	G	G	G	G	G	G	G	G	G	G	G	G
S1A_144096414	G/A	1A	144096414	+	NA	NA	NA	NA	NA	NA	G	G	G	G	G	G	G	G	G	G	R	R	G	G	G	G	G	G	G	G	G	G	G	G	G	G	G	G	G	G	G	G	G	G	G	G	G	G	G
S1A_144695529	A/G	1A	144695529	+	NA	NA	NA	NA	NA	NA	A	A	A	G	A	A	A	R	A	G	A	A	A	A	A	A	A	G	A	A	A	A	A	G	R	R	G	A	A	A	A	A	A	A	A	A	A	A	G
S1A_145077933	C/T	1A	145077933	+	NA	NA	NA	NA	NA	NA	C	C	C	C	C	C	C	C	C	C	C	Y	C	T	T	C	C	T	C	C	C	C	C	C	C	C	C	C	C	C	C	C	C	C	Y	C	C	C	C
S1A_146070486	T/C	1A	146070486	+	NA	NA	NA	NA	NA	NA	T	T	T	T	T	T	T	T	T	T	T	T	T	C	C	Y	T	T	T	T	Y	T	Y	Y	T	T	T	T	T	C	Y	T	T	T	T	T	Y	T	C
S1A_146070510	T/G	1A	146070510	+	NA	NA	NA	NA	NA	NA	T	T	T	T	T	T	T	T	T	T	T	T	T	G	G	K	T	T	T	T	K	T	K	K	T	T	T	T	T	G	K	T	T	T	T	T	K	T	G
S1A_146070517	T/C	1A	146070517	+	NA	NA	NA	NA	NA	NA	T	T	T	T	T	T	T	T	T	T	T	T	T	C	C	Y	T	T	T	T	Y	T	Y	Y	T	T	T	T	T	C	Y	T	T	T	T	T	Y	T	C
S1A_146070643	A/G	1A	146070643	+	NA	NA	NA	NA	NA	NA	A	A	A	A	A	A	A	A	A	A	A	A	A	G	G	R	A	A	A	A	R	A	R	R	A	A	A	A	A	G	R	A	A	A	A	A	R	A	G
S1A_146070695	C/T	1A	146070695	+	NA	NA	NA	NA	NA	NA	C	C	C	C	C	C	C	C	C	C	C	C	C	T	T	Y	C	C	C	C	Y	C	Y	Y	C	C	C	C	C	T	Y	C	C	C	C	C	Y	C	T
S1A_146070707	T/C	1A	146070707	+	NA	NA	NA	NA	NA	NA	T	T	T	T	T	T	T	T	T	T	T	T	T	C	C	Y	T	T	T	T	Y	T	Y	Y	T	T	T	T	T	C	Y	T	T	T	T	T	Y	T	C
S1A_146070722	A/G	1A	146070722	+	NA	NA	NA	NA	NA	NA	A	A	A	A	A	A	A	A	A	A	A	A	A	G	G	R	A	A	A	A	R	A	R	R	A	A	A	A	A	G	R	A	A	A	A	A	R	A	G
S1A_146070737	G/C	1A	146070737	+	NA	NA	NA	NA	NA	NA	G	G	G	G	G	G	G	G	G	G	G	G	G	C	C	S	G	G	G	G	S	G	S	S	G	G	G	G	G	C	S	G	G	G	G	G	S	G	C
S1A_146070759	A/G	1A	146070759	+	NA	NA	NA	NA	NA	NA	A	A	A	A	A	A	A	A	A	A	A	A	A	G	G	R	A	A	A	A	R	A	R	R	A	A	A	A	A	G	R	A	A	A	A	A	R	A	G
S1A_146691248	C/T	1A	146691248	+	NA	NA	NA	NA	NA	NA	C	C	C	C	C	C	C	C	C	C	C	C	C	C	C	C	C	T	C	C	C	C	C	C	C	C	C	C	C	C	C	C	C	C	C	C	C	C	C
S1A_148269388	G/A	1A	148269388	+	NA	NA	NA	NA	NA	NA	G	G	G	A	G	G	G	G	G	G	G	G	G	G	G	G	G	G	G	G	G	G	A	A	G	R	G	A	G	G	G	A	R	G	G	G	G	A	G
S1A_149335330	A/G	1A	149335330	+	NA	NA	NA	NA	NA	NA	A	R	A	A	A	R	A	A	A	A	A	A	A	A	G	A	A	A	G	A	A	A	R	A	R	A	A	A	A	A	A	A	R	A	A	A	A	A	A
S1A_149647494	T/G	1A	149647494	+	NA	NA	NA	NA	NA	NA	K	G	T	G	T	T	G	K	G	G	K	G	G	T	T	K	T	G	G	T	T	T	T	T	K	T	T	T	T	G	K	T	T	G	K	K	T	G	G
S1A_150100987	G/A	1A	150100987	+	NA	NA	NA	NA	NA	NA	G	R	G	G	G	R	G	R	G	G	R	G	G	G	G	G	G	A	A	G	G	G	G	G	A	G	G	G	A	A	R	G	G	G	G	G	G	G	A
S1A_150218395	T/A	1A	150218395	+	NA	NA	NA	NA	NA	NA	T	T	T	T	T	T	T	T	T	T	W	T	T	A	T	T	T	T	A	T	T	T	T	W	T	T	T	T	T	T	W	T	T	T	T	T	T	T	A
S1A_150218402	G/C	1A	150218402	+	NA	NA	NA	NA	NA	NA	G	G	G	G	G	G	G	G	G	G	S	G	G	C	G	G	S	G	C	G	G	G	G	S	G	G	G	G	G	G	S	G	G	G	G	G	G	G	C
S1A_150921291	T/C	1A	150921291	+	NA	NA	NA	NA	NA	NA	T	T	T	T	T	T	T	T	T	T	T	T	T	T	T	T	T	T	T	T	T	T	T	T	T	Y	T	T	T	T	T	T	T	C	T	Y	T	C	C
S1A_151147054	T/G	1A	151147054	+	NA	NA	NA	NA	NA	NA	T	T	T	T	T	T	T	T	T	T	T	T	T	T	G	T	T	T	G	T	T	T	T	T	T	T	T	T	T	T	T	T	T	T	T	T	T	T	T
S1A_151217561	T/C	1A	151217561	+	NA	NA	NA	NA	NA	NA	T	C	T	T	T	T	T	T	T	C	T	T	T	T	T	T	T	C	C	T	T	C	T	T	Y	T	T	T	T	C	C	C	Y	C	T	C	Y	T	T
S1A_152363262	C/T	1A	152363262	+	NA	NA	NA	NA	NA	NA	C	T	C	C	C	T	C	C	C	C	C	C	C	C	C	C	Y	C	C	C	Y	C	C	C	Y	C	C	C	C	C	C	C	C	C	Y	C	C	C	C
S1A_153437241	T/C	1A	153437241	+	NA	NA	NA	NA	NA	NA	Y	T	T	T	T	T	T	T	T	T	C	T	T	Y	T	T	T	C	Y	T	Y	T	C	C	C	T	T	T	T	C	T	T	T	C	C	T	T	T	C
S1A_153437359	C/T	1A	153437359	+	NA	NA	NA	NA	NA	NA	Y	C	C	C	C	C	C	C	C	C	T	C	C	Y	C	C	C	C	Y	C	Y	C	C	T	Y	C	C	C	C	T	C	C	C	T	T	C	C	C	C
S1A_154660196	A/G	1A	154660196	+	NA	NA	NA	NA	NA	NA	A	A	A	A	A	A	A	A	A	A	A	A	A	A	A	A	A	G	A	A	A	A	A	A	A	A	A	A	A	A	A	A	A	A	A	A	A	A	A
S1A_154877470	C/G	1A	154877470	+	NA	NA	NA	NA	NA	NA	C	C	G	C	C	C	C	C	C	C	C	C	C	C	C	C	C	S	C	C	C	C	G	C	C	C	C	C	C	C	C	C	C	C	C	C	G	G	G
S1A_155387705	G/A	1A	155387705	+	NA	NA	NA	NA	NA	NA	G	G	A	G	G	G	A	G	G	G	R	G	G	G	G	G	G	G	G	G	G	G	A	G	G	G	G	G	G	G	G	G	G	A	A	A	R	G	A
S1A_155387709	G/T	1A	155387709	+	NA	NA	NA	NA	NA	NA	G	G	G	G	G	G	G	G	G	G	K	G	G	G	G	G	G	G	G	G	G	G	T	G	G	G	G	G	G	G	G	G	G	G	G	T	K	G	G
S1A_155387716	T/C	1A	155387716	+	NA	NA	NA	NA	NA	NA	T	T	T	T	T	T	T	T	T	T	Y	T	T	T	T	T	T	T	T	T	T	T	C	T	T	T	T	T	T	T	T	T	T	T	T	C	Y	T	T
S1A_155475763	T/C	1A	155475763	+	NA	NA	NA	NA	NA	NA	T	T	T	T	Y	T	T	T	T	T	T	T	T	T	T	T	T	C	T	T	Y	T	C	C	Y	T	T	C	T	T	T	T	T	C	T	T	T	T	T
S1A_156095093	G/C	1A	156095093	+	NA	NA	NA	NA	NA	NA	G	G	G	G	S	G	G	G	G	G	C	G	G	G	G	G	G	G	G	G	G	G	G	G	S	G	G	G	C	S	G	G	G	G	G	G	G	G	G
S1A_156214537	A/G	1A	156214537	+	NA	NA	NA	NA	NA	NA	A	A	G	A	A	A	A	A	A	A	A	A	A	A	A	A	A	A	A	A	A	A	A	A	A	A	A	A	A	A	A	A	A	G	A	A	A	A	A
S1A_156800828	C/T	1A	156800828	+	NA	NA	NA	NA	NA	NA	C	C	T	C	Y	T	T	C	C	C	T	C	C	C	C	C	C	C	C	C	C	C	C	C	C	C	C	C	C	C	C	C	C	T	T	T	Y	C	C
S1A_158192277	T/G	1A	158192277	+	NA	NA	NA	NA	NA	NA	T	K	T	T	T	T	T	T	T	T	T	T	T	T	T	T	T	T	T	T	T	T	T	T	T	T	T	T	T	T	T	T	T	T	T	T	T	T	T
S1A_158192308	T/C	1A	158192308	+	NA	NA	NA	NA	NA	NA	T	Y	T	T	T	T	T	T	T	T	T	T	T	T	T	T	T	T	T	T	T	T	T	T	T	T	T	T	T	T	T	T	T	T	T	T	T	T	T
S1A_158192324	C/T	1A	158192324	+	NA	NA	NA	NA	NA	NA	C	Y	C	C	C	C	C	C	C	C	C	C	C	C	C	C	C	C	C	C	C	C	C	C	C	C	C	C	C	C	C	C	C	C	C	C	C	C	C
S1A_159441038	C/T	1A	159441038	+	NA	NA	NA	NA	NA	NA	C	C	C	C	C	C	C	C	C	C	C	C	T	C	C	C	C	Y	C	C	C	C	C	C	C	C	C	T	T	T	C	C	C	C	C	C	C	C	C
S1A_159441057	C/T	1A	159441057	+	NA	NA	NA	NA	NA	NA	C	C	C	C	C	C	C	C	C	C	C	C	T	C	C	C	C	Y	C	C	C	C	C	C	C	C	C	T	T	T	C	C	C	C	C	C	C	C	C
S1A_159441066	C/G	1A	159441066	+	NA	NA	NA	NA	NA	NA	C	C	C	C	C	C	C	C	C	C	C	C	G	C	C	C	C	S	C	C	C	C	C	C	C	C	C	G	G	G	C	C	C	C	C	C	C	C	C
S1A_159441067	T/C	1A	159441067	+	NA	NA	NA	NA	NA	NA	T	T	T	T	T	T	T	T	T	T	T	T	C	T	T	T	T	Y	T	T	T	T	T	T	T	T	T	C	C	C	T	T	T	T	T	T	T	T	T
S1A_159441164	C/G	1A	159441164	+	NA	NA	NA	NA	NA	NA	C	C	C	C	C	C	C	C	C	C	C	C	G	C	C	C	C	G	C	C	C	C	C	C	S	C	C	G	G	G	C	C	C	C	C	C	C	C	C
S1A_159441165	T/C	1A	159441165	+	NA	NA	NA	NA	NA	NA	T	T	T	T	T	T	T	T	T	T	T	T	C	T	T	T	T	C	T	T	T	T	T	T	Y	T	T	C	C	C	T	T	T	T	T	T	T	T	T
S1A_159441212	T/C	1A	159441212	+	NA	NA	NA	NA	NA	NA	T	T	T	T	T	T	T	T	T	T	T	T	T	T	T	T	T	T	T	T	T	T	T	T	Y	T	T	C	C	C	T	T	T	T	T	T	T	T	T
S1A_159750068	T/C	1A	159750068	+	NA	NA	NA	NA	NA	NA	C	T	T	T	T	T	T	T	T	T	T	T	T	T	T	T	T	C	T	T	T	T	T	T	C	T	T	T	T	T	T	T	T	T	T	T	T	Y	T
S1A_159805379	T/A	1A	159805379	+	NA	NA	NA	NA	NA	NA	T	T	T	T	T	T	T	T	T	T	T	T	T	T	T	T	T	T	T	T	W	T	T	T	T	T	T	T	T	T	T	T	T	T	T	T	T	T	T
S1A_159835625	C/T	1A	159835625	+	NA	NA	NA	NA	NA	NA	C	C	C	C	C	C	C	C	C	C	C	C	C	C	C	C	C	C	C	C	C	C	C	C	C	C	C	C	C	C	C	C	C	C	C	C	C	C	C
S1A_160240652	A/G	1A	160240652	+	NA	NA	NA	NA	NA	NA	A	A	A	A	A	A	A	A	A	A	A	A	R	A	A	A	A	G	A	A	A	A	A	A	A	A	A	A	A	A	A	A	A	A	A	A	G	R	R
S1A_160650593	T/G	1A	160650593	+	NA	NA	NA	NA	NA	NA	T	T	T	T	T	T	T	T	T	T	T	T	T	T	T	T	T	T	T	T	T	K	T	T	T	T	T	T	T	T	G	T	T	T	T	T	T	T	T
S1A_161560861	G/T	1A	161560861	+	NA	NA	NA	NA	NA	NA	G	G	G	G	G	G	G	G	G	G	G	G	G	G	G	G	G	G	G	G	G	G	G	G	G	G	G	G	G	G	G	G	G	T	G	G	G	G	G
S1A_162009477	T/C	1A	162009477	+	NA	NA	NA	NA	NA	NA	T	T	T	T	T	T	T	T	T	T	T	T	T	T	T	T	T	T	T	T	T	T	T	T	T	T	T	T	T	T	T	T	T	T	T	T	T	T	T
S1A_162185691	C/T	1A	162185691	+	NA	NA	NA	NA	NA	NA	C	T	C	T	C	C	C	T	C	C	C	C	Y	C	C	C	C	C	C	C	C	C	C	C	C	C	T	C	C	C	C	T	T	C	C	C	C	C	T
S1A_162844899	G/A	1A	162844899	+	NA	NA	NA	NA	NA	NA	G	A	G	G	G	G	G	G	G	G	G	G	G	G	G	G	G	G	G	R	G	G	G	A	R	G	G	A	G	G	G	G	G	G	G	G	G	G	G
S1A_163011931	C/T	1A	163011931	+	NA	NA	NA	NA	NA	NA	C	C	C	C	C	C	C	C	C	C	C	C	C	C	C	C	C	C	C	C	C	C	C	C	C	C	C	C	C	C	C	C	C	C	C	C	C	C	C
S1A_163291642	T/C	1A	163291642	+	NA	NA	NA	NA	NA	NA	T	T	T	T	T	T	C	T	T	T	T	T	T	T	T	T	T	T	C	T	T	Y	T	T	Y	T	T	T	T	Y	T	T	T	T	T	T	T	T	T
S1A_163585182	G/A	1A	163585182	+	NA	NA	NA	NA	NA	NA	G	G	G	G	G	G	G	G	G	G	G	G	R	G	G	A	G	G	R	G	G	G	A	G	G	A	G	G	G	G	G	G	G	G	G	G	G	G	R
S1A_163598338	A/G	1A	163598338	+	NA	NA	NA	NA	NA	NA	R	A	A	A	A	G	R	A	A	A	A	A	A	A	A	A	A	A	R	A	A	A	G	G	R	A	A	A	A	A	A	A	A	A	A	A	A	A	A
S1A_164251536	T/A	1A	164251536	+	NA	NA	NA	NA	NA	NA	W	W	T	T	T	T	T	T	T	T	T	T	T	T	T	T	T	T	A	T	T	T	T	T	T	T	T	T	T	A	T	T	T	T	T	T	T	A	W
S1A_164691652	T/C	1A	164691652	+	NA	NA	NA	NA	NA	NA	T	T	T	T	T	T	T	T	T	T	T	T	T	T	T	T	T	T	T	T	T	T	T	T	T	T	T	T	T	T	T	T	T	T	T	T	T	T	T
S1A_164867256	C/T	1A	164867256	+	NA	NA	NA	NA	NA	NA	C	C	C	C	C	C	C	C	C	C	C	C	C	C	C	C	C	T	T	C	Y	C	C	C	C	C	C	C	C	C	C	C	C	C	C	T	T	Y	C
S1A_164867271	G/A	1A	164867271	+	NA	NA	NA	NA	NA	NA	G	G	G	G	G	G	G	G	G	G	G	G	G	G	G	G	G	A	A	G	R	G	G	G	G	G	G	G	G	G	G	G	G	G	G	A	A	R	G
S1A_165063001	T/C	1A	165063001	+	NA	NA	NA	NA	NA	NA	T	C	T	C	T	T	T	T	T	T	T	T	T	T	T	T	T	T	T	T	T	T	T	T	T	T	T	T	T	T	T	T	T	T	T	T	T	T	T
S1A_165063032	G/A	1A	165063032	+	NA	NA	NA	NA	NA	NA	G	A	G	A	G	G	G	G	G	G	G	G	G	G	G	G	G	G	G	G	G	G	G	G	G	G	G	G	G	G	G	G	G	G	G	G	G	G	G
S1A_165063040	A/C	1A	165063040	+	NA	NA	NA	NA	NA	NA	A	C	A	C	A	A	A	A	A	A	A	A	A	A	A	A	A	A	A	A	A	A	A	A	A	A	A	A	A	A	A	A	A	A	A	A	A	A	A
S1A_165063237	G/T	1A	165063237	+	NA	NA	NA	NA	NA	NA	G	T	G	T	G	G	G	G	G	G	G	G	G	G	G	G	G	G	G	G	G	G	G	G	G	G	G	G	G	G	G	G	G	G	G	G	G	G	G
S1A_167900766	C/G	1A	167900766	+	NA	NA	NA	NA	NA	NA	C	C	C	C	C	C	S	G	C	C	C	C	C	C	C	C	C	S	G	C	C	C	C	C	C	C	C	C	C	C	C	C	C	C	G	G	S	C	C
S1A_167911803	C/T	1A	167911803	+	NA	NA	NA	NA	NA	NA	C	C	C	C	C	C	C	C	C	C	C	C	C	Y	C	C	C	C	C	C	C	C	C	C	C	C	C	C	C	C	C	C	C	C	C	C	C	C	C
S1A_167912000	C/A	1A	167912000	+	NA	NA	NA	NA	NA	NA	C	C	C	C	C	C	M	C	C	C	C	C	M	C	C	C	C	C	C	C	C	C	C	C	C	C	C	C	C	C	C	C	C	C	C	C	C	C	C
S1A_167912961	C/T	1A	167912961	+	NA	NA	NA	NA	NA	NA	C	C	C	Y	Y	C	C	C	C	T	C	C	Y	C	C	C	C	T	Y	C	C	C	C	C	C	C	C	C	C	C	C	C	C	C	C	C	C	C	C
S1A_167913035	A/G	1A	167913035	+	NA	NA	NA	NA	NA	NA	A	A	A	A	A	A	A	A	A	G	A	G	A	A	A	A	A	A	A	A	A	A	A	A	A	A	A	A	A	A	A	A	A	A	A	A	A	A	A
S1A_167913077	A/G	1A	167913077	+	NA	NA	NA	NA	NA	NA	A	A	A	A	A	A	R	A	A	G	A	G	A	A	A	A	A	A	A	A	A	A	A	A	A	A	A	A	A	A	A	A	A	A	A	A	A	A	A
S1A_167913078	T/A	1A	167913078	+	NA	NA	NA	NA	NA	NA	T	T	T	T	T	T	W	T	T	A	T	A	T	T	T	T	T	T	T	T	T	T	T	T	T	T	T	T	T	T	T	T	T	T	T	T	T	T	T
S1A_167913106	G/A	1A	167913106	+	NA	NA	NA	NA	NA	NA	G	G	G	G	G	G	R	G	G	G	G	G	G	G	G	G	G	G	G	G	G	G	G	G	G	G	G	G	G	G	G	G	G	G	G	G	G	G	G
S1A_167913268	T/G	1A	167913268	+	NA	NA	NA	NA	NA	NA	T	T	T	T	T	T	T	T	T	T	T	T	T	T	T	T	T	G	K	T	T	T	T	T	T	T	T	T	T	T	T	T	G	T	T	T	T	T	T
S1A_167913458	T/G	1A	167913458	+	NA	NA	NA	NA	NA	NA	T	G	T	T	T	T	T	T	T	T	T	T	T	T	T	T	T	T	T	T	T	T	T	T	T	T	T	T	T	T	T	T	T	T	T	T	T	T	T
S1A_167915210	T/C	1A	167915210	+	NA	NA	NA	NA	NA	NA	T	T	T	T	Y	T	T	T	T	T	T	T	T	T	T	T	T	C	T	T	Y	T	T	T	T	T	T	T	T	T	T	T	T	T	T	T	T	T	T
S1A_167915246	G/T	1A	167915246	+	NA	NA	NA	NA	NA	NA	G	G	G	G	G	G	G	G	G	G	G	G	G	G	G	G	G	T	G	G	T	G	G	G	G	G	G	G	G	G	G	G	G	G	G	G	G	G	G
S1A_167989931	A/G	1A	167989931	+	NA	NA	NA	NA	NA	NA	A	A	A	A	A	A	R	A	A	A	A	A	A	A	A	A	A	A	A	R	A	A	A	A	A	A	A	A	A	G	A	A	A	A	A	A	A	A	A
S1A_170233388	A/G	1A	170233388	+	NA	NA	NA	NA	NA	NA	A	A	A	A	A	A	A	A	A	A	G	A	R	A	A	A	A	G	A	A	A	A	G	A	A	A	A	A	A	A	A	A	A	A	A	A	A	A	G
S1A_170263426	A/G	1A	170263426	+	NA	NA	NA	NA	NA	NA	A	A	A	A	G	A	A	A	A	A	A	A	A	A	A	A	A	G	A	A	A	A	G	A	A	A	A	G	G	G	G	G	G	A	A	A	A	A	A
S1A_171150598	T/C	1A	171150598	+	NA	NA	NA	NA	NA	NA	C	T	T	T	T	T	T	T	T	T	T	T	T	T	T	T	T	C	T	T	T	T	C	C	C	C	T	T	T	T	T	T	T	T	T	T	T	T	C
S1A_171336066	A/G	1A	171336066	+	NA	NA	NA	NA	NA	NA	A	A	A	G	A	A	A	A	A	A	A	A	R	A	A	A	A	A	A	A	A	A	G	A	A	A	G	G	A	A	A	A	R	A	A	G	R	A	A
S1A_171919872	T/G	1A	171919872	+	NA	NA	NA	NA	NA	NA	T	T	T	T	T	T	T	T	T	T	T	T	T	T	T	T	T	G	T	T	T	T	T	T	T	T	T	T	T	T	T	T	T	T	T	T	T	T	G
S1A_172869852	G/A	1A	172869852	+	NA	NA	NA	NA	NA	NA	G	G	G	G	G	G	G	G	G	G	G	G	G	G	G	G	G	G	G	G	G	G	G	G	R	G	G	A	A	R	G	G	G	A	G	G	G	G	G
S1A_173392004	A/G	1A	173392004	+	NA	NA	NA	NA	NA	NA	A	A	A	A	A	A	A	A	A	A	R	A	R	A	A	A	A	A	A	R	A	A	A	A	A	A	A	A	A	A	A	A	A	A	A	A	A	A	A
S1A_174242809	C/G	1A	174242809	+	NA	NA	NA	NA	NA	NA	C	C	C	C	C	C	C	C	C	C	C	C	C	C	C	C	C	C	C	C	C	C	C	C	C	C	C	C	C	C	C	C	C	C	C	C	C	C	C
S1A_174438119	A/C	1A	174438119	+	NA	NA	NA	NA	NA	NA	A	A	A	A	M	A	A	A	A	C	A	A	A	A	A	A	A	A	A	A	A	A	A	A	A	A	A	A	A	C	C	C	M	A	A	A	A	A	M
S1A_174788793	C/T	1A	174788793	+	NA	NA	NA	NA	NA	NA	Y	C	C	C	C	C	Y	C	C	C	T	C	C	C	Y	C	C	C	C	C	C	C	C	T	Y	C	C	C	C	C	C	C	C	C	C	C	C	C	C
S1A_175370443	A/C	1A	175370443	+	NA	NA	NA	NA	NA	NA	C	A	A	A	A	A	A	A	A	A	A	A	A	A	A	A	A	C	A	A	M	A	A	A	A	M	A	A	A	A	A	A	A	C	C	C	M	A	A
S1A_176233496	A/C	1A	176233496	+	NA	NA	NA	NA	NA	NA	A	A	A	A	A	A	A	A	A	C	A	A	A	A	A	A	A	A	A	A	A	A	A	A	A	A	A	A	A	A	A	A	A	A	A	C	M	A	A
S1A_176326635	T/G	1A	176326635	+	NA	NA	NA	NA	NA	NA	T	T	T	T	T	T	T	T	T	T	T	T	T	G	T	T	T	T	T	T	K	T	T	T	T	T	T	T	T	T	T	T	T	T	T	T	T	T	T
S1A_176653502	C/G	1A	176653502	+	NA	NA	NA	NA	NA	NA	C	C	C	C	C	C	C	C	C	C	C	C	C	C	C	C	C	C	C	C	C	C	C	C	C	C	C	C	C	C	C	C	C	C	C	C	C	C	C
S1A_176777714	A/G	1A	176777714	+	NA	NA	NA	NA	NA	NA	A	A	A	A	A	A	A	A	A	A	A	A	A	A	A	A	A	G	A	A	A	A	A	A	A	A	A	A	A	A	A	A	G	A	A	A	R	A	A
S1A_176871409	C/T	1A	176871409	+	NA	NA	NA	NA	NA	NA	C	C	C	C	C	C	C	C	C	C	T	C	C	C	C	C	C	Y	C	C	C	C	C	C	C	C	C	C	C	C	C	C	C	C	C	C	C	C	C
S1A_177012291	G/T	1A	177012291	+	NA	NA	NA	NA	NA	NA	K	G	G	T	G	G	T	T	G	G	G	G	G	G	G	G	G	G	G	G	G	G	G	T	K	G	G	G	G	G	G	G	G	G	G	G	G	G	G
S1A_178034233	T/C	1A	178034233	+	NA	NA	NA	NA	NA	NA	T	T	T	T	T	T	T	T	T	T	T	T	T	T	T	T	T	T	T	T	T	T	T	T	T	T	T	T	T	T	T	T	T	T	T	T	T	T	T
S1A_178477785	C/T	1A	178477785	+	NA	NA	NA	NA	NA	NA	C	T	C	C	T	C	T	C	C	C	C	C	C	C	C	C	C	Y	C	C	C	C	C	C	C	C	C	C	C	C	C	C	C	C	C	C	C	C	C
S1A_178872299	A/G	1A	178872299	+	NA	NA	NA	NA	NA	NA	A	A	G	A	R	A	A	A	A	A	A	A	A	A	A	A	A	A	A	A	A	A	A	A	A	A	A	A	A	A	A	A	A	A	A	A	A	A	A
S1A_179082275	A/G	1A	179082275	+	NA	NA	NA	NA	NA	NA	A	A	A	A	R	A	A	A	A	A	G	A	A	A	A	A	A	A	A	A	A	A	A	A	A	A	G	A	A	A	A	A	A	A	A	A	A	A	G
S1A_179089043	T/C	1A	179089043	+	NA	NA	NA	NA	NA	NA	T	T	T	T	T	T	T	T	T	T	T	T	T	T	T	T	T	T	T	T	T	T	T	T	T	T	T	T	T	T	T	T	T	T	T	T	T	T	T
S1A_179288228	C/G	1A	179288228	+	NA	NA	NA	NA	NA	NA	C	C	C	C	C	C	C	C	C	C	G	C	C	C	C	C	C	C	C	C	C	C	G	C	C	C	G	G	C	C	C	C	C	C	C	C	C	S	C
S1A_180569697	T/G	1A	180569697	+	NA	NA	NA	NA	NA	NA	T	T	G	T	T	T	T	T	T	T	T	T	T	T	T	T	T	G	T	T	T	T	G	G	G	T	T	G	T	T	T	T	T	T	T	T	T	T	K
S1A_181268185	A/C	1A	181268185	+	NA	NA	NA	NA	NA	NA	A	A	A	A	A	A	A	A	A	A	A	A	A	A	A	A	A	A	A	A	A	A	A	A	A	A	A	A	A	A	A	C	M	A	A	A	A	A	C
S1A_182996782	T/C	1A	182996782	+	NA	NA	NA	NA	NA	NA	T	T	T	T	T	T	T	T	T	T	Y	T	Y	T	T	T	T	C	T	T	T	T	C	C	C	T	T	T	T	T	T	T	T	T	T	T	Y	T	T
S1A_182996886	C/T	1A	182996886	+	NA	NA	NA	NA	NA	NA	C	C	C	C	C	C	C	C	C	C	C	C	C	C	C	C	C	T	C	C	C	C	T	C	C	C	C	C	C	C	C	C	C	C	C	C	Y	C	C
S1A_182996999	C/T	1A	182996999	+	NA	NA	NA	NA	NA	NA	C	C	C	C	C	C	C	C	C	C	Y	C	Y	C	C	C	C	T	C	C	C	C	T	T	T	C	C	C	C	C	C	C	C	C	C	C	Y	C	C
S1A_182997011	T/C	1A	182997011	+	NA	NA	NA	NA	NA	NA	T	T	T	T	T	T	T	T	T	T	Y	T	Y	T	T	T	T	C	T	T	T	T	C	C	C	T	T	T	T	T	T	T	T	T	T	T	Y	T	T
S1A_182997031	A/T	1A	182997031	+	NA	NA	NA	NA	NA	NA	A	A	A	A	A	A	A	A	A	A	W	A	W	A	A	A	A	T	A	A	A	A	T	T	T	A	A	A	A	A	A	A	A	A	A	A	W	A	A
S1A_182997033	A/C	1A	182997033	+	NA	NA	NA	NA	NA	NA	A	A	A	A	A	A	A	A	A	A	M	A	M	A	A	A	A	C	A	A	A	A	C	C	C	A	A	A	A	A	A	A	A	A	A	A	M	A	A
S1A_182997037	T/C	1A	182997037	+	NA	NA	NA	NA	NA	NA	T	T	T	T	T	T	T	T	T	T	Y	T	Y	T	T	T	T	C	T	T	T	T	C	C	C	T	T	T	T	T	T	T	T	T	T	T	Y	T	T
S1A_183160767	C/T	1A	183160767	+	NA	NA	NA	NA	NA	NA	C	C	C	C	C	C	C	C	C	C	T	C	C	C	C	C	C	C	C	C	C	C	C	C	C	C	C	T	T	T	T	T	T	T	C	C	C	C	T
S1A_183484219	A/T	1A	183484219	+	NA	NA	NA	NA	NA	NA	A	A	A	A	A	A	W	A	A	A	W	A	A	A	A	A	T	A	A	W	A	A	A	A	A	A	A	A	A	A	A	T	T	T	A	A	A	A	A
S1A_183647396	T/G	1A	183647396	+	NA	NA	NA	NA	NA	NA	T	T	T	T	T	T	T	T	T	T	T	T	T	T	T	T	T	G	T	T	T	T	T	T	G	T	T	G	G	K	T	T	T	G	T	T	T	T	K
S1A_185214074	T/C	1A	185214074	+	NA	NA	NA	NA	NA	NA	T	T	T	T	T	T	T	T	T	T	T	T	T	T	T	T	T	C	T	T	Y	T	T	T	T	T	T	T	T	T	T	T	C	C	C	C	Y	T	T
S1A_185217620	A/G	1A	185217620	+	NA	NA	NA	NA	NA	NA	A	A	A	A	A	A	A	A	A	A	A	A	A	A	A	A	A	A	A	A	A	A	A	A	A	A	A	A	A	A	A	A	A	A	A	A	A	A	A
S1A_185284563	C/T	1A	185284563	+	NA	NA	NA	NA	NA	NA	C	C	C	C	C	C	C	C	C	C	C	C	C	C	C	C	C	T	C	C	C	C	C	C	C	C	C	C	C	C	C	C	C	C	C	C	C	C	C
S1A_185319192	T/C	1A	185319192	+	NA	NA	NA	NA	NA	NA	T	T	T	T	T	T	C	T	T	T	T	T	T	T	T	T	T	T	T	T	T	T	T	T	T	T	T	T	T	T	T	T	T	T	T	T	T	T	C
S1A_185319209	G/A	1A	185319209	+	NA	NA	NA	NA	NA	NA	G	G	G	G	G	G	A	G	A	G	G	G	G	G	G	G	G	G	G	G	G	G	G	G	G	G	G	G	G	G	G	G	G	G	G	G	G	G	A
S1A_185319248	G/C	1A	185319248	+	NA	NA	NA	NA	NA	NA	G	G	G	G	G	G	C	G	C	G	G	G	G	G	G	G	G	G	G	G	G	G	G	G	G	G	G	G	G	G	G	G	G	G	G	G	G	G	C
S1A_185319321	A/G	1A	185319321	+	NA	NA	NA	NA	NA	NA	A	A	A	A	A	A	G	A	G	A	A	A	A	A	A	A	A	A	A	A	A	A	A	A	A	A	A	A	A	A	A	A	A	A	A	A	A	A	G
S1A_185399299	G/C	1A	185399299	+	NA	NA	NA	NA	NA	NA	G	G	G	G	G	G	G	G	G	G	G	G	C	G	G	G	G	S	G	G	G	G	C	G	G	G	G	G	G	G	G	G	G	G	G	G	G	G	G
S1A_186678317	C/T	1A	186678317	+	NA	NA	NA	NA	NA	NA	C	C	C	C	C	C	C	C	C	C	T	C	C	C	C	C	C	C	C	C	C	Y	C	C	C	C	C	C	C	Y	C	C	T	T	T	C	C	C	C
S1A_187821990	T/C	1A	187821990	+	NA	NA	NA	NA	NA	NA	T	T	T	T	T	T	T	T	T	T	T	T	Y	T	T	T	T	T	T	T	T	T	T	T	T	T	T	C	T	T	T	T	T	C	C	T	T	T	Y
S1A_187827812	A/G	1A	187827812	+	NA	NA	NA	NA	NA	NA	A	A	A	A	A	A	A	A	A	A	A	A	R	A	R	A	G	A	A	A	A	A	G	A	A	A	A	A	A	A	G	A	A	A	G	G	G	R	A
S1A_187827926	C/T	1A	187827926	+	NA	NA	NA	NA	NA	NA	C	C	C	C	C	C	C	C	C	C	C	C	Y	C	Y	C	T	C	C	C	C	C	T	C	C	C	C	C	C	C	T	C	C	C	T	T	T	Y	C
S1A_188326762	G/C	1A	188326762	+	NA	NA	NA	NA	NA	NA	S	G	G	G	G	G	G	G	G	G	G	G	G	G	G	G	G	G	G	G	G	G	G	C	S	G	G	G	G	G	G	G	G	G	G	G	G	G	G
S1A_188703029	A/C	1A	188703029	+	NA	NA	NA	NA	NA	NA	A	A	A	A	C	A	A	A	A	A	M	M	A	A	M	A	A	C	M	A	A	A	A	C	C	M	A	A	A	A	A	A	A	A	A	A	C	C	A
S1A_189377500	A/G	1A	189377500	+	NA	NA	NA	NA	NA	NA	A	A	A	A	A	A	A	A	A	A	A	A	A	A	A	A	A	A	A	A	A	A	A	A	A	A	A	A	A	A	A	A	A	A	A	A	A	R	A
S1A_189528398	G/A	1A	189528398	+	NA	NA	NA	NA	NA	NA	G	G	G	G	G	G	G	G	G	G	G	G	G	R	G	G	G	A	R	G	G	G	G	G	G	G	G	G	G	G	G	G	G	G	G	G	G	G	G
S1A_189534561	T/C	1A	189534561	+	NA	NA	NA	NA	NA	NA	T	T	T	T	T	T	T	T	T	T	T	T	T	T	T	T	T	T	T	T	T	T	T	T	T	T	T	T	T	T	T	T	T	T	T	T	T	T	T
S1A_189878813	T/C	1A	189878813	+	NA	NA	NA	NA	NA	NA	T	T	T	T	T	T	Y	T	T	T	Y	T	T	T	Y	T	T	C	T	T	T	T	C	C	Y	T	T	T	T	Y	T	T	C	C	T	T	T	T	T
S1A_189878823	C/T	1A	189878823	+	NA	NA	NA	NA	NA	NA	C	C	C	C	C	C	Y	C	C	C	Y	C	C	C	Y	C	C	T	C	C	C	C	T	T	Y	C	C	C	C	Y	C	C	T	T	C	C	C	C	C
S1A_189878873	A/G	1A	189878873	+	NA	NA	NA	NA	NA	NA	A	A	A	A	A	A	R	A	A	A	R	A	A	A	R	A	A	G	A	A	A	A	G	G	R	A	A	A	A	R	A	A	G	G	A	A	A	A	A
S1A_189879061	C/T	1A	189879061	+	NA	NA	NA	NA	NA	NA	C	C	C	C	C	C	Y	C	C	C	Y	C	C	C	Y	C	C	T	C	C	C	C	T	T	Y	C	C	C	C	Y	C	C	T	T	C	C	C	C	C
S1A_189879077	A/G	1A	189879077	+	NA	NA	NA	NA	NA	NA	A	A	A	A	A	A	R	A	A	A	R	A	A	A	R	A	A	G	A	A	A	A	G	G	R	A	A	A	A	R	A	A	G	G	A	A	A	A	A
S1A_189879101	A/T	1A	189879101	+	NA	NA	NA	NA	NA	NA	A	A	A	A	A	A	W	A	A	A	W	A	A	A	W	A	A	T	A	A	A	A	T	T	W	A	A	A	A	W	A	A	T	T	A	A	A	A	A
S1A_189879109	G/T	1A	189879109	+	NA	NA	NA	NA	NA	NA	G	G	G	G	G	G	K	G	G	G	K	G	G	G	K	G	G	G	G	G	G	G	G	G	K	G	G	G	G	K	G	G	T	T	G	G	G	G	G
S1A_191296069	C/T	1A	191296069	+	NA	NA	NA	NA	NA	NA	C	C	C	C	C	C	C	C	C	C	Y	C	C	C	C	C	C	T	Y	C	C	C	C	C	C	C	C	C	C	C	C	C	C	C	C	C	C	C	C
S1A_191296070	C/T	1A	191296070	+	NA	NA	NA	NA	NA	NA	C	C	C	C	C	C	C	C	C	C	Y	C	C	C	C	C	C	T	Y	C	C	C	C	C	C	C	C	C	C	C	C	C	C	C	C	C	C	C	C
S1A_191521534	A/G	1A	191521534	+	NA	NA	NA	NA	NA	NA	G	G	A	A	A	A	A	A	A	A	A	A	R	A	A	A	A	G	A	A	A	G	A	A	A	A	A	A	A	A	G	G	A	G	G	G	G	A	A
S1A_191521547	C/T	1A	191521547	+	NA	NA	NA	NA	NA	NA	T	T	C	C	C	C	C	C	C	C	C	C	Y	C	C	C	C	T	C	C	C	T	C	C	C	C	C	C	C	C	T	T	C	T	T	T	T	C	C
S1A_191521589	T/C	1A	191521589	+	NA	NA	NA	NA	NA	NA	T	T	C	C	T	T	T	T	Y	T	Y	T	T	T	Y	Y	T	C	C	Y	T	T	T	T	T	T	Y	T	T	T	T	T	Y	C	C	Y	T	T	T
S1A_191714236	C/T	1A	191714236	+	NA	NA	NA	NA	NA	NA	C	C	C	C	C	C	C	C	C	C	C	C	C	C	C	C	C	Y	C	C	C	C	C	C	C	C	C	C	C	C	C	C	C	T	T	T	T	C	C
S1A_191714239	T/A	1A	191714239	+	NA	NA	NA	NA	NA	NA	T	T	T	T	T	T	T	T	T	T	T	T	T	T	T	T	T	W	T	T	T	T	T	T	T	T	T	T	T	T	T	T	T	A	A	A	A	T	T
S1A_191714269	C/T	1A	191714269	+	NA	NA	NA	NA	NA	NA	C	C	C	C	C	C	C	C	C	C	C	C	C	C	C	C	C	Y	C	C	C	C	C	C	C	C	C	C	C	C	C	C	C	T	T	T	T	C	C
S1A_191714271	A/G	1A	191714271	+	NA	NA	NA	NA	NA	NA	A	A	A	A	A	A	A	A	A	A	A	A	A	A	A	A	A	R	A	A	A	A	A	A	A	A	A	A	A	A	A	A	A	G	G	G	G	A	A
S1A_191714349	T/C	1A	191714349	+	NA	NA	NA	NA	NA	NA	T	T	T	T	T	T	T	T	T	T	T	T	T	T	T	T	T	Y	T	T	T	T	T	T	T	T	T	T	T	T	T	T	T	C	C	C	C	T	T
S1A_191714351	T/A	1A	191714351	+	NA	NA	NA	NA	NA	NA	T	T	T	T	T	T	T	T	T	T	T	T	T	T	T	T	T	W	T	T	T	T	T	T	T	T	T	T	T	T	T	T	T	A	A	A	A	T	T
S1A_191714356	T/C	1A	191714356	+	NA	NA	NA	NA	NA	NA	T	T	T	T	T	T	T	T	T	T	T	T	T	T	T	T	T	Y	T	T	T	T	T	T	T	T	T	T	T	T	T	T	T	C	C	C	C	T	T
S1A_191714369	A/G	1A	191714369	+	NA	NA	NA	NA	NA	NA	A	A	A	A	A	A	A	A	A	A	A	A	A	A	A	A	A	R	A	A	A	A	A	A	A	A	A	A	A	A	A	A	A	G	G	G	G	A	A
S1A_191714376	A/G	1A	191714376	+	NA	NA	NA	NA	NA	NA	A	A	A	A	A	A	A	A	A	A	A	A	A	A	A	A	A	R	A	A	A	A	A	A	A	A	A	A	A	A	A	A	A	G	G	G	G	A	A
S1A_191714442	C/G	1A	191714442	+	NA	NA	NA	NA	NA	NA	C	C	C	C	C	C	C	C	C	C	C	C	C	C	C	C	C	S	C	C	C	C	C	C	C	C	C	C	C	C	C	C	C	G	G	G	G	C	C
S1A_191714455	T/G	1A	191714455	+	NA	NA	NA	NA	NA	NA	T	T	T	T	T	T	T	T	T	T	T	T	T	T	T	T	T	K	T	T	T	T	T	T	T	T	T	T	T	T	T	T	T	G	G	G	G	T	T
S1A_191714463	T/C	1A	191714463	+	NA	NA	NA	NA	NA	NA	T	T	T	T	T	T	T	T	T	T	T	T	T	T	T	T	T	Y	T	T	T	T	T	T	T	T	T	T	T	T	T	T	T	C	C	C	C	T	T
S1A_191714487	G/A	1A	191714487	+	NA	NA	NA	NA	NA	NA	G	G	G	G	G	G	G	G	G	G	G	G	G	G	G	G	G	R	G	G	G	G	G	G	G	G	G	G	G	G	G	G	G	A	A	A	A	G	G
S1A_191714490	C/T	1A	191714490	+	NA	NA	NA	NA	NA	NA	C	C	C	C	C	C	C	C	C	C	C	C	C	C	C	C	C	Y	C	C	C	C	C	C	C	C	C	C	C	C	C	C	C	T	T	T	T	C	C
S1A_191714497	C/T	1A	191714497	+	NA	NA	NA	NA	NA	NA	C	C	C	C	C	C	C	C	C	C	C	C	C	C	C	C	C	C	C	C	C	C	C	C	C	C	C	C	C	C	C	C	C	T	T	T	T	C	C
S1A_191714502	T/C	1A	191714502	+	NA	NA	NA	NA	NA	NA	T	T	T	T	T	T	T	T	T	T	T	T	T	T	T	T	T	T	T	T	T	T	T	T	T	T	T	T	T	T	T	T	T	C	C	C	C	T	T
S1A_191714503	A/G	1A	191714503	+	NA	NA	NA	NA	NA	NA	A	A	A	A	A	A	A	A	A	A	A	A	A	A	A	A	A	A	A	A	A	A	A	A	A	A	A	A	A	A	A	A	A	G	G	G	G	A	A
S1A_191714511	G/A	1A	191714511	+	NA	NA	NA	NA	NA	NA	G	G	G	G	G	G	G	G	G	G	G	G	G	G	G	G	G	G	G	G	G	G	G	G	G	G	G	G	G	G	G	G	G	A	A	A	A	G	G
S1A_191714536	G/A	1A	191714536	+	NA	NA	NA	NA	NA	NA	G	G	G	G	G	G	G	G	G	G	G	G	G	G	G	G	G	G	G	G	G	G	G	G	G	G	G	G	G	G	G	G	G	A	A	A	A	G	G
S1A_191714554	C/T	1A	191714554	+	NA	NA	NA	NA	NA	NA	C	C	C	C	C	C	C	C	C	C	C	C	C	C	C	C	C	C	C	C	C	C	C	C	C	C	C	C	C	C	C	C	C	T	T	T	T	C	C
S1A_191714558	T/C	1A	191714558	+	NA	NA	NA	NA	NA	NA	T	T	T	T	T	T	T	T	T	T	T	T	T	T	T	T	T	T	T	T	T	T	T	T	T	T	T	T	T	T	T	T	T	C	C	C	C	T	T
S1A_191714571	T/C	1A	191714571	+	NA	NA	NA	NA	NA	NA	T	T	T	T	T	T	T	T	T	T	T	T	T	T	T	T	T	T	T	T	T	T	T	T	T	T	T	T	T	T	T	T	T	C	C	C	C	T	T
S1A_192060133	C/T	1A	192060133	+	NA	NA	NA	NA	NA	NA	C	C	C	C	C	C	C	C	C	C	C	C	C	C	C	C	C	Y	C	C	Y	C	C	C	C	C	C	C	C	C	Y	C	C	T	T	C	C	C	T
S1A_192546074	C/T	1A	192546074	+	NA	NA	NA	NA	NA	NA	T	T	C	C	C	C	C	Y	C	C	C	C	C	C	C	C	C	Y	T	C	C	C	C	C	C	C	C	C	T	Y	C	T	C	T	C	C	C	C	C
S1A_192590739	G/A	1A	192590739	+	NA	NA	NA	NA	NA	NA	G	G	G	G	G	R	G	G	G	G	G	G	G	G	G	G	G	R	A	R	G	G	G	G	G	G	G	G	G	A	A	A	G	G	G	G	G	G	G
S1A_193007328	A/G	1A	193007328	+	NA	NA	NA	NA	NA	NA	A	A	A	A	A	A	A	A	A	A	A	A	A	A	A	A	A	A	A	A	R	A	A	A	A	A	A	A	A	A	A	A	R	G	A	A	A	A	A
S1A_193007404	T/C	1A	193007404	+	NA	NA	NA	NA	NA	NA	T	T	T	T	T	T	T	T	T	T	T	T	T	T	T	T	T	T	T	T	Y	T	T	T	T	T	T	T	T	T	T	T	Y	C	T	T	T	T	T
S1A_193404747	C/A	1A	193404747	+	NA	NA	NA	NA	NA	NA	C	A	C	C	M	C	C	C	C	C	C	C	M	C	C	C	C	A	C	C	C	A	A	C	C	A	C	A	A	C	C	C	A	C	C	C	C	C	C
S1A_193418880	T/G	1A	193418880	+	NA	NA	NA	NA	NA	NA	T	T	T	T	T	T	T	T	T	T	T	T	T	T	T	T	T	T	T	T	T	G	T	T	T	T	T	T	T	T	T	G	T	T	T	K	T	T	T
S1A_193981386	T/C	1A	193981386	+	NA	NA	NA	NA	NA	NA	T	T	T	T	T	T	T	Y	T	T	T	T	T	T	C	T	T	T	T	T	T	T	T	T	C	T	T	T	T	Y	T	C	T	T	T	T	T	C	T
S1A_194575844	C/T	1A	194575844	+	NA	NA	NA	NA	NA	NA	C	C	C	C	T	C	C	C	C	C	C	C	C	C	T	C	C	C	C	C	C	C	C	C	C	T	C	C	C	C	C	C	Y	C	C	C	C	T	T
S1A_195052510	C/T	1A	195052510	+	NA	NA	NA	NA	NA	NA	C	C	C	C	C	C	C	C	Y	C	C	C	Y	C	C	C	C	C	Y	Y	C	C	T	C	C	T	C	C	T	Y	C	C	C	C	C	Y	C	C	C
S1A_195131247	A/G	1A	195131247	+	NA	NA	NA	NA	NA	NA	A	A	A	A	A	A	A	A	A	A	A	A	A	A	A	A	A	G	A	G	A	A	A	A	G	A	A	A	A	A	A	A	A	A	A	A	A	G	A
S1A_195439281	G/C	1A	195439281	+	NA	NA	NA	NA	NA	NA	C	G	C	G	G	G	G	S	C	G	G	C	G	G	G	G	G	S	S	C	G	G	G	G	C	G	G	G	G	G	G	G	G	G	C	S	G	G	G
S1A_195449375	C/T	1A	195449375	+	NA	NA	NA	NA	NA	NA	C	C	C	C	C	C	C	C	C	C	C	C	C	C	C	Y	C	C	C	C	C	C	C	C	C	C	Y	C	C	C	C	C	C	T	T	C	C	C	C
S1A_195898986	T/G	1A	195898986	+	NA	NA	NA	NA	NA	NA	T	T	G	T	T	K	T	T	T	T	T	G	G	G	T	T	T	T	T	T	K	G	T	T	G	G	T	G	G	K	K	T	K	T	T	G	G	G	T
S1A_196765532	A/G	1A	196765532	+	NA	NA	NA	NA	NA	NA	A	A	A	A	A	A	G	A	R	A	A	A	A	G	A	A	A	A	A	A	A	A	A	A	G	A	A	A	A	A	A	A	A	A	A	A	A	A	A
S1A_196897540	C/G	1A	196897540	+	NA	NA	NA	NA	NA	NA	G	C	C	C	S	C	C	C	C	C	S	G	G	C	C	C	C	G	G	C	C	C	C	G	C	G	S	C	C	C	C	C	S	G	G	S	C	C	C
S1A_197203004	T/C	1A	197203004	+	NA	NA	NA	NA	NA	NA	T	T	T	T	T	T	T	T	T	T	T	T	T	T	T	T	T	T	T	T	T	T	T	T	T	T	T	T	T	T	T	T	T	T	T	T	T	C	T
S1A_197976848	T/C	1A	197976848	+	NA	NA	NA	NA	NA	NA	T	T	T	T	T	T	T	C	T	C	T	T	T	T	T	T	T	Y	Y	T	T	T	T	T	T	T	C	C	C	T	T	T	T	C	C	Y	T	T	T
S1A_197976901	C/T	1A	197976901	+	NA	NA	NA	NA	NA	NA	C	C	C	C	C	C	C	T	C	T	C	C	C	C	C	C	C	Y	Y	C	C	C	C	C	C	C	T	T	T	C	C	C	C	T	T	Y	C	C	C
S1A_197977005	C/G	1A	197977005	+	NA	NA	NA	NA	NA	NA	C	C	C	C	C	C	C	G	C	G	C	C	C	C	C	C	C	S	G	C	C	C	C	C	C	C	G	G	G	C	C	C	C	G	G	S	C	C	C
S1A_197977006	A/G	1A	197977006	+	NA	NA	NA	NA	NA	NA	A	A	A	A	A	A	A	G	A	G	A	A	A	A	A	A	A	R	G	A	A	A	A	A	A	A	G	G	G	A	A	A	A	G	G	R	A	A	A
S1A_197977023	G/A	1A	197977023	+	NA	NA	NA	NA	NA	NA	G	G	G	G	G	G	G	A	G	A	G	G	G	G	G	G	G	R	A	G	G	G	G	G	G	G	A	A	A	G	G	G	G	A	A	R	G	G	G
S1A_197977037	T/C	1A	197977037	+	NA	NA	NA	NA	NA	NA	T	T	T	T	T	T	T	C	T	C	T	T	T	T	T	T	T	Y	C	T	T	T	T	T	T	T	C	C	C	T	T	T	T	C	C	Y	T	T	T
S1A_199124718	A/G	1A	199124718	+	NA	NA	NA	NA	NA	NA	A	A	A	A	A	A	A	A	A	A	A	A	R	A	A	A	A	G	R	A	A	G	G	G	A	A	A	A	A	A	A	A	A	A	A	A	A	A	A
S1A_199135986	T/C	1A	199135986	+	NA	NA	NA	NA	NA	NA	T	T	T	T	T	T	T	T	T	T	Y	T	T	T	T	T	T	T	T	T	T	C	T	T	T	T	C	C	T	T	C	C	Y	C	T	T	T	T	C
S1A_199202518	G/T	1A	199202518	+	NA	NA	NA	NA	NA	NA	G	T	G	T	G	K	G	G	K	T	T	G	G	G	K	G	G	G	G	G	G	G	T	T	G	G	K	G	G	G	G	G	G	G	T	K	G	G	T
S1A_199202576	C/T	1A	199202576	+	NA	NA	NA	NA	NA	NA	C	T	C	T	C	Y	C	C	Y	T	T	C	C	C	Y	C	C	C	C	C	C	C	T	T	C	C	Y	C	C	C	C	C	C	C	T	Y	C	C	T
S1A_199244438	G/A	1A	199244438	+	NA	NA	NA	NA	NA	NA	G	G	G	G	R	R	G	R	G	R	G	G	G	G	G	R	G	R	G	A	G	G	A	G	A	G	G	G	G	G	G	G	G	G	G	G	G	G	G
S1A_199244446	C/T	1A	199244446	+	NA	NA	NA	NA	NA	NA	C	C	C	C	Y	Y	C	Y	C	Y	C	C	C	C	C	Y	C	Y	C	T	C	C	T	C	T	C	C	C	C	C	C	C	C	C	C	C	C	C	C
S1A_199244489	C/T	1A	199244489	+	NA	NA	NA	NA	NA	NA	C	C	C	C	Y	Y	C	Y	C	Y	C	C	C	C	C	Y	C	Y	C	T	C	C	T	C	T	C	C	C	C	C	C	C	C	C	C	C	C	C	C
S1A_199244519	C/T	1A	199244519	+	NA	NA	NA	NA	NA	NA	C	C	C	C	Y	Y	C	Y	C	Y	C	C	C	C	C	Y	C	Y	C	T	C	C	T	C	T	C	C	C	C	C	C	C	C	C	C	C	C	C	C
S1A_199244525	A/G	1A	199244525	+	NA	NA	NA	NA	NA	NA	A	A	A	A	R	R	A	R	A	R	A	A	A	A	A	R	A	R	A	G	A	A	G	A	G	A	A	A	A	A	A	A	A	A	A	A	A	A	A
S1A_199244531	T/C	1A	199244531	+	NA	NA	NA	NA	NA	NA	T	T	T	T	Y	Y	T	Y	T	Y	T	T	T	T	T	Y	T	Y	T	C	T	T	C	T	C	T	T	T	T	T	T	T	T	T	T	T	T	T	T
S1A_199244540	A/G	1A	199244540	+	NA	NA	NA	NA	NA	NA	A	A	A	A	R	R	A	R	A	R	A	A	A	A	A	R	A	R	A	G	A	A	G	A	G	A	A	A	A	A	A	A	A	A	A	A	A	A	A
S1A_199310611	A/G	1A	199310611	+	NA	NA	NA	NA	NA	NA	A	A	A	A	A	A	A	A	A	A	R	A	A	G	A	A	A	A	A	A	A	A	A	G	G	G	A	A	A	G	R	A	R	A	A	R	A	G	A
S1A_199554307	T/C	1A	199554307	+	NA	NA	NA	NA	NA	NA	T	T	T	T	T	T	T	T	T	T	T	T	T	T	T	T	T	C	T	T	Y	T	C	T	T	T	T	T	T	T	T	T	T	T	T	T	T	T	T
S1A_199554678	A/T	1A	199554678	+	NA	NA	NA	NA	NA	NA	A	A	A	A	A	A	A	A	A	A	A	A	A	A	A	A	A	T	A	A	W	A	T	A	A	A	A	A	A	A	A	A	A	A	A	A	A	A	A
S1A_199749064	A/G	1A	199749064	+	NA	NA	NA	NA	NA	NA	A	G	A	A	A	R	G	A	A	A	A	A	A	A	A	A	A	A	A	A	R	A	A	A	G	G	R	A	A	R	R	A	R	G	A	A	A	A	G
S1A_202395531	G/T	1A	202395531	+	NA	NA	NA	NA	NA	NA	G	G	G	G	G	G	G	G	G	G	G	T	G	G	G	G	G	G	T	G	G	G	G	G	G	G	G	G	G	G	G	G	G	G	G	G	G	G	G
S1A_202949109	A/G	1A	202949109	+	NA	NA	NA	NA	NA	NA	A	G	A	A	A	A	A	A	A	A	G	A	A	A	A	A	A	R	A	G	A	A	G	G	A	A	G	G	G	R	A	G	A	G	G	R	A	A	G
S1A_202949129	A/T	1A	202949129	+	NA	NA	NA	NA	NA	NA	A	T	A	A	A	A	A	A	A	A	T	A	A	A	A	A	A	W	A	T	A	A	T	T	A	A	T	T	T	W	A	T	A	T	T	W	A	A	T
S1A_202949385	T/C	1A	202949385	+	NA	NA	NA	NA	NA	NA	T	C	T	T	T	T	T	T	T	T	C	T	T	T	T	T	T	Y	T	C	T	T	C	C	T	T	C	C	C	Y	T	C	T	C	C	Y	T	T	C
S1A_202949461	C/T	1A	202949461	+	NA	NA	NA	NA	NA	NA	C	T	C	C	C	C	C	C	C	C	T	C	C	C	C	C	C	Y	C	T	C	C	T	T	C	C	T	T	T	Y	C	T	C	T	T	Y	C	C	T
S1A_203872017	G/T	1A	203872017	+	NA	NA	NA	NA	NA	NA	G	G	G	G	G	G	G	G	G	G	G	G	G	G	G	K	G	T	G	G	G	T	G	G	G	G	G	G	G	G	G	G	G	G	G	G	G	G	G
S1A_203872023	T/A	1A	203872023	+	NA	NA	NA	NA	NA	NA	T	T	T	T	T	T	T	T	T	T	T	T	T	T	T	T	T	A	T	T	T	T	T	T	T	T	T	T	T	T	T	T	T	T	T	T	T	T	T
S1A_203872054	G/A	1A	203872054	+	NA	NA	NA	NA	NA	NA	G	G	G	G	G	G	G	G	G	G	G	G	G	G	G	G	G	A	G	G	G	G	G	G	G	G	G	G	G	G	G	G	G	G	G	G	G	G	G
S1A_203872055	G/A	1A	203872055	+	NA	NA	NA	NA	NA	NA	G	G	G	G	G	G	G	G	G	G	G	G	G	G	G	G	G	A	G	G	G	G	G	G	G	G	G	G	G	G	G	G	G	G	G	G	G	G	G
S1A_203872058	C/A	1A	203872058	+	NA	NA	NA	NA	NA	NA	C	C	C	C	C	C	C	C	C	C	C	C	C	C	C	C	C	A	C	C	C	C	C	C	C	C	C	C	C	C	C	C	C	C	C	C	C	C	C
S1A_203872059	C/T	1A	203872059	+	NA	NA	NA	NA	NA	NA	C	C	C	C	C	C	C	C	C	C	C	C	C	C	C	C	C	T	C	C	C	C	C	C	C	C	C	C	C	C	C	C	C	C	C	C	C	C	C
S1A_203872071	T/C	1A	203872071	+	NA	NA	NA	NA	NA	NA	T	T	T	T	T	T	T	T	T	T	T	T	T	T	T	Y	T	C	T	T	T	C	T	T	T	T	T	T	T	T	T	T	T	T	T	T	T	T	T
S1A_203872102	T/G	1A	203872102	+	NA	NA	NA	NA	NA	NA	T	T	T	T	T	T	T	T	T	T	T	T	T	T	T	T	T	G	T	T	T	T	T	T	T	T	T	T	T	T	T	T	T	T	T	T	T	T	T
S1A_203872103	T/C	1A	203872103	+	NA	NA	NA	NA	NA	NA	T	T	T	T	T	T	T	T	T	T	T	T	T	T	T	T	T	C	T	T	T	T	T	T	T	T	T	T	T	T	T	T	T	T	T	T	T	T	T
S1A_203872107	C/T	1A	203872107	+	NA	NA	NA	NA	NA	NA	C	C	C	C	C	C	C	C	C	C	C	C	C	C	C	C	C	T	C	C	C	C	C	C	C	C	C	C	C	C	C	C	C	C	C	C	C	C	C
S1A_203872113	C/T	1A	203872113	+	NA	NA	NA	NA	NA	NA	C	C	C	C	C	C	C	C	C	C	C	C	C	C	C	C	C	T	C	C	C	C	C	C	C	C	C	C	C	C	C	C	C	C	C	C	C	C	C
S1A_203872116	A/T	1A	203872116	+	NA	NA	NA	NA	NA	NA	A	A	A	A	A	A	A	A	A	A	A	A	A	A	A	A	A	T	A	A	A	A	A	A	A	A	A	A	A	A	A	A	A	A	A	A	A	A	A
S1A_203872117	T/A	1A	203872117	+	NA	NA	NA	NA	NA	NA	T	T	T	T	T	T	T	T	T	T	T	T	T	T	T	T	T	A	T	T	T	T	T	T	T	T	T	T	T	T	T	T	T	T	T	T	T	T	T
S1A_203872128	G/T	1A	203872128	+	NA	NA	NA	NA	NA	NA	G	G	G	G	G	G	G	G	G	G	G	G	G	G	G	G	G	T	G	G	G	G	G	G	G	G	G	G	G	G	G	G	G	G	G	G	G	G	G
S1A_203872152	T/C	1A	203872152	+	NA	NA	NA	NA	NA	NA	T	T	T	T	T	T	T	T	T	T	T	T	T	T	T	T	T	C	T	T	T	T	T	T	T	T	T	T	T	T	T	T	T	T	T	T	T	T	T
S1A_203946310	G/A	1A	203946310	+	NA	NA	NA	NA	NA	NA	A	G	A	G	R	A	A	G	G	R	G	G	G	G	G	G	G	R	G	G	G	A	A	G	G	G	G	G	G	G	A	A	G	A	G	G	G	G	G
S1A_203946337	T/C	1A	203946337	+	NA	NA	NA	NA	NA	NA	C	T	C	T	Y	C	C	T	T	Y	T	T	T	T	T	T	T	Y	T	T	T	C	C	T	T	T	T	T	T	T	C	C	T	C	T	T	T	T	T
S1A_203995129	A/G	1A	203995129	+	NA	NA	NA	NA	NA	NA	G	A	A	A	A	A	G	R	A	A	A	A	A	G	A	A	A	R	A	R	R	G	A	A	A	G	G	G	A	A	R	A	R	A	A	A	G	G	G
S1A_204764216	G/A	1A	204764216	+	NA	NA	NA	NA	NA	NA	A	G	G	G	G	G	G	G	G	G	G	G	G	G	G	G	G	A	R	G	G	G	G	G	G	G	G	G	A	R	G	A	G	A	G	G	G	G	G
S1A_205328071	A/G	1A	205328071	+	NA	NA	NA	NA	NA	NA	A	A	A	G	A	A	G	A	R	R	A	A	A	A	A	G	A	G	G	A	A	G	A	G	G	G	G	G	G	R	R	A	R	G	G	G	G	G	G
S1A_206090290	C/T	1A	206090290	+	NA	NA	NA	NA	NA	NA	C	C	C	C	C	C	C	C	C	C	C	T	C	C	C	C	T	Y	C	C	C	T	C	C	C	C	C	T	C	C	C	C	C	C	C	C	C	T	T
S1A_206317892	C/T	1A	206317892	+	NA	NA	NA	NA	NA	NA	C	T	T	C	C	C	C	C	T	C	Y	C	C	T	C	C	C	C	T	C	C	C	C	C	C	T	C	C	C	C	Y	C	Y	C	T	C	C	C	C
S1A_207219268	G/A	1A	207219268	+	NA	NA	NA	NA	NA	NA	G	G	G	G	G	G	G	G	G	G	A	G	G	G	A	G	G	G	A	G	G	G	G	G	A	A	G	G	G	G	G	G	A	A	A	R	G	G	G
S1A_207581001	G/A	1A	207581001	+	NA	NA	NA	NA	NA	NA	G	G	G	G	G	G	G	G	G	G	G	G	G	G	R	G	G	R	A	G	R	G	G	G	G	G	G	G	G	G	G	G	G	G	G	G	G	G	G
S1A_208059108	A/G	1A	208059108	+	NA	NA	NA	NA	NA	NA	A	A	A	A	A	A	A	A	G	A	A	A	A	A	A	R	A	A	G	A	A	A	A	A	A	A	G	G	G	G	G	G	A	A	A	A	G	G	G
S1A_208165356	G/T	1A	208165356	+	NA	NA	NA	NA	NA	NA	G	G	G	G	G	G	G	G	G	G	G	G	K	G	G	K	T	T	G	K	G	G	G	G	T	T	G	G	T	K	G	T	G	T	G	G	G	G	G
S1A_208590362	G/C	1A	208590362	+	NA	NA	NA	NA	NA	NA	G	G	G	G	S	G	G	G	S	G	G	G	C	C	S	G	G	G	G	G	G	G	G	G	G	G	S	G	G	G	G	G	G	G	C	C	C	C	C
S1A_208923900	T/A	1A	208923900	+	NA	NA	NA	NA	NA	NA	T	A	T	T	T	T	T	W	T	W	W	A	W	A	T	T	A	A	A	T	T	A	A	T	A	A	T	T	T	W	T	A	W	A	T	T	T	T	T
S1A_209331852	C/T	1A	209331852	+	NA	NA	NA	NA	NA	NA	C	C	C	C	C	C	C	C	C	C	C	C	C	C	C	C	C	C	Y	C	C	C	C	C	T	C	T	T	T	C	C	C	C	T	T	C	C	C	C
S1A_209565219	C/T	1A	209565219	+	NA	NA	NA	NA	NA	NA	C	C	C	C	C	C	C	C	C	C	C	C	C	C	C	C	C	C	C	C	T	C	C	C	C	C	C	C	C	Y	Y	C	C	C	C	C	C	T	C
S1A_209591460	T/G	1A	209591460	+	NA	NA	NA	NA	NA	NA	T	T	T	T	K	T	T	T	T	T	T	T	T	T	T	T	T	G	G	T	T	T	T	T	T	T	K	T	G	T	T	T	T	G	G	K	T	G	T
S1A_209636472	T/C	1A	209636472	+	NA	NA	NA	NA	NA	NA	T	T	T	T	T	T	T	T	T	T	T	C	T	T	T	T	C	Y	C	T	T	C	T	T	T	T	T	T	T	T	Y	T	T	T	T	C	C	T	T
S1A_209719424	A/G	1A	209719424	+	NA	NA	NA	NA	NA	NA	A	A	A	A	A	A	A	A	A	A	A	A	A	A	A	A	A	G	A	A	A	A	A	A	G	A	A	A	A	A	A	A	A	G	A	A	A	A	A
S1A_209748065	A/G	1A	209748065	+	NA	NA	NA	NA	NA	NA	A	A	A	A	A	A	A	A	A	A	A	A	A	G	R	A	A	A	G	R	A	A	A	A	A	A	A	A	A	A	A	A	A	A	A	A	A	G	A
S1A_209925103	T/C	1A	209925103	+	NA	NA	NA	NA	NA	NA	T	C	T	T	T	T	T	T	T	T	T	T	T	T	T	T	T	C	T	T	T	T	T	T	C	T	T	T	T	Y	Y	T	T	T	T	T	T	C	T
S1A_210054068	C/A	1A	210054068	+	NA	NA	NA	NA	NA	NA	C	C	C	C	C	C	C	C	M	M	C	A	M	C	C	C	C	C	C	C	C	A	A	A	A	C	C	C	C	C	M	C	C	C	A	A	A	A	C
S1A_210811719	A/C	1A	210811719	+	NA	NA	NA	NA	NA	NA	A	A	C	A	A	C	A	A	A	A	A	A	A	A	A	A	A	C	M	A	M	A	A	A	C	A	C	C	C	M	A	A	A	A	A	A	A	A	A
S1A_210812450	G/A	1A	210812450	+	NA	NA	NA	NA	NA	NA	G	G	G	G	R	G	G	G	G	G	G	G	G	A	G	G	G	R	G	G	G	G	G	G	G	G	G	G	G	R	R	G	R	G	G	G	G	G	G
S1A_210812519	T/C	1A	210812519	+	NA	NA	NA	NA	NA	NA	T	T	T	T	Y	T	T	T	T	T	T	T	T	C	T	T	T	Y	T	T	T	T	T	T	T	T	T	T	T	Y	Y	T	Y	T	T	T	T	T	T
S1A_211102830	C/T	1A	211102830	+	NA	NA	NA	NA	NA	NA	C	C	C	C	C	C	C	C	C	C	C	C	C	C	Y	C	C	C	C	C	C	C	C	C	C	C	C	C	C	C	Y	C	C	C	C	C	C	C	C
S1A_211102831	A/G	1A	211102831	+	NA	NA	NA	NA	NA	NA	A	A	A	A	A	A	A	A	A	A	A	A	A	A	R	A	A	A	A	A	A	A	A	A	A	A	A	A	A	A	R	A	A	A	A	A	A	A	A
S1A_211102882	C/T	1A	211102882	+	NA	NA	NA	NA	NA	NA	C	C	C	C	C	C	C	C	C	C	C	C	C	C	Y	C	C	C	C	C	C	C	C	C	C	C	C	C	C	C	Y	C	C	C	C	C	C	C	C
S1A_211102898	A/T	1A	211102898	+	NA	NA	NA	NA	NA	NA	A	A	A	A	A	A	A	A	A	A	A	A	A	A	W	A	A	A	A	A	A	A	A	A	A	A	A	A	A	A	W	A	A	A	A	A	A	A	A
S1A_211102943	C/T	1A	211102943	+	NA	NA	NA	NA	NA	NA	C	C	C	C	C	C	C	C	C	C	C	C	C	C	Y	C	C	C	C	C	C	C	C	C	C	C	C	C	C	Y	Y	C	C	C	C	C	C	C	C
S1A_211513353	C/T	1A	211513353	+	NA	NA	NA	NA	NA	NA	C	C	T	T	C	C	C	C	C	C	C	C	C	C	C	C	C	Y	C	T	C	C	C	C	T	T	C	C	C	C	C	C	Y	C	C	C	T	T	T
S1A_211542208	T/C	1A	211542208	+	NA	NA	NA	NA	NA	NA	T	T	T	C	T	T	T	T	C	T	T	T	Y	C	Y	T	T	C	Y	T	T	T	T	T	C	C	T	C	C	Y	T	C	T	T	T	T	T	T	T
S1A_212207696	T/C	1A	212207696	+	NA	NA	NA	NA	NA	NA	T	T	C	C	T	T	T	T	Y	T	T	T	T	C	T	T	T	T	C	T	T	T	T	T	T	C	T	C	C	Y	Y	T	C	C	C	C	C	C	T
S1A_215581185	T/C	1A	215581185	+	NA	NA	NA	NA	NA	NA	T	T	T	T	T	T	T	T	Y	T	T	T	T	T	Y	T	T	Y	T	T	T	T	T	C	T	C	T	T	T	T	C	C	C	T	T	T	T	T	C
S1A_215581187	C/T	1A	215581187	+	NA	NA	NA	NA	NA	NA	C	C	C	C	C	C	C	C	Y	C	C	C	C	C	Y	C	C	Y	C	C	C	C	C	T	C	T	C	C	C	C	T	T	T	C	C	C	C	C	T
S1A_215581200	A/T	1A	215581200	+	NA	NA	NA	NA	NA	NA	A	A	A	A	A	A	A	A	W	A	A	A	A	A	W	A	A	W	A	A	A	A	A	T	A	T	A	A	A	A	T	T	T	A	A	A	A	A	T
S1A_215581207	G/A	1A	215581207	+	NA	NA	NA	NA	NA	NA	G	G	G	G	G	G	G	G	R	G	G	G	G	G	R	G	G	R	G	G	G	G	G	A	G	A	G	G	G	G	A	A	A	G	G	G	G	G	A
S1A_215581209	T/C	1A	215581209	+	NA	NA	NA	NA	NA	NA	T	T	T	T	T	T	T	T	Y	T	T	T	T	T	Y	T	T	Y	T	T	T	T	T	C	T	C	T	T	T	T	C	C	C	T	T	T	T	T	C
S1A_215581213	T/C	1A	215581213	+	NA	NA	NA	NA	NA	NA	T	T	T	T	T	T	T	T	Y	T	T	T	T	T	Y	T	T	Y	T	T	T	T	T	C	T	C	T	T	T	T	C	C	C	T	T	T	T	T	C
S1A_215581223	T/C	1A	215581223	+	NA	NA	NA	NA	NA	NA	T	T	T	T	T	T	T	T	Y	T	T	T	T	T	Y	T	T	Y	T	T	T	T	T	C	T	C	T	T	T	T	C	C	C	T	T	T	T	T	C
S1A_216140978	T/A	1A	216140978	+	NA	NA	NA	NA	NA	NA	T	T	T	T	T	T	T	W	T	T	T	T	T	T	T	T	T	W	T	W	T	T	T	T	T	T	T	T	T	W	T	A	T	T	T	T	T	T	A
S1A_216173698	T/A	1A	216173698	+	NA	NA	NA	NA	NA	NA	T	T	T	T	W	T	T	T	T	T	T	T	T	T	T	T	T	T	A	T	T	T	T	T	T	T	T	T	T	T	T	T	T	T	T	W	T	A	T
S1A_216208815	A/C	1A	216208815	+	NA	NA	NA	NA	NA	NA	A	A	C	A	A	A	A	A	A	A	A	A	C	A	A	A	A	C	A	A	A	A	A	A	A	A	A	A	A	A	A	A	A	A	A	A	A	A	A
S1A_218281695	G/T	1A	218281695	+	NA	NA	NA	NA	NA	NA	G	G	G	T	G	G	G	G	G	G	G	G	T	G	K	G	G	G	G	G	G	G	G	G	G	G	G	G	G	K	K	G	G	G	G	G	G	G	G
S1A_219965660	C/T	1A	219965660	+	NA	NA	NA	NA	NA	NA	C	C	C	C	T	C	C	C	C	Y	Y	C	C	C	C	T	C	T	T	C	Y	C	C	C	C	C	C	C	C	C	C	C	C	C	C	C	C	C	C
S1A_220922984	T/C	1A	220922984	+	NA	NA	NA	NA	NA	NA	T	T	T	T	T	T	T	T	T	T	T	T	T	T	T	T	T	T	T	T	T	T	T	T	T	T	T	T	T	T	T	T	T	T	T	T	T	T	T
S1A_220922985	G/A	1A	220922985	+	NA	NA	NA	NA	NA	NA	G	G	G	G	G	G	G	G	G	G	G	G	G	G	G	G	G	G	G	G	G	G	G	G	G	G	G	G	G	G	G	G	G	G	G	G	G	G	G
S1A_220922986	C/G	1A	220922986	+	NA	NA	NA	NA	NA	NA	C	C	C	C	C	C	C	C	C	C	C	C	C	C	C	C	C	C	C	C	C	C	C	C	C	C	C	C	C	C	C	C	C	C	C	C	C	C	C
S1A_220923013	C/T	1A	220923013	+	NA	NA	NA	NA	NA	NA	C	C	C	C	C	C	C	C	C	C	C	C	C	C	C	C	C	C	C	C	C	C	C	C	C	C	C	C	C	C	C	C	C	C	C	C	C	C	C
S1A_220923021	G/A	1A	220923021	+	NA	NA	NA	NA	NA	NA	G	G	G	G	G	G	G	G	G	G	G	G	G	G	G	G	G	G	G	G	G	G	G	G	G	G	G	G	G	G	G	G	G	G	G	G	G	G	G
S1A_220923022	T/C	1A	220923022	+	NA	NA	NA	NA	NA	NA	T	T	T	T	T	T	T	T	T	T	T	T	T	T	T	T	T	T	T	T	T	T	T	T	T	T	T	T	T	T	T	T	T	T	T	T	T	T	T
S1A_220923030	T/C	1A	220923030	+	NA	NA	NA	NA	NA	NA	T	T	T	T	T	T	T	T	T	T	T	T	T	T	T	T	T	T	T	T	T	T	T	T	T	T	T	T	T	T	T	T	T	T	T	T	T	T	T
S1A_220923046	A/C	1A	220923046	+	NA	NA	NA	NA	NA	NA	A	A	A	A	A	A	A	A	A	A	A	A	A	A	A	A	A	A	A	A	A	A	A	A	A	A	A	A	A	A	A	A	A	A	A	A	A	A	A
S1A_220923048	G/A	1A	220923048	+	NA	NA	NA	NA	NA	NA	G	G	G	G	G	G	G	G	G	G	G	G	G	G	G	G	G	G	G	G	G	G	G	G	G	G	G	G	G	G	G	G	G	G	G	G	G	G	G
S1A_220923052	G/C	1A	220923052	+	NA	NA	NA	NA	NA	NA	G	G	G	G	G	G	G	G	G	G	G	G	G	G	G	G	G	G	G	G	G	G	G	G	G	G	G	G	G	G	G	G	G	G	G	G	G	G	G
S1A_220923054	C/G	1A	220923054	+	NA	NA	NA	NA	NA	NA	C	C	C	C	C	C	C	C	C	C	C	C	C	C	C	C	C	C	C	C	C	C	C	C	C	C	C	C	C	C	C	C	C	C	C	C	C	C	C
S1A_220923064	C/T	1A	220923064	+	NA	NA	NA	NA	NA	NA	C	C	C	C	C	C	C	C	C	C	C	C	C	C	C	C	C	C	C	C	C	C	C	C	C	C	C	C	C	C	C	C	C	C	C	C	C	C	C
S1A_220923088	A/G	1A	220923088	+	NA	NA	NA	NA	NA	NA	A	A	A	A	A	A	A	A	A	A	A	A	A	A	A	A	A	A	A	A	A	A	A	A	A	A	A	A	A	A	A	A	A	A	A	A	A	A	A
S1A_220923091	A/G	1A	220923091	+	NA	NA	NA	NA	NA	NA	A	A	A	A	A	A	A	A	A	A	A	A	A	A	A	A	A	A	A	A	A	A	A	A	A	A	A	A	A	A	A	A	A	A	A	A	A	A	A
S1A_220923098	T/C	1A	220923098	+	NA	NA	NA	NA	NA	NA	T	T	T	T	T	T	T	T	T	T	T	T	T	T	T	T	T	T	T	T	T	T	T	T	T	T	T	T	T	T	T	T	T	T	T	T	T	T	T
S1A_220923102	G/T	1A	220923102	+	NA	NA	NA	NA	NA	NA	G	G	G	G	G	G	G	G	G	G	G	G	G	G	G	G	G	G	G	G	G	G	G	G	G	G	G	G	G	G	G	G	G	G	G	G	G	G	G
S1A_220923235	C/T	1A	220923235	+	NA	NA	NA	NA	NA	NA	C	C	C	C	C	C	C	C	C	C	C	C	C	C	C	C	C	C	C	C	C	C	C	C	C	C	C	C	C	C	C	C	C	C	C	C	C	C	C
S1A_220923245	C/G	1A	220923245	+	NA	NA	NA	NA	NA	NA	C	C	C	C	C	C	C	C	C	C	C	C	C	C	C	C	C	C	C	C	C	C	C	C	C	C	C	C	C	C	C	C	C	C	C	C	C	C	C
S1A_220923250	G/A	1A	220923250	+	NA	NA	NA	NA	NA	NA	G	G	G	G	G	G	G	G	G	G	G	G	G	G	G	G	G	G	G	G	G	G	G	G	G	G	G	G	G	G	G	G	G	G	G	G	G	G	G
S1A_220923281	C/A	1A	220923281	+	NA	NA	NA	NA	NA	NA	C	C	C	C	C	C	C	C	C	C	C	C	C	C	C	C	C	C	C	C	C	C	C	C	C	C	C	C	C	C	C	C	C	C	C	C	C	C	C
S1A_220923304	T/G	1A	220923304	+	NA	NA	NA	NA	NA	NA	T	T	T	T	T	T	T	T	T	T	T	T	T	T	T	T	T	T	T	T	T	T	T	T	T	T	T	T	T	T	T	T	T	T	T	T	T	T	T
S1A_220923305	G/A	1A	220923305	+	NA	NA	NA	NA	NA	NA	G	G	G	G	G	G	G	G	G	G	G	G	G	G	G	G	G	G	G	G	G	G	G	G	G	G	G	G	G	G	G	G	G	G	G	G	G	G	G
S1A_220923322	G/C	1A	220923322	+	NA	NA	NA	NA	NA	NA	G	G	G	G	G	G	G	G	G	G	G	G	G	G	G	G	G	G	G	G	G	G	G	G	G	G	G	G	G	G	G	G	G	G	G	G	G	G	G
S1A_220923330	C/T	1A	220923330	+	NA	NA	NA	NA	NA	NA	C	C	C	C	C	C	C	C	C	C	C	C	C	C	C	C	C	C	C	C	C	C	C	C	C	C	C	C	C	C	C	C	C	C	C	C	C	C	C
S1A_220923336	A/G	1A	220923336	+	NA	NA	NA	NA	NA	NA	A	A	A	A	A	A	A	A	A	A	A	A	A	A	A	A	A	A	A	A	A	A	A	A	A	A	A	A	A	A	A	A	A	A	A	A	A	A	A
S1A_220923338	A/T	1A	220923338	+	NA	NA	NA	NA	NA	NA	A	A	A	A	A	A	A	A	A	A	A	A	A	A	A	A	A	A	A	A	A	A	A	A	A	A	A	A	A	A	A	A	A	A	A	A	A	A	A
S1A_221386023	C/A	1A	221386023	+	NA	NA	NA	NA	NA	NA	C	A	C	C	C	C	C	C	C	C	C	C	C	C	C	C	C	C	C	C	C	C	C	C	A	A	C	C	C	C	C	C	A	C	C	C	C	C	C
S1A_221668382	T/A	1A	221668382	+	NA	NA	NA	NA	NA	NA	T	T	T	T	T	T	T	T	T	T	T	A	T	T	T	T	T	T	T	T	T	T	A	A	A	T	T	T	T	T	T	T	T	T	T	T	T	T	T
S1A_221942193	G/A	1A	221942193	+	NA	NA	NA	NA	NA	NA	G	G	G	G	G	G	A	G	R	R	G	G	A	G	A	G	G	G	R	G	G	G	G	G	G	A	A	A	A	G	G	G	G	A	G	G	G	G	G
S1A_222873470	T/C	1A	222873470	+	NA	NA	NA	NA	NA	NA	T	T	T	T	T	T	T	T	T	T	T	T	T	T	T	T	T	C	T	T	T	T	T	T	C	T	T	T	T	Y	T	C	T	C	C	T	T	T	T
S1A_222878926	C/T	1A	222878926	+	NA	NA	NA	NA	NA	NA	C	C	C	C	C	C	C	C	Y	C	C	C	C	C	C	C	C	Y	C	C	C	C	C	C	C	C	C	C	C	C	C	C	C	C	C	C	C	C	C
S1A_224148239	G/A	1A	224148239	+	NA	NA	NA	NA	NA	NA	G	G	G	G	G	G	G	G	G	G	G	G	G	G	G	G	G	G	G	G	G	G	G	G	G	G	G	G	G	R	G	G	G	G	G	G	G	G	G
S1A_224148240	A/G	1A	224148240	+	NA	NA	NA	NA	NA	NA	A	A	A	A	A	A	A	A	A	A	A	A	A	A	A	A	A	A	A	A	A	A	A	A	A	A	A	A	A	R	R	A	A	A	A	A	A	A	A
S1A_224464877	C/T	1A	224464877	+	NA	NA	NA	NA	NA	NA	C	T	C	C	C	C	C	C	C	C	C	C	C	C	T	C	T	Y	T	C	C	C	C	C	C	C	C	C	C	C	C	C	Y	C	C	Y	C	C	C
S1A_225283984	G/A	1A	225283984	+	NA	NA	NA	NA	NA	NA	G	G	G	G	G	G	G	G	G	G	G	G	G	G	G	G	G	G	A	G	G	G	G	G	G	G	G	G	G	R	G	G	R	G	A	R	G	G	A
S1A_226370706	A/G	1A	226370706	+	NA	NA	NA	NA	NA	NA	A	A	A	A	A	A	A	A	A	A	A	A	A	A	A	A	A	A	R	A	A	A	A	A	G	G	R	A	G	R	A	A	R	A	A	A	A	A	A
S1A_226370757	A/G	1A	226370757	+	NA	NA	NA	NA	NA	NA	A	A	A	A	A	A	A	A	A	A	A	A	A	A	A	A	A	A	R	A	A	A	A	A	G	G	R	A	G	R	A	A	R	A	A	A	A	A	A
S1A_226965108	A/G	1A	226965108	+	NA	NA	NA	NA	NA	NA	A	A	A	A	A	A	A	A	A	R	A	A	A	A	R	A	A	A	A	A	A	A	A	A	G	G	A	A	G	R	A	G	A	A	A	A	A	A	A
S1A_227954329	G/A	1A	227954329	+	NA	NA	NA	NA	NA	NA	G	G	G	G	R	G	G	G	G	R	G	A	G	G	G	G	A	R	R	G	G	G	G	G	G	G	G	G	G	A	A	A	G	A	A	R	G	G	A
S1A_228544771	A/G	1A	228544771	+	NA	NA	NA	NA	NA	NA	A	A	A	A	A	A	A	A	A	A	A	A	A	A	A	A	A	G	G	A	A	A	A	A	A	A	A	A	A	R	A	G	A	A	A	A	A	A	A
S1A_228621530	A/G	1A	228621530	+	NA	NA	NA	NA	NA	NA	A	A	A	A	A	A	A	A	A	A	A	A	A	A	A	A	A	A	A	A	A	A	A	A	G	A	A	A	A	G	G	G	A	G	A	A	A	A	A
S1A_267267205	T/C	1A	267267205	+	NA	NA	NA	NA	NA	NA	T	T	T	T	T	T	T	T	C	T	T	T	T	T	T	T	T	T	T	T	T	T	T	T	T	T	T	T	T	T	T	C	Y	T	T	T	T	T	T
S1A_267916194	T/C	1A	267916194	+	NA	NA	NA	NA	NA	NA	T	T	T	T	T	T	T	T	T	T	T	T	T	T	T	T	T	T	T	T	T	T	C	T	T	T	T	T	T	T	T	T	T	T	T	T	T	T	T
S1A_267916254	T/G	1A	267916254	+	NA	NA	NA	NA	NA	NA	T	T	T	T	T	T	T	T	T	T	T	T	T	T	T	T	T	T	T	T	T	T	G	T	T	T	T	T	T	T	T	T	T	T	T	T	T	T	T
S1A_267916273	A/G	1A	267916273	+	NA	NA	NA	NA	NA	NA	A	A	A	A	A	A	A	A	A	A	A	A	A	A	A	A	A	A	A	A	A	A	G	A	A	A	A	A	A	A	A	A	A	A	A	A	A	A	A
S1A_268754203	T/A	1A	268754203	+	NA	NA	NA	NA	NA	NA	T	A	T	T	T	T	T	T	T	T	T	T	T	T	T	T	T	T	T	T	T	T	T	T	T	T	T	W	T	T	T	T	T	T	T	T	T	T	T
S1A_268754214	T/C	1A	268754214	+	NA	NA	NA	NA	NA	NA	T	C	T	T	T	T	T	T	T	T	T	T	T	T	T	T	T	T	T	T	T	T	T	T	T	T	T	Y	T	T	T	T	T	T	T	T	T	T	T
S1A_268754223	A/G	1A	268754223	+	NA	NA	NA	NA	NA	NA	A	G	A	A	A	A	A	A	A	A	A	A	A	A	A	A	A	A	A	A	A	A	A	A	A	A	A	R	A	A	A	A	A	A	A	A	A	A	A
S1A_268754236	T/G	1A	268754236	+	NA	NA	NA	NA	NA	NA	T	G	T	T	T	T	T	T	T	T	T	T	T	T	T	T	T	T	T	T	T	T	T	T	T	T	T	K	T	T	T	T	T	T	T	T	T	T	T
S1A_268754240	A/G	1A	268754240	+	NA	NA	NA	NA	NA	NA	A	G	A	A	A	A	A	A	A	A	A	A	A	A	A	A	A	A	A	A	A	A	A	A	A	A	A	R	A	A	A	A	A	A	A	A	A	A	A
S1A_268754243	C/T	1A	268754243	+	NA	NA	NA	NA	NA	NA	C	T	C	C	C	C	C	C	C	C	C	C	C	C	C	C	C	C	C	C	C	C	C	C	C	C	C	Y	C	C	C	C	C	C	C	C	C	C	C
S1A_268754278	C/G	1A	268754278	+	NA	NA	NA	NA	NA	NA	C	G	C	C	C	C	C	C	C	C	C	C	C	C	C	C	C	C	C	C	C	C	C	C	C	C	C	S	C	C	C	C	C	C	C	C	C	C	C
S1A_268754288	C/G	1A	268754288	+	NA	NA	NA	NA	NA	NA	C	G	C	C	C	C	C	C	C	C	C	C	C	C	C	C	C	C	C	C	C	C	C	C	C	C	C	S	C	C	C	C	C	C	C	C	C	C	C
S1A_268754291	A/G	1A	268754291	+	NA	NA	NA	NA	NA	NA	A	G	A	A	A	A	A	A	A	A	A	A	A	A	A	A	A	A	A	A	A	A	A	A	A	A	A	R	A	A	A	A	A	A	A	A	A	A	A
S1A_268754293	A/T	1A	268754293	+	NA	NA	NA	NA	NA	NA	A	T	A	A	A	A	A	A	A	A	A	A	A	A	A	A	A	A	A	A	A	A	A	A	A	A	A	W	A	A	A	A	A	A	A	A	A	A	A
S1A_270051873	C/T	1A	270051873	+	NA	NA	NA	NA	NA	NA	C	C	C	C	C	C	C	C	C	C	C	C	C	C	C	C	T	C	C	C	C	C	C	C	C	T	C	C	C	C	C	C	C	C	C	C	C	C	T
S1A_271177297	A/G	1A	271177297	+	NA	NA	NA	NA	NA	NA	A	G	A	A	A	A	A	A	A	A	A	A	A	A	G	A	A	G	A	A	A	A	A	G	A	A	A	A	A	A	G	R	A	A	A	A	A	G	G
S1A_271406861	A/T	1A	271406861	+	NA	NA	NA	NA	NA	NA	A	T	A	A	A	A	A	A	A	A	T	A	A	A	A	A	A	A	A	A	T	A	A	A	A	A	A	A	A	A	T	W	A	A	T	T	W	A	A
S1A_271628337	A/C	1A	271628337	+	NA	NA	NA	NA	NA	NA	A	A	A	A	A	A	A	A	A	A	A	A	A	A	A	A	A	A	A	A	A	A	A	A	A	A	A	A	A	C	A	A	A	C	A	A	A	C	A
S1A_272973638	A/C	1A	272973638	+	NA	NA	NA	NA	NA	NA	A	A	A	A	C	A	A	A	A	A	A	A	A	A	A	A	A	A	C	A	A	A	C	C	C	C	A	A	A	A	A	A	A	A	A	A	A	A	A
S1A_273670283	T/C	1A	273670283	+	NA	NA	NA	NA	NA	NA	T	T	T	T	T	T	C	T	C	T	T	T	T	T	T	T	T	C	T	T	T	T	T	T	C	T	T	T	T	T	T	C	C	Y	T	T	T	T	T
S1A_275242245	C/A	1A	275242245	+	NA	NA	NA	NA	NA	NA	C	C	C	A	C	C	C	C	C	C	C	C	C	C	C	C	C	A	C	C	C	C	C	C	C	A	A	M	C	C	C	C	C	C	C	C	C	C	C
S1A_275329460	T/C	1A	275329460	+	NA	NA	NA	NA	NA	NA	T	C	C	T	C	T	T	T	C	T	T	T	T	T	T	T	T	T	T	T	T	T	C	C	T	T	T	Y	T	T	T	T	T	T	T	T	T	T	T
S1A_275329483	A/G	1A	275329483	+	NA	NA	NA	NA	NA	NA	A	G	G	A	G	A	A	A	G	A	A	A	A	A	A	A	A	A	A	A	A	A	G	G	A	A	A	R	A	A	A	A	A	A	A	A	A	A	A
S1A_275329489	A/G	1A	275329489	+	NA	NA	NA	NA	NA	NA	A	G	G	A	G	A	A	A	G	A	A	A	A	A	A	A	A	A	A	A	A	A	G	G	A	A	A	R	A	A	A	A	A	A	A	A	A	A	A
S1A_275329497	C/T	1A	275329497	+	NA	NA	NA	NA	NA	NA	C	T	T	C	T	C	C	C	T	C	C	C	C	C	C	C	C	C	C	C	C	C	T	T	C	C	C	Y	C	C	C	C	C	C	C	C	C	C	C
S1A_275329544	G/A	1A	275329544	+	NA	NA	NA	NA	NA	NA	G	A	A	G	A	G	G	G	A	G	G	G	G	G	G	G	G	G	G	G	G	G	A	A	G	G	G	R	G	G	G	G	G	G	G	G	G	G	G
S1A_275359424	A/G	1A	275359424	+	NA	NA	NA	NA	NA	NA	R	A	A	A	A	A	A	A	A	G	G	A	A	A	A	A	A	A	A	A	A	A	A	A	A	A	A	A	A	A	A	A	A	A	A	A	A	A	A
S1A_275359425	T/A	1A	275359425	+	NA	NA	NA	NA	NA	NA	W	T	T	T	T	T	T	T	T	A	A	T	T	T	T	T	T	T	T	T	T	T	T	T	T	T	T	T	T	T	T	T	T	T	T	T	T	T	T
S1A_275359473	A/G	1A	275359473	+	NA	NA	NA	NA	NA	NA	R	G	A	A	A	A	A	A	A	G	G	A	A	A	A	A	A	A	A	A	A	A	A	A	A	A	A	A	A	A	A	A	A	A	A	R	A	A	A
S1A_275359476	A/G	1A	275359476	+	NA	NA	NA	NA	NA	NA	R	G	A	A	A	A	A	A	A	G	G	A	A	A	A	A	A	A	A	A	A	A	A	A	A	A	A	A	A	A	A	A	A	A	A	R	A	A	A
S1A_275359482	T/G	1A	275359482	+	NA	NA	NA	NA	NA	NA	K	G	T	T	T	T	T	T	T	G	G	T	T	T	T	T	T	T	T	T	T	T	T	T	T	T	T	T	T	T	T	T	T	T	T	K	T	T	T
S1A_275359516	A/G	1A	275359516	+	NA	NA	NA	NA	NA	NA	R	A	A	A	A	A	A	A	A	G	G	A	A	A	A	A	A	G	G	A	A	A	A	A	A	A	A	A	A	R	A	A	A	A	A	R	A	A	A
S1A_275359522	A/G	1A	275359522	+	NA	NA	NA	NA	NA	NA	R	A	A	A	A	A	A	A	A	G	G	A	A	A	A	A	A	A	A	A	A	A	A	A	A	A	A	A	A	A	A	A	A	A	A	R	A	A	A
S1A_275359526	T/C	1A	275359526	+	NA	NA	NA	NA	NA	NA	Y	T	T	T	T	T	T	T	T	C	C	T	T	T	T	T	T	T	T	T	T	T	T	T	T	T	T	T	T	T	T	T	T	T	T	Y	T	T	T
S1A_276538012	T/C	1A	276538012	+	NA	NA	NA	NA	NA	NA	T	T	T	T	T	T	T	T	T	T	T	T	T	T	T	T	T	C	C	T	T	T	C	C	T	T	T	T	T	T	T	T	T	T	T	T	T	T	T
S1A_276956997	G/A	1A	276956997	+	NA	NA	NA	NA	NA	NA	G	G	G	G	G	G	G	G	G	A	G	A	G	G	G	G	G	G	G	G	G	G	G	G	G	G	G	G	G	G	G	G	G	G	G	G	G	G	G
S1A_277687514	G/A	1A	277687514	+	NA	NA	NA	NA	NA	NA	A	G	G	G	G	G	G	G	G	G	A	G	A	G	G	G	G	A	G	G	G	A	G	G	G	G	A	R	G	G	G	G	G	G	G	G	G	G	G
S1A_278273728	C/G	1A	278273728	+	NA	NA	NA	NA	NA	NA	C	G	C	C	C	C	C	C	G	C	C	C	C	C	C	G	C	G	G	C	C	C	C	C	C	C	C	C	C	C	C	S	C	C	G	S	C	C	C
S1A_282357765	T/C	1A	282357765	+	NA	NA	NA	NA	NA	NA	T	T	C	T	T	T	T	T	T	T	T	T	T	T	T	T	T	T	T	T	T	T	T	T	T	T	T	T	T	T	T	C	C	Y	C	Y	T	T	T
S1A_282758387	G/A	1A	282758387	+	NA	NA	NA	NA	NA	NA	G	A	G	G	G	G	G	G	G	G	G	G	G	G	G	G	G	G	G	G	G	G	G	G	G	G	G	G	G	G	G	G	G	G	G	G	G	G	G
S1A_283244673	A/T	1A	283244673	+	NA	NA	NA	NA	NA	NA	A	A	T	A	A	A	A	T	A	A	A	A	A	A	A	A	A	A	A	A	A	A	A	A	A	A	A	A	A	A	A	A	A	A	A	A	A	A	A
S1A_283810653	T/C	1A	283810653	+	NA	NA	NA	NA	NA	NA	T	T	T	T	T	T	T	T	T	T	T	T	T	T	T	T	T	T	T	T	T	T	T	T	T	T	T	Y	T	T	T	T	T	T	T	C	Y	C	T
S1A_283869468	A/G	1A	283869468	+	NA	NA	NA	NA	NA	NA	R	A	A	A	A	A	A	A	A	A	A	A	A	A	A	R	A	G	G	A	A	A	A	A	A	A	A	A	A	A	A	A	A	A	A	A	A	A	A
S1A_284130600	G/A	1A	284130600	+	NA	NA	NA	NA	NA	NA	G	A	G	G	G	A	G	G	G	G	G	G	G	G	G	G	G	A	G	G	G	G	G	G	G	G	G	G	G	G	A	A	A	G	A	G	G	G	G
S1A_284554205	C/A	1A	284554205	+	NA	NA	NA	NA	NA	NA	C	C	A	A	C	C	C	C	C	C	C	C	C	C	C	C	A	C	C	C	C	M	C	C	C	C	C	C	C	C	C	C	C	C	C	C	C	C	C
S1A_285238372	A/G	1A	285238372	+	NA	NA	NA	NA	NA	NA	A	G	A	A	A	A	A	G	A	A	A	A	A	A	A	A	A	A	A	A	A	A	A	A	A	A	A	A	A	A	G	A	A	A	A	A	A	A	A
S1A_285310288	G/A	1A	285310288	+	NA	NA	NA	NA	NA	NA	G	G	G	G	A	G	G	G	G	G	G	G	G	G	G	G	G	A	G	G	G	G	G	G	G	G	G	G	G	G	G	G	G	G	G	G	G	G	G
S1A_286073153	A/G	1A	286073153	+	NA	NA	NA	NA	NA	NA	A	A	A	A	A	A	A	A	A	A	A	A	A	A	A	A	A	A	A	A	A	A	A	G	G	A	A	A	A	A	A	A	A	A	G	G	G	A	A
S1A_287031878	G/A	1A	287031878	+	NA	NA	NA	NA	NA	NA	G	G	G	G	G	G	G	G	G	G	G	G	G	G	G	G	G	G	G	G	G	G	G	G	G	G	G	G	G	R	G	G	G	G	G	G	G	G	G
S1A_287693708	T/C	1A	287693708	+	NA	NA	NA	NA	NA	NA	T	T	T	T	C	T	T	T	T	T	T	T	T	T	T	T	T	T	T	T	T	T	C	C	T	T	T	T	T	T	C	T	T	T	T	T	T	T	T
S1A_287693721	T/C	1A	287693721	+	NA	NA	NA	NA	NA	NA	T	T	T	T	C	T	T	T	T	T	T	T	T	T	T	T	T	T	T	T	T	T	C	C	T	T	T	T	T	T	C	T	T	T	T	T	T	T	T
S1A_287693732	C/T	1A	287693732	+	NA	NA	NA	NA	NA	NA	C	C	C	C	T	C	C	C	C	C	C	C	C	C	C	C	C	C	C	C	C	C	T	T	C	C	C	C	C	C	T	C	C	C	C	C	C	C	C
S1A_287693758	G/A	1A	287693758	+	NA	NA	NA	NA	NA	NA	G	G	G	G	A	G	G	G	G	G	G	G	G	G	G	G	G	G	G	G	G	G	A	A	G	G	G	G	G	G	A	G	G	G	G	G	G	G	G
S1A_287693785	T/C	1A	287693785	+	NA	NA	NA	NA	NA	NA	T	T	T	T	C	T	T	T	T	T	T	T	T	T	T	T	T	T	T	T	T	T	C	C	T	T	T	T	T	T	C	T	T	T	T	T	T	T	T
S1A_287693843	T/C	1A	287693843	+	NA	NA	NA	NA	NA	NA	T	T	T	T	C	T	T	T	T	T	T	T	T	T	T	T	T	T	T	T	T	T	C	C	T	T	T	T	T	T	C	T	T	T	T	T	T	T	T
S1A_287693875	T/C	1A	287693875	+	NA	NA	NA	NA	NA	NA	T	T	T	T	C	T	T	T	T	T	T	T	T	T	T	T	T	T	T	T	T	T	C	C	T	T	T	T	T	T	C	T	T	T	T	T	T	T	T
S1A_287693883	C/T	1A	287693883	+	NA	NA	NA	NA	NA	NA	C	C	C	C	T	C	C	C	C	C	C	C	C	C	C	C	C	C	C	C	C	C	T	T	C	C	C	C	C	C	T	C	C	C	C	C	C	C	C
S1A_287693906	T/A	1A	287693906	+	NA	NA	NA	NA	NA	NA	T	T	T	T	A	T	T	T	T	T	T	T	T	T	T	T	T	T	T	T	T	T	A	A	T	T	T	T	T	T	A	T	T	T	T	T	T	T	T
S1A_287693910	C/T	1A	287693910	+	NA	NA	NA	NA	NA	NA	C	C	C	C	T	C	C	C	C	C	C	C	C	C	C	C	C	C	C	C	C	C	T	T	C	C	C	C	C	C	T	C	C	C	C	C	C	C	C
S1A_287693919	T/C	1A	287693919	+	NA	NA	NA	NA	NA	NA	T	T	T	T	C	T	T	T	T	T	T	T	T	T	T	T	T	T	T	T	T	T	C	C	T	T	T	T	T	T	C	T	T	T	T	T	T	T	T
S1A_287693931	G/A	1A	287693931	+	NA	NA	NA	NA	NA	NA	G	G	G	G	A	G	G	G	G	G	G	G	G	G	G	G	G	G	G	G	G	G	A	A	G	G	G	G	G	G	A	G	G	G	G	G	G	G	G
S1A_287899721	G/A	1A	287899721	+	NA	NA	NA	NA	NA	NA	G	A	G	G	G	G	G	G	G	G	G	G	G	G	G	R	G	G	G	G	G	G	G	G	G	G	G	G	G	G	G	G	G	G	G	G	G	G	G
S1A_287899793	T/G	1A	287899793	+	NA	NA	NA	NA	NA	NA	T	G	T	T	T	T	T	T	T	T	T	T	T	T	T	K	T	T	T	T	T	T	T	T	T	T	T	T	T	T	T	T	T	T	T	T	T	T	T
S1A_287899821	T/C	1A	287899821	+	NA	NA	NA	NA	NA	NA	T	C	T	T	T	T	T	T	T	T	T	T	T	T	T	Y	T	T	T	T	T	T	T	T	T	T	T	T	T	T	T	T	T	T	T	T	T	T	T
S1A_287899850	A/G	1A	287899850	+	NA	NA	NA	NA	NA	NA	A	G	A	A	A	A	A	A	A	A	A	A	A	A	A	R	A	A	A	A	A	A	A	A	A	A	A	A	A	A	A	A	A	A	A	A	A	A	A
S1A_288517376	T/C	1A	288517376	+	NA	NA	NA	NA	NA	NA	T	C	T	T	T	T	T	T	T	T	T	T	T	T	T	T	T	T	T	T	T	T	T	T	T	T	T	T	T	T	T	T	T	T	T	T	T	T	T
S1A_289476367	A/T	1A	289476367	+	NA	NA	NA	NA	NA	NA	A	A	A	A	A	A	A	A	T	A	A	A	A	A	A	A	A	A	A	A	A	A	A	A	A	A	A	A	A	A	A	A	A	A	A	A	A	A	A
S1A_290072318	A/C	1A	290072318	+	NA	NA	NA	NA	NA	NA	A	A	A	A	A	A	A	A	A	A	A	A	A	A	A	A	A	A	A	A	A	A	A	C	A	A	A	A	A	A	A	A	A	A	A	A	A	C	A
S1A_290188854	T/A	1A	290188854	+	NA	NA	NA	NA	NA	NA	T	A	T	T	T	T	T	T	T	T	T	T	T	T	T	T	A	T	T	T	T	T	T	T	T	T	A	W	T	T	T	T	T	W	A	A	A	T	T
S1A_290188966	G/A	1A	290188966	+	NA	NA	NA	NA	NA	NA	G	A	G	G	G	G	G	G	G	G	G	G	G	G	G	G	A	G	G	G	G	G	G	G	G	G	A	R	G	G	G	G	G	R	A	A	A	G	G
S1A_291012607	T/A	1A	291012607	+	NA	NA	NA	NA	NA	NA	T	T	T	T	T	T	T	T	T	T	T	A	T	T	T	T	T	T	A	T	T	T	T	T	T	T	T	T	T	A	T	T	T	T	T	T	T	T	T
S1A_292683941	A/G	1A	292683941	+	NA	NA	NA	NA	NA	NA	R	A	A	A	A	A	A	A	A	A	A	A	A	A	A	A	A	A	A	G	A	R	A	A	A	A	A	A	A	A	A	A	A	A	G	G	A	A	A
S1A_292766577	A/G	1A	292766577	+	NA	NA	NA	NA	NA	NA	A	A	A	A	A	A	A	A	A	A	A	G	A	A	A	A	A	A	A	A	A	A	A	A	A	A	A	A	A	A	A	A	A	A	A	A	A	A	A
S1A_292951877	G/A	1A	292951877	+	NA	NA	NA	NA	NA	NA	R	G	G	G	G	G	G	G	G	G	G	G	G	G	G	G	G	A	G	G	G	G	G	G	G	G	G	G	G	G	A	A	A	G	A	G	G	G	G
S1A_294467723	T/C	1A	294467723	+	NA	NA	NA	NA	NA	NA	T	T	T	T	T	T	T	T	T	T	T	T	T	T	T	T	T	T	T	T	T	T	T	T	T	T	T	T	T	T	T	T	T	T	T	T	T	C	T
S1A_295719478	T/C	1A	295719478	+	NA	NA	NA	NA	NA	NA	T	T	T	T	T	T	C	T	T	T	T	T	T	T	T	T	T	C	C	T	T	T	T	T	T	T	T	C	Y	Y	T	T	T	T	T	T	T	T	T
S1A_295719567	G/C	1A	295719567	+	NA	NA	NA	NA	NA	NA	G	G	G	G	G	G	C	G	G	G	G	G	G	G	G	G	G	C	C	G	G	G	G	G	G	G	G	C	S	S	G	G	G	G	G	G	G	G	G
S1A_295833194	A/G	1A	295833194	+	NA	NA	NA	NA	NA	NA	A	G	A	A	G	A	A	A	A	A	A	A	A	A	A	A	A	A	G	A	A	A	A	A	A	A	A	A	A	A	G	G	G	A	A	A	A	A	A
S1A_295939700	G/A	1A	295939700	+	NA	NA	NA	NA	NA	NA	G	G	G	G	G	A	A	G	G	A	G	G	G	G	G	A	G	G	G	G	G	G	A	G	G	G	G	G	G	G	G	G	G	G	G	G	G	G	G
S1A_296162551	T/C	1A	296162551	+	NA	NA	NA	NA	NA	NA	T	T	T	T	T	C	T	T	T	T	T	T	T	T	T	T	T	T	T	T	T	T	T	T	T	T	T	Y	T	T	T	T	T	T	T	C	Y	T	T
S1A_296162752	T/C	1A	296162752	+	NA	NA	NA	NA	NA	NA	T	T	T	T	T	C	T	T	T	T	T	T	T	T	T	T	T	T	T	T	T	T	T	T	T	T	T	Y	T	T	T	T	T	T	T	C	Y	T	T
S1A_296214643	G/A	1A	296214643	+	NA	NA	NA	NA	NA	NA	G	G	G	G	G	G	G	G	G	G	G	G	G	G	G	G	G	G	A	G	G	G	G	G	G	G	G	G	R	G	G	G	R	G	G	G	G	G	G
S1A_296214681	G/T	1A	296214681	+	NA	NA	NA	NA	NA	NA	G	G	G	G	G	G	G	G	G	G	G	G	G	G	G	G	G	G	T	G	G	G	G	G	G	G	G	G	K	G	G	G	K	G	G	G	G	G	G
S1A_296280461	A/C	1A	296280461	+	NA	NA	NA	NA	NA	NA	A	C	A	A	A	A	A	A	A	A	A	A	A	A	A	A	A	A	A	A	A	A	C	C	A	A	A	A	A	A	A	A	A	A	A	M	A	A	A
S1A_296541077	C/A	1A	296541077	+	NA	NA	NA	NA	NA	NA	C	A	A	C	C	C	C	C	C	C	C	C	C	C	C	C	C	C	C	C	C	C	C	C	C	C	C	C	C	C	C	C	A	M	A	M	C	C	C
S1A_296761364	T/C	1A	296761364	+	NA	NA	NA	NA	NA	NA	T	T	T	T	T	T	T	T	T	T	T	T	T	T	C	T	T	T	T	C	T	T	T	T	T	T	T	T	Y	T	T	T	T	T	T	T	T	T	T
S1A_296884004	T/C	1A	296884004	+	NA	NA	NA	NA	NA	NA	T	T	T	T	T	T	T	T	T	T	T	T	T	T	T	T	T	C	T	T	T	T	T	T	T	T	T	T	T	T	T	T	T	T	T	T	T	T	C
S1A_296899955	C/T	1A	296899955	+	NA	NA	NA	NA	NA	NA	C	C	C	C	C	C	T	T	C	C	C	C	C	C	C	C	C	T	C	C	C	C	C	C	C	C	C	C	T	C	C	C	C	C	C	C	C	C	C
S1A_297086238	T/C	1A	297086238	+	NA	NA	NA	NA	NA	NA	T	T	T	T	T	C	T	T	T	T	T	T	T	T	T	T	T	C	C	T	T	T	T	T	T	T	C	Y	T	T	T	T	T	T	C	T	T	T	T
S1A_297086317	G/A	1A	297086317	+	NA	NA	NA	NA	NA	NA	G	G	G	G	G	A	G	G	G	G	G	G	G	G	G	G	G	G	A	G	G	G	G	G	G	G	G	R	G	G	G	G	G	G	A	G	G	G	G
S1A_297086364	T/C	1A	297086364	+	NA	NA	NA	NA	NA	NA	T	T	T	T	T	C	T	T	T	T	T	T	T	T	T	T	T	C	C	T	T	T	T	T	T	T	C	Y	T	T	T	T	T	T	C	T	T	T	T
S1A_297086598	T/C	1A	297086598	+	NA	NA	NA	NA	NA	NA	T	T	T	T	T	C	T	T	T	T	T	T	T	T	T	T	T	C	C	T	T	T	T	T	T	T	C	Y	T	T	T	T	T	T	C	T	T	T	T
S1A_297231201	G/A	1A	297231201	+	NA	NA	NA	NA	NA	NA	G	A	G	G	G	G	A	G	G	G	G	G	G	G	G	G	G	G	G	G	G	G	G	G	G	G	G	G	G	A	G	G	G	G	G	G	G	G	G
S1A_297231214	C/A	1A	297231214	+	NA	NA	NA	NA	NA	NA	C	A	C	C	C	C	A	C	C	C	C	C	C	C	C	C	C	C	A	C	C	C	A	C	C	C	C	C	C	A	C	C	C	C	C	C	C	C	C
S1A_297231234	C/G	1A	297231234	+	NA	NA	NA	NA	NA	NA	C	G	C	C	C	C	G	C	C	C	C	C	C	C	C	C	C	G	G	C	C	C	G	C	C	C	C	C	C	G	C	C	C	C	C	C	C	C	C
S1A_297327922	T/G	1A	297327922	+	NA	NA	NA	NA	NA	NA	T	G	G	T	T	T	T	T	T	G	T	T	T	T	T	T	T	G	G	T	T	T	T	G	G	G	T	T	T	T	T	T	T	K	G	K	T	T	T
S1A_297403929	T/G	1A	297403929	+	NA	NA	NA	NA	NA	NA	T	T	T	T	T	T	T	T	T	T	T	G	T	T	T	T	T	T	T	T	T	T	T	T	T	T	T	T	T	T	T	T	T	G	G	G	K	G	T
S1A_297404296	G/A	1A	297404296	+	NA	NA	NA	NA	NA	NA	G	G	G	G	G	G	G	G	G	G	G	G	G	G	A	A	A	A	G	G	G	G	G	G	G	G	A	A	R	G	G	G	G	G	G	G	G	G	G
S1A_297404301	C/T	1A	297404301	+	NA	NA	NA	NA	NA	NA	C	C	C	C	C	C	C	C	C	C	C	C	C	C	T	T	T	T	C	C	C	C	C	C	C	C	T	T	Y	C	C	C	C	C	C	C	C	C	C
S1A_297602607	A/G	1A	297602607	+	NA	NA	NA	NA	NA	NA	A	A	A	A	A	A	A	A	A	A	A	A	A	A	A	A	A	G	A	A	A	R	A	A	A	A	A	A	A	A	A	A	A	A	A	A	A	A	A
S1A_297602628	T/C	1A	297602628	+	NA	NA	NA	NA	NA	NA	T	T	T	T	T	T	T	T	T	T	T	T	T	T	T	T	T	C	T	T	T	Y	T	T	T	T	T	T	T	T	T	T	T	T	T	T	T	T	T
S1A_297602698	G/A	1A	297602698	+	NA	NA	NA	NA	NA	NA	G	G	G	G	G	G	G	G	G	G	G	G	G	G	G	G	G	A	G	G	G	R	G	G	G	G	G	G	G	G	G	G	G	G	G	G	G	G	G
S1A_297602742	A/G	1A	297602742	+	NA	NA	NA	NA	NA	NA	A	A	A	A	A	A	A	A	A	A	A	A	A	A	A	A	A	G	A	A	A	R	A	A	A	A	A	A	A	A	A	A	A	A	A	A	A	A	A
S1A_297604546	T/G	1A	297604546	+	NA	NA	NA	NA	NA	NA	K	T	T	T	T	T	T	T	T	T	T	T	T	T	T	K	T	G	T	T	T	T	T	T	T	T	T	T	T	T	G	T	T	T	T	T	T	T	T
S1A_297604571	T/C	1A	297604571	+	NA	NA	NA	NA	NA	NA	Y	T	T	T	T	T	T	T	T	T	T	T	T	T	T	Y	T	C	T	T	T	T	T	T	T	T	T	T	T	T	C	T	T	T	T	T	T	T	T
S1A_297604589	C/T	1A	297604589	+	NA	NA	NA	NA	NA	NA	Y	C	C	C	C	C	C	C	C	C	C	C	C	C	C	Y	C	T	C	C	C	C	C	C	C	C	C	C	C	C	T	C	C	C	C	C	C	C	C
S1A_297604590	A/G	1A	297604590	+	NA	NA	NA	NA	NA	NA	R	A	A	A	A	A	A	A	A	A	A	A	A	A	A	R	A	G	A	A	A	A	A	A	A	A	A	A	A	A	G	A	A	A	A	A	A	A	A
S1A_297604739	G/T	1A	297604739	+	NA	NA	NA	NA	NA	NA	K	G	G	G	G	G	G	G	G	G	G	G	G	G	G	K	G	T	G	G	G	G	G	G	G	G	G	G	G	G	T	G	G	G	G	G	G	G	G
S1A_297678989	G/A	1A	297678989	+	NA	NA	NA	NA	NA	NA	G	G	G	G	G	G	G	A	G	G	G	G	A	G	A	R	G	G	G	G	G	G	G	G	G	G	G	G	G	G	A	G	G	G	G	G	G	G	G
S1A_297811328	T/C	1A	297811328	+	NA	NA	NA	NA	NA	NA	T	C	T	C	T	T	T	T	T	T	C	T	T	T	T	Y	T	C	T	T	C	T	T	C	C	C	C	C	Y	T	T	T	T	T	T	T	T	T	T
S1A_298212642	A/G	1A	298212642	+	NA	NA	NA	NA	NA	NA	R	A	A	A	A	G	A	A	A	A	A	A	A	A	A	G	A	G	A	A	A	A	A	A	A	G	G	G	R	R	A	A	A	A	A	A	A	A	A
S1A_298286971	A/C	1A	298286971	+	NA	NA	NA	NA	NA	NA	A	A	A	A	A	A	A	A	C	A	A	C	A	A	A	A	A	A	A	A	A	A	A	A	A	A	A	A	A	M	A	A	A	A	A	A	A	A	A
S1A_298288883	A/G	1A	298288883	+	NA	NA	NA	NA	NA	NA	A	A	A	A	A	A	A	A	A	A	A	A	A	A	A	R	A	A	A	G	A	A	G	G	G	A	A	A	A	A	A	A	A	A	A	A	A	A	A
S1A_298289141	G/A	1A	298289141	+	NA	NA	NA	NA	NA	NA	G	G	G	G	G	G	G	G	G	G	G	G	G	G	G	R	G	G	G	A	G	G	A	G	G	G	G	G	G	G	G	G	G	G	G	G	G	G	G
S1A_298503350	T/G	1A	298503350	+	NA	NA	NA	NA	NA	NA	T	T	T	T	T	T	G	T	T	T	G	T	T	T	T	T	T	T	T	T	T	T	T	G	T	T	T	T	T	G	G	T	T	T	T	T	T	G	T
S1A_298503370	T/G	1A	298503370	+	NA	NA	NA	NA	NA	NA	T	T	T	T	T	T	G	T	T	T	G	T	T	T	T	T	T	T	T	T	G	T	T	G	T	T	T	T	T	G	G	T	T	T	T	T	T	G	T
S1A_298548038	T/C	1A	298548038	+	NA	NA	NA	NA	NA	NA	T	T	C	T	T	T	T	T	T	T	T	T	T	T	T	T	T	T	T	T	T	T	C	T	T	T	T	T	T	T	T	T	T	T	T	T	T	T	T
S1A_298591348	C/T	1A	298591348	+	NA	NA	NA	NA	NA	NA	C	C	C	C	C	C	C	C	C	C	C	T	C	C	C	C	C	C	C	C	C	C	T	T	C	C	C	C	C	C	C	C	C	C	C	C	C	C	C
S1A_298827051	T/C	1A	298827051	+	NA	NA	NA	NA	NA	NA	T	T	T	T	C	T	T	T	T	T	C	T	T	T	T	T	T	T	C	T	T	T	T	C	T	T	T	Y	T	T	T	T	C	Y	C	Y	T	T	T
S1A_298872260	A/G	1A	298872260	+	NA	NA	NA	NA	NA	NA	A	A	A	G	A	G	A	A	A	A	A	A	A	A	A	A	A	G	G	A	A	A	G	G	G	A	A	A	R	A	A	A	A	A	A	A	A	A	A
S1A_298872500	C/T	1A	298872500	+	NA	NA	NA	NA	NA	NA	C	C	C	T	C	T	C	C	C	C	C	C	C	C	C	C	C	T	T	C	C	C	T	T	T	C	C	C	Y	C	C	C	C	C	C	C	C	C	C
S1A_298872503	T/C	1A	298872503	+	NA	NA	NA	NA	NA	NA	T	T	T	C	T	C	T	T	T	T	T	T	T	T	T	T	T	C	C	T	T	T	C	C	C	T	T	T	Y	T	T	T	T	T	T	T	T	T	T
S1A_298872521	T/C	1A	298872521	+	NA	NA	NA	NA	NA	NA	T	T	T	C	T	C	T	T	T	T	T	T	T	T	T	T	T	C	C	T	T	T	C	C	C	T	T	T	Y	T	T	T	T	T	T	T	T	T	T
S1A_298906662	T/G	1A	298906662	+	NA	NA	NA	NA	NA	NA	T	T	G	T	T	T	T	T	T	T	T	T	T	T	T	T	G	G	G	G	T	T	G	T	T	T	T	T	T	T	T	T	T	T	T	T	T	T	G
S1A_298906784	G/A	1A	298906784	+	NA	NA	NA	NA	NA	NA	G	G	G	G	G	G	G	G	G	G	G	G	G	G	G	G	A	G	G	A	G	G	A	G	G	G	G	G	G	G	G	G	G	G	G	G	G	G	A
S1A_298972234	C/T	1A	298972234	+	NA	NA	NA	NA	NA	NA	C	C	C	C	C	C	C	C	C	C	C	C	C	C	C	C	C	T	T	C	C	C	C	C	C	T	C	C	C	C	C	C	C	T	T	T	T	C	T
S1A_298972242	C/T	1A	298972242	+	NA	NA	NA	NA	NA	NA	C	C	C	C	C	C	C	C	C	C	C	C	C	C	C	T	C	T	T	C	C	C	C	C	C	T	C	C	C	C	C	C	C	T	T	T	T	C	T
S1A_298986718	C/T	1A	298986718	+	NA	NA	NA	NA	NA	NA	C	C	C	C	C	C	C	C	C	C	C	C	C	C	C	C	C	T	C	T	C	Y	T	C	C	C	C	C	C	C	C	T	Y	C	C	C	C	C	C
S1A_299018312	G/A	1A	299018312	+	NA	NA	NA	NA	NA	NA	G	G	G	G	G	G	G	G	G	G	A	G	G	G	G	G	G	G	G	G	G	G	G	G	G	G	G	G	G	G	A	R	G	G	G	G	G	G	G
S1A_299108562	G/A	1A	299108562	+	NA	NA	NA	NA	NA	NA	G	G	G	G	G	G	G	G	G	G	G	G	G	G	G	G	G	G	G	A	G	G	G	A	G	G	G	R	G	G	G	G	G	G	G	G	G	G	G
S1A_299217887	C/T	1A	299217887	+	NA	NA	NA	NA	NA	NA	C	C	C	C	C	T	C	C	C	C	C	C	C	C	C	C	C	C	C	C	C	Y	C	C	T	C	C	C	C	C	C	C	C	C	C	C	C	C	C
S1A_299217980	A/G	1A	299217980	+	NA	NA	NA	NA	NA	NA	A	A	A	A	A	G	A	A	A	A	A	A	A	A	A	A	A	G	A	A	A	R	A	A	G	A	A	A	A	A	A	A	A	A	A	A	A	A	A
S1A_299226036	A/G	1A	299226036	+	NA	NA	NA	NA	NA	NA	A	A	A	A	A	A	A	A	A	A	A	A	A	A	A	A	A	G	A	A	A	A	A	A	A	G	A	A	A	A	A	A	A	A	G	A	A	A	A
S1A_299227455	A/G	1A	299227455	+	NA	NA	NA	NA	NA	NA	A	A	A	A	A	A	A	A	A	A	A	A	A	A	A	A	A	G	A	A	A	A	A	A	A	G	A	A	A	A	A	A	A	A	A	A	A	A	A
S1A_299348316	G/A	1A	299348316	+	NA	NA	NA	NA	NA	NA	G	G	G	G	G	G	G	G	G	G	G	G	G	G	G	G	G	A	A	G	G	G	G	G	A	G	G	G	G	G	G	G	G	G	G	G	G	G	G
S1A_299348652	A/G	1A	299348652	+	NA	NA	NA	NA	NA	NA	A	A	A	A	A	A	A	A	A	A	A	A	A	A	A	A	A	G	G	A	A	A	A	A	G	A	A	A	A	A	A	A	A	A	A	A	A	A	A
S1A_300038480	C/T	1A	300038480	+	NA	NA	NA	NA	NA	NA	C	T	C	C	C	T	T	C	C	C	C	C	C	C	C	C	C	T	C	C	C	C	C	C	C	C	C	C	C	C	C	T	T	Y	C	C	C	C	C
S1A_300038513	C/T	1A	300038513	+	NA	NA	NA	NA	NA	NA	C	T	C	C	C	T	T	C	C	C	C	C	C	C	C	C	C	T	C	C	C	C	C	C	C	C	C	C	C	C	C	T	T	Y	C	C	C	C	C
S1A_300380586	C/A	1A	300380586	+	NA	NA	NA	NA	NA	NA	C	A	C	C	C	C	C	C	C	C	A	C	C	C	C	C	C	C	C	C	C	C	C	C	C	C	C	C	C	C	C	C	C	C	A	C	C	C	C
S1A_300729283	C/T	1A	300729283	+	NA	NA	NA	NA	NA	NA	C	C	C	C	C	C	C	C	C	C	C	C	C	C	C	C	T	C	C	C	C	Y	C	C	C	C	C	C	Y	C	C	C	C	C	C	C	C	C	C
S1A_301192454	C/A	1A	301192454	+	NA	NA	NA	NA	NA	NA	C	C	C	C	C	C	C	C	C	C	C	C	C	C	C	C	C	C	C	C	C	C	C	C	C	C	C	C	C	C	C	C	C	C	C	C	C	C	C
S1A_301227582	A/G	1A	301227582	+	NA	NA	NA	NA	NA	NA	A	A	A	A	A	A	A	A	A	A	A	A	A	A	A	A	A	A	A	A	A	A	A	A	A	A	A	A	A	A	A	A	A	A	A	A	A	A	A
S1A_301227608	T/A	1A	301227608	+	NA	NA	NA	NA	NA	NA	T	T	T	T	T	T	T	T	T	T	T	T	T	T	T	T	T	T	T	T	T	T	T	T	T	T	T	T	T	T	T	T	T	T	T	T	T	T	T
S1A_301227651	A/G	1A	301227651	+	NA	NA	NA	NA	NA	NA	A	A	A	A	A	A	A	A	A	A	A	A	A	A	A	A	A	A	A	A	A	A	A	A	A	A	A	A	A	A	A	A	A	A	A	A	A	A	A
S1A_301227662	G/C	1A	301227662	+	NA	NA	NA	NA	NA	NA	G	G	G	G	G	G	G	G	G	G	G	G	G	G	G	G	G	G	G	G	G	G	G	G	G	G	G	G	G	G	G	G	G	G	G	G	G	G	G
S1A_301227680	A/G	1A	301227680	+	NA	NA	NA	NA	NA	NA	A	A	A	A	A	A	A	A	A	A	A	A	A	A	A	A	A	A	A	A	A	A	A	A	A	A	A	A	A	A	A	A	A	A	A	A	A	A	A
S1A_301227689	A/G	1A	301227689	+	NA	NA	NA	NA	NA	NA	A	A	A	A	A	A	A	A	A	A	A	A	A	A	A	A	A	A	A	A	A	A	A	A	A	A	A	A	A	A	A	A	A	A	A	A	A	A	A
S1A_301227694	A/T	1A	301227694	+	NA	NA	NA	NA	NA	NA	A	A	A	A	A	A	A	A	A	A	A	A	A	A	A	A	A	A	A	A	A	A	A	A	A	A	A	A	A	A	A	A	A	A	A	A	A	A	A
S1A_301227735	G/A	1A	301227735	+	NA	NA	NA	NA	NA	NA	G	G	G	G	G	G	G	G	G	G	G	G	G	G	G	G	G	G	G	G	G	G	G	G	G	G	G	G	G	G	G	G	G	G	G	G	G	G	G
S1A_301227741	G/C	1A	301227741	+	NA	NA	NA	NA	NA	NA	G	G	G	G	G	G	G	G	G	G	G	G	G	G	G	G	G	G	G	G	G	G	G	G	G	G	G	G	G	G	G	G	G	G	G	G	G	G	G
S1A_301227745	C/A	1A	301227745	+	NA	NA	NA	NA	NA	NA	C	C	C	C	C	C	C	C	C	C	C	C	C	C	C	C	C	C	C	C	C	C	C	C	C	C	C	C	C	C	C	C	C	C	C	C	C	C	C
S1A_301227750	C/T	1A	301227750	+	NA	NA	NA	NA	NA	NA	C	C	C	C	C	C	C	C	C	C	C	C	C	C	C	C	C	C	C	C	C	C	C	C	C	C	C	C	C	C	C	C	C	C	C	C	C	C	C
S1A_301227761	G/A	1A	301227761	+	NA	NA	NA	NA	NA	NA	G	G	G	G	G	G	G	G	G	G	G	G	G	G	G	G	G	G	G	G	G	G	G	G	G	G	G	G	G	G	G	G	G	G	G	G	G	G	G
S1A_301227773	G/A	1A	301227773	+	NA	NA	NA	NA	NA	NA	G	G	G	G	G	G	G	G	G	G	G	G	G	G	G	G	G	G	G	G	G	G	G	G	G	G	G	G	G	G	G	G	G	G	G	G	G	G	G
S1A_301227782	A/G	1A	301227782	+	NA	NA	NA	NA	NA	NA	A	A	A	A	A	A	A	A	A	A	A	A	A	A	A	A	A	A	A	A	A	A	A	A	A	A	A	A	A	A	A	A	A	A	A	A	A	A	A
S1A_301227785	A/G	1A	301227785	+	NA	NA	NA	NA	NA	NA	A	A	A	A	A	A	A	A	A	A	A	A	A	A	A	A	A	A	A	A	A	A	A	A	A	A	A	A	A	A	A	A	A	A	A	A	A	A	A
S1A_301228167	G/C	1A	301228167	+	NA	NA	NA	NA	NA	NA	G	G	G	G	G	G	G	G	G	G	G	G	G	G	G	G	G	G	G	G	G	G	G	G	G	G	G	G	G	G	G	G	G	G	G	G	G	G	G
S1A_301228173	C/A	1A	301228173	+	NA	NA	NA	NA	NA	NA	C	C	C	C	C	C	C	C	C	C	C	C	C	C	C	C	C	C	C	C	C	C	C	C	C	C	C	C	C	C	C	C	C	C	C	C	C	C	C
S1A_301228186	T/C	1A	301228186	+	NA	NA	NA	NA	NA	NA	T	T	T	T	T	T	T	T	T	T	T	T	T	T	T	T	T	T	T	T	T	T	T	T	T	T	T	T	T	T	T	T	T	T	T	T	T	T	T
S1A_301228360	C/T	1A	301228360	+	NA	NA	NA	NA	NA	NA	C	C	C	C	C	C	C	C	C	C	C	C	C	C	C	C	C	C	C	C	C	C	C	C	C	C	C	C	C	C	C	C	C	C	C	C	C	C	C
S1A_301228371	A/T	1A	301228371	+	NA	NA	NA	NA	NA	NA	A	A	A	A	A	A	A	A	A	A	A	A	A	A	A	A	A	A	A	A	A	A	A	A	A	A	A	A	A	A	A	A	A	A	A	A	A	A	A
S1A_301228376	A/G	1A	301228376	+	NA	NA	NA	NA	NA	NA	A	A	A	A	A	A	A	A	A	A	A	A	A	A	A	A	A	A	A	A	A	A	A	A	A	A	A	A	A	A	A	A	A	A	A	A	A	A	A
S1A_301228381	A/G	1A	301228381	+	NA	NA	NA	NA	NA	NA	A	A	A	A	A	A	A	A	A	A	A	A	A	A	A	A	A	A	A	A	A	A	A	A	A	A	A	A	A	A	A	A	A	A	A	A	A	A	A
S1A_301228385	G/A	1A	301228385	+	NA	NA	NA	NA	NA	NA	G	G	G	G	G	G	G	G	G	G	G	G	G	G	G	G	G	G	G	G	G	G	G	G	G	G	G	G	G	G	G	G	G	G	G	G	G	G	G
S1A_301228392	G/T	1A	301228392	+	NA	NA	NA	NA	NA	NA	G	G	G	G	G	G	G	G	G	G	G	G	G	G	G	G	G	G	G	G	G	G	G	G	G	G	G	G	G	G	G	G	G	G	G	G	G	G	G
S1A_301228401	A/G	1A	301228401	+	NA	NA	NA	NA	NA	NA	A	A	A	A	A	A	A	A	A	A	A	A	A	A	A	A	A	A	A	A	A	A	A	A	A	A	A	A	A	A	A	A	A	A	A	A	A	A	A
S1A_301228430	A/G	1A	301228430	+	NA	NA	NA	NA	NA	NA	A	A	A	A	A	A	A	A	A	A	A	A	A	A	A	A	A	A	A	A	A	A	A	A	A	A	A	A	A	A	A	A	A	A	A	A	A	A	A
S1A_301228432	G/A	1A	301228432	+	NA	NA	NA	NA	NA	NA	G	G	G	G	G	G	G	G	G	G	G	G	G	G	G	G	G	G	G	G	G	G	G	G	G	G	G	G	G	G	G	G	G	G	G	G	G	G	G
S1A_301228438	C/T	1A	301228438	+	NA	NA	NA	NA	NA	NA	C	C	C	C	C	C	C	C	C	C	C	C	C	C	C	C	C	C	C	C	C	C	C	C	C	C	C	C	C	C	C	C	C	C	C	C	C	C	C
S1A_302287989	G/A	1A	302287989	+	NA	NA	NA	NA	NA	NA	G	G	G	G	G	G	G	G	G	G	G	G	G	G	G	G	G	A	A	G	G	G	G	G	G	G	G	G	G	G	G	G	G	G	G	G	G	G	G
S1A_303122733	A/G	1A	303122733	+	NA	NA	NA	NA	NA	NA	A	A	A	A	A	A	A	A	A	A	A	A	A	A	A	A	A	A	A	A	A	A	A	A	A	A	A	A	A	A	A	A	A	A	A	A	A	G	A
S1A_303261812	T/C	1A	303261812	+	NA	NA	NA	NA	NA	NA	T	T	T	T	T	T	T	T	T	T	T	T	T	T	T	T	T	C	T	T	T	T	T	T	C	C	T	T	T	C	T	T	T	T	T	Y	T	T	T
S1A_303261847	C/T	1A	303261847	+	NA	NA	NA	NA	NA	NA	C	C	C	C	C	C	C	C	C	C	C	C	C	C	C	C	C	T	C	C	C	C	C	C	T	C	C	C	C	T	C	C	C	C	C	Y	C	C	C
S1A_303261853	T/C	1A	303261853	+	NA	NA	NA	NA	NA	NA	T	T	T	T	T	T	T	T	T	T	T	T	T	T	T	T	T	C	T	T	T	T	T	T	C	C	T	T	T	C	T	T	T	T	T	Y	T	T	T
S1A_303261924	G/C	1A	303261924	+	NA	NA	NA	NA	NA	NA	G	G	G	G	G	G	G	G	G	G	G	G	G	G	G	G	G	C	G	G	G	G	G	G	C	C	G	G	G	C	G	G	G	G	G	S	G	G	G
S1A_303262026	T/C	1A	303262026	+	NA	NA	NA	NA	NA	NA	T	T	T	T	T	T	T	T	T	T	T	T	T	T	T	T	T	C	T	T	T	T	T	T	C	C	T	T	T	C	T	T	T	T	T	Y	T	T	T
S1A_303262121	T/C	1A	303262121	+	NA	NA	NA	NA	NA	NA	T	T	T	T	T	T	T	T	T	T	T	T	T	T	T	T	T	C	T	T	T	T	T	T	C	C	T	T	T	C	T	T	T	T	T	Y	T	T	T
S1A_303497101	G/A	1A	303497101	+	NA	NA	NA	NA	NA	NA	G	G	G	G	G	G	G	G	G	G	G	G	G	G	G	R	G	G	G	G	G	G	A	A	A	G	G	G	G	G	G	G	G	G	G	G	G	G	G
S1A_303515123	A/G	1A	303515123	+	NA	NA	NA	NA	NA	NA	G	A	A	A	A	A	A	A	A	A	A	A	G	A	A	A	A	A	A	G	G	A	A	A	A	A	A	G	A	A	A	A	A	A	A	A	A	A	A
S1A_303515268	C/T	1A	303515268	+	NA	NA	NA	NA	NA	NA	T	C	C	C	C	C	C	C	C	C	C	C	T	C	C	C	C	C	C	T	T	C	C	C	C	C	C	T	C	C	C	C	C	C	C	C	C	C	C
S1A_303534918	G/C	1A	303534918	+	NA	NA	NA	NA	NA	NA	G	G	G	G	G	G	G	C	G	G	G	G	G	G	G	G	G	G	C	C	G	G	G	G	G	G	G	G	G	G	G	G	G	G	G	G	G	G	G
S1A_303534926	A/G	1A	303534926	+	NA	NA	NA	NA	NA	NA	A	A	A	A	A	A	A	G	A	A	A	A	A	A	A	A	A	A	G	G	A	A	A	A	A	A	A	A	A	A	A	A	A	A	A	A	A	A	A
S1A_303534954	A/G	1A	303534954	+	NA	NA	NA	NA	NA	NA	A	A	A	A	A	A	A	G	A	A	A	A	A	A	A	A	A	A	G	G	A	A	A	A	A	A	A	A	A	A	A	A	A	A	A	A	A	A	A
S1A_303535221	G/A	1A	303535221	+	NA	NA	NA	NA	NA	NA	G	G	G	G	G	G	G	A	G	G	G	G	G	G	G	G	G	G	A	A	G	G	G	G	G	G	G	G	G	G	G	G	G	G	G	G	G	G	G
S1A_303557650	A/G	1A	303557650	+	NA	NA	NA	NA	NA	NA	A	A	A	A	A	A	G	A	G	A	A	G	A	A	A	A	A	A	A	A	A	A	G	G	A	A	A	R	A	A	A	A	A	A	A	R	A	A	A
S1A_303655818	C/T	1A	303655818	+	NA	NA	NA	NA	NA	NA	C	C	C	C	C	C	C	C	C	C	C	C	C	C	C	C	C	C	C	T	C	C	C	C	C	C	C	T	C	C	C	C	C	C	C	C	C	C	C
S1A_303678329	C/A	1A	303678329	+	NA	NA	NA	NA	NA	NA	C	A	C	C	A	C	C	C	C	C	C	A	C	C	C	A	C	C	C	A	C	C	A	A	C	C	C	A	M	M	C	C	C	C	C	M	C	C	C
S1A_303872366	T/G	1A	303872366	+	NA	NA	NA	NA	NA	NA	T	T	G	T	T	G	G	G	T	T	T	T	T	T	T	T	T	T	G	T	G	T	T	T	T	T	T	T	T	T	T	T	T	T	T	T	T	T	T
S1A_303872417	G/A	1A	303872417	+	NA	NA	NA	NA	NA	NA	G	G	A	G	G	A	A	A	G	G	G	G	G	G	G	G	G	G	G	G	G	G	G	G	G	G	G	G	G	G	G	G	G	G	G	G	G	G	G
S1A_303976317	T/A	1A	303976317	+	NA	NA	NA	NA	NA	NA	T	A	T	T	T	T	T	T	T	T	T	T	T	T	T	T	T	T	T	T	T	T	T	T	T	T	T	T	T	T	T	T	T	T	T	T	T	T	T
S1A_303976411	A/G	1A	303976411	+	NA	NA	NA	NA	NA	NA	A	G	A	A	A	A	A	A	A	A	A	A	A	A	A	A	A	A	A	A	A	A	A	G	A	A	A	A	A	A	A	A	R	A	A	A	A	A	A
S1A_303976617	A/C	1A	303976617	+	NA	NA	NA	NA	NA	NA	A	A	A	A	A	A	A	A	A	A	A	A	A	A	A	A	A	A	C	C	A	A	A	A	A	A	A	A	A	A	A	A	A	A	A	A	A	A	A
S1A_303976878	T/G	1A	303976878	+	NA	NA	NA	NA	NA	NA	T	T	T	T	T	T	T	T	T	T	G	T	T	T	T	K	T	T	T	G	T	T	T	T	G	G	T	T	T	T	G	G	K	T	T	T	T	T	T
S1A_303978034	T/C	1A	303978034	+	NA	NA	NA	NA	NA	NA	T	C	T	T	T	T	T	T	T	T	T	C	T	T	T	T	T	C	T	T	T	T	T	T	T	T	T	T	T	T	T	T	T	T	C	T	T	T	T
S1A_303978039	G/A	1A	303978039	+	NA	NA	NA	NA	NA	NA	G	A	G	G	G	G	G	G	G	G	G	A	G	G	G	G	G	A	G	G	G	G	G	G	G	G	G	G	G	G	G	G	G	G	A	G	G	G	G
S1A_303978339	C/A	1A	303978339	+	NA	NA	NA	NA	NA	NA	C	A	C	C	C	C	C	C	C	C	C	A	C	C	C	C	C	A	C	C	C	C	C	C	C	C	C	C	C	C	C	C	C	C	A	C	C	C	C
S1A_303978370	T/G	1A	303978370	+	NA	NA	NA	NA	NA	NA	T	G	T	T	T	T	T	T	T	T	T	G	T	T	T	T	T	G	T	T	T	T	T	T	T	T	T	T	T	T	T	T	T	T	G	T	T	T	T
S1A_303978446	C/T	1A	303978446	+	NA	NA	NA	NA	NA	NA	C	C	C	C	C	C	C	C	C	C	C	C	C	C	C	Y	C	C	C	C	C	C	C	T	C	C	C	Y	C	C	C	C	C	C	C	C	C	C	C
S1A_303978512	G/T	1A	303978512	+	NA	NA	NA	NA	NA	NA	G	G	G	G	G	G	G	G	G	G	G	G	G	G	G	K	G	G	G	G	G	G	G	T	G	G	G	K	G	G	G	G	G	G	G	G	G	G	G
S1A_303978685	A/T	1A	303978685	+	NA	NA	NA	NA	NA	NA	A	A	A	A	A	A	A	A	A	A	A	A	A	A	A	W	A	A	A	A	A	A	A	T	A	A	A	W	A	A	A	A	A	A	A	A	A	A	A
S1A_303978704	C/T	1A	303978704	+	NA	NA	NA	NA	NA	NA	C	C	C	C	C	C	C	C	C	C	C	C	C	C	C	Y	C	C	C	C	C	C	C	T	C	C	C	Y	C	C	C	C	C	C	C	C	C	C	C
S1A_303978822	A/G	1A	303978822	+	NA	NA	NA	NA	NA	NA	A	A	A	A	A	A	A	A	A	A	A	A	A	A	A	R	A	A	A	A	A	A	A	G	A	A	A	R	A	A	A	A	A	A	A	A	A	A	A
S1A_304144057	A/G	1A	304144057	+	NA	NA	NA	NA	NA	NA	R	G	G	A	A	A	A	A	A	A	A	G	A	A	A	A	A	G	A	A	A	A	G	A	A	A	A	A	A	A	A	A	A	A	A	A	A	A	A
S1A_304144192	G/C	1A	304144192	+	NA	NA	NA	NA	NA	NA	S	C	C	G	G	G	G	G	G	G	G	C	G	G	G	G	G	C	G	G	G	G	C	G	G	G	G	G	G	G	G	G	G	G	G	G	G	G	G
S1A_304155917	C/T	1A	304155917	+	NA	NA	NA	NA	NA	NA	C	C	C	C	C	C	C	C	C	C	T	C	C	C	C	C	C	C	C	C	C	C	C	C	C	T	C	C	C	C	C	C	C	C	T	C	C	C	C
S1A_304264325	T/C	1A	304264325	+	NA	NA	NA	NA	NA	NA	T	T	T	T	T	T	T	T	T	T	T	T	T	T	T	T	T	T	T	T	T	T	T	T	T	T	T	T	T	T	T	T	T	T	T	T	T	T	T
S1A_304264545	G/A	1A	304264545	+	NA	NA	NA	NA	NA	NA	G	G	G	G	G	G	G	G	G	G	G	G	G	G	G	G	G	G	G	G	G	G	G	G	G	G	G	G	G	G	G	G	G	G	G	G	G	G	G
S1A_304264581	G/T	1A	304264581	+	NA	NA	NA	NA	NA	NA	G	G	G	G	G	G	G	G	G	G	G	G	G	G	G	G	G	G	G	G	G	G	G	G	G	G	G	G	G	G	G	G	G	G	G	G	G	G	G
S1A_304267505	C/G	1A	304267505	+	NA	NA	NA	NA	NA	NA	C	C	C	C	C	C	C	C	C	C	C	C	C	C	C	C	C	C	C	C	C	C	C	C	C	C	C	C	C	C	C	C	G	G	G	G	C	C	C
S1A_304313987	C/G	1A	304313987	+	NA	NA	NA	NA	NA	NA	C	C	C	C	C	C	C	C	C	C	C	C	G	C	C	C	C	C	C	C	C	C	C	C	C	C	C	C	C	C	C	C	C	C	C	C	C	C	C
S1A_304314087	C/T	1A	304314087	+	NA	NA	NA	NA	NA	NA	C	C	C	C	C	C	C	C	C	C	C	C	T	C	C	C	C	C	C	C	C	C	C	C	C	C	C	C	C	C	C	C	C	C	C	C	C	C	C
S1A_304314209	C/T	1A	304314209	+	NA	NA	NA	NA	NA	NA	Y	C	C	C	C	C	C	C	C	C	C	C	C	C	C	C	C	C	C	C	C	C	C	C	C	C	C	Y	C	C	C	C	C	C	C	C	C	C	C
S1A_304332819	C/T	1A	304332819	+	NA	NA	NA	NA	NA	NA	C	C	C	C	C	C	C	C	C	C	C	C	C	C	C	C	C	C	C	C	C	C	C	T	C	C	C	C	C	C	C	C	C	C	C	C	C	C	C
S1A_304332898	T/C	1A	304332898	+	NA	NA	NA	NA	NA	NA	T	T	T	T	T	T	T	T	T	T	T	T	T	T	T	T	T	T	C	T	T	Y	T	C	T	T	T	T	T	Y	T	T	T	T	T	T	T	T	T
S1A_304332965	G/A	1A	304332965	+	NA	NA	NA	NA	NA	NA	G	G	G	G	G	G	G	G	G	G	G	G	G	G	G	G	G	G	G	G	G	G	G	A	G	G	G	G	G	R	G	G	G	G	G	G	G	G	G
S1A_304332995	G/A	1A	304332995	+	NA	NA	NA	NA	NA	NA	G	G	G	G	G	G	G	G	G	G	G	G	G	G	G	G	G	G	A	G	G	R	G	A	G	G	G	G	G	R	G	G	G	G	G	G	G	G	G
S1A_304599091	C/T	1A	304599091	+	NA	NA	NA	NA	NA	NA	C	T	C	C	C	C	C	C	C	C	C	C	C	C	C	C	C	C	C	C	C	Y	C	C	C	C	T	Y	C	C	C	C	C	C	C	C	C	C	C
S1A_304600234	G/A	1A	304600234	+	NA	NA	NA	NA	NA	NA	G	G	G	G	G	G	G	G	A	G	G	A	G	G	G	A	G	G	G	G	G	G	A	G	G	G	A	R	G	G	G	R	G	G	G	G	G	G	G
S1A_304688090	A/G	1A	304688090	+	NA	NA	NA	NA	NA	NA	A	G	G	A	A	A	A	A	A	A	A	A	A	A	A	A	A	A	A	A	A	A	A	A	A	A	A	A	A	A	A	R	A	A	A	A	A	R	A
S1A_304688106	T/C	1A	304688106	+	NA	NA	NA	NA	NA	NA	T	C	C	T	T	T	T	T	T	T	T	T	T	T	T	T	T	T	T	T	T	T	T	T	T	T	T	T	T	T	T	Y	T	T	T	T	T	Y	T
S1A_304688297	C/T	1A	304688297	+	NA	NA	NA	NA	NA	NA	C	T	T	C	C	C	C	C	C	C	C	C	C	C	C	C	C	C	C	C	C	C	C	C	C	C	C	C	C	C	C	Y	C	C	C	C	C	Y	C
S1A_304688375	T/G	1A	304688375	+	NA	NA	NA	NA	NA	NA	T	T	G	T	T	T	T	T	T	T	T	T	T	T	T	T	T	T	T	T	T	T	G	G	G	G	T	T	T	G	G	G	K	T	T	T	T	K	T
S1A_304688468	A/G	1A	304688468	+	NA	NA	NA	NA	NA	NA	A	A	A	A	A	A	A	A	A	A	A	A	A	A	A	A	A	G	G	G	A	A	G	A	A	A	A	A	A	A	A	A	A	A	A	A	A	A	A
S1A_304688670	A/G	1A	304688670	+	NA	NA	NA	NA	NA	NA	A	A	A	A	A	A	A	A	A	A	A	A	A	A	A	A	A	A	A	G	A	A	A	A	A	A	A	A	A	A	A	A	A	A	A	A	A	A	A
S1A_304688771	A/C	1A	304688771	+	NA	NA	NA	NA	NA	NA	A	A	A	A	A	A	A	A	A	A	A	A	A	A	A	A	A	C	C	C	A	A	C	A	A	A	A	A	A	A	A	A	A	A	A	A	A	A	A
S1A_304760645	G/T	1A	304760645	+	NA	NA	NA	NA	NA	NA	G	G	G	G	G	G	G	G	G	G	G	G	G	G	G	G	T	G	G	T	G	G	G	G	G	G	T	T	G	G	G	G	G	G	G	G	G	G	G
S1A_304760692	C/T	1A	304760692	+	NA	NA	NA	NA	NA	NA	C	C	C	C	C	C	C	C	C	C	C	C	C	C	C	C	T	C	C	T	C	C	C	C	C	C	T	T	C	C	C	C	C	C	C	C	C	C	C
S1A_304760745	G/T	1A	304760745	+	NA	NA	NA	NA	NA	NA	G	G	G	G	G	G	G	G	G	G	G	G	G	G	G	G	T	G	G	T	G	G	G	G	G	G	T	T	G	G	G	G	G	G	G	G	G	G	G
S1A_304760765	T/G	1A	304760765	+	NA	NA	NA	NA	NA	NA	T	T	T	T	T	T	T	T	T	T	T	T	T	T	T	T	G	T	T	G	T	T	T	T	T	T	G	G	T	T	T	T	T	T	T	T	T	T	T
S1A_304760779	T/C	1A	304760779	+	NA	NA	NA	NA	NA	NA	T	T	T	T	T	T	T	T	T	T	T	T	T	T	T	T	C	T	T	C	T	T	T	T	T	T	C	C	T	T	T	T	T	T	T	T	T	T	T
S1A_304760879	G/A	1A	304760879	+	NA	NA	NA	NA	NA	NA	G	G	G	G	G	G	G	G	G	G	G	G	G	G	G	G	A	G	G	A	G	G	G	G	G	G	A	A	G	G	G	G	G	G	G	G	G	G	G
S1A_304760953	T/A	1A	304760953	+	NA	NA	NA	NA	NA	NA	T	T	T	T	T	T	T	T	T	T	T	T	T	T	T	T	T	T	T	T	T	T	T	T	T	T	A	W	T	T	T	A	W	T	T	T	T	T	T
S1A_304936441	A/T	1A	304936441	+	NA	NA	NA	NA	NA	NA	A	T	T	A	A	A	A	A	A	A	A	A	A	A	A	A	A	A	W	A	A	A	A	A	A	A	A	T	T	T	T	T	T	W	A	A	T	A	W
S1A_305094098	C/T	1A	305094098	+	NA	NA	NA	NA	NA	NA	C	C	C	C	C	C	C	C	C	C	C	C	C	C	T	Y	C	C	C	C	C	C	T	Y	C	C	C	C	C	C	C	C	C	T	T	Y	C	T	C
S1A_305094177	A/G	1A	305094177	+	NA	NA	NA	NA	NA	NA	A	A	A	A	A	A	A	A	A	A	A	A	A	A	G	R	A	A	A	A	A	A	G	R	A	A	A	A	A	A	A	A	A	G	G	R	A	G	A
S1A_305094206	A/T	1A	305094206	+	NA	NA	NA	NA	NA	NA	A	A	A	A	A	A	A	A	A	A	A	A	A	A	T	W	A	A	A	A	A	A	T	W	A	A	A	A	A	A	A	A	A	T	T	W	A	T	A
S1A_305235159	C/T	1A	305235159	+	NA	NA	NA	NA	NA	NA	C	T	C	C	C	C	C	C	C	C	C	C	T	C	Y	C	C	Y	Y	C	C	C	C	C	C	C	C	C	C	C	C	C	C	C	C	C	C	C	C
S1A_305235284	T/C	1A	305235284	+	NA	NA	NA	NA	NA	NA	T	C	T	T	T	T	T	T	T	T	T	T	C	T	Y	T	T	Y	Y	T	T	T	T	T	T	T	T	T	T	T	T	T	T	T	T	T	T	T	T
S1A_305235313	A/G	1A	305235313	+	NA	NA	NA	NA	NA	NA	A	G	A	A	A	A	A	A	A	A	A	A	G	A	R	A	A	R	R	A	A	A	A	A	A	A	A	A	A	A	A	A	A	A	A	A	A	A	A
S1A_305235357	T/C	1A	305235357	+	NA	NA	NA	NA	NA	NA	T	C	T	T	T	T	T	T	T	T	T	T	C	T	Y	T	T	Y	Y	T	T	T	T	T	T	T	T	T	T	T	T	T	T	T	T	T	T	T	T
S1A_305355183	T/C	1A	305355183	+	NA	NA	NA	NA	NA	NA	T	T	T	T	T	T	T	T	T	T	T	T	T	T	T	T	T	T	T	T	T	T	T	T	Y	T	T	T	C	C	C	T	Y	T	T	T	T	T	T
S1A_305367461	A/G	1A	305367461	+	NA	NA	NA	NA	NA	NA	A	A	A	A	A	A	A	A	A	R	A	A	G	G	A	A	A	A	R	A	A	A	A	A	A	A	A	A	A	A	A	G	R	A	A	A	A	G	A
S1A_305388943	T/C	1A	305388943	+	NA	NA	NA	NA	NA	NA	T	C	T	T	T	T	T	T	T	T	T	T	T	T	C	T	T	Y	T	Y	T	T	T	T	T	C	C	C	C	C	T	T	T	C	Y	T	T	T	T
S1A_305388951	T/C	1A	305388951	+	NA	NA	NA	NA	NA	NA	T	C	T	T	T	T	T	T	T	T	T	T	T	T	C	T	T	Y	T	Y	T	T	T	T	T	C	C	C	C	C	T	T	T	C	Y	T	T	T	T
S1A_305388975	G/A	1A	305388975	+	NA	NA	NA	NA	NA	NA	G	A	G	G	G	G	G	G	G	G	G	G	G	G	A	G	G	R	G	R	G	G	G	G	G	A	A	A	A	A	G	G	G	A	R	G	G	G	G
S1A_305388991	T/C	1A	305388991	+	NA	NA	NA	NA	NA	NA	T	C	T	T	T	T	T	T	T	T	T	T	T	T	C	T	T	Y	T	Y	T	T	T	T	T	C	C	C	C	C	T	T	T	C	Y	T	T	T	T
S1A_305389172	T/C	1A	305389172	+	NA	NA	NA	NA	NA	NA	T	C	T	T	T	T	T	T	T	T	T	T	T	T	C	T	T	Y	T	Y	T	T	T	T	T	C	C	C	C	C	T	T	T	C	Y	T	T	T	T
S1A_305389204	A/C	1A	305389204	+	NA	NA	NA	NA	NA	NA	A	C	A	A	A	A	A	A	A	A	A	A	A	A	C	A	A	C	M	M	A	A	A	A	C	C	C	C	C	C	A	A	A	C	M	A	A	A	A
S1A_305389215	C/T	1A	305389215	+	NA	NA	NA	NA	NA	NA	C	T	C	C	C	C	C	C	C	C	C	C	C	C	T	C	C	Y	C	Y	C	C	C	C	C	T	T	T	T	T	C	C	C	T	Y	C	C	C	C
S1A_305452397	C/T	1A	305452397	+	NA	NA	NA	NA	NA	NA	C	C	C	C	C	C	C	C	C	C	C	C	Y	C	Y	C	C	C	C	C	C	C	C	C	C	C	Y	C	C	C	C	C	C	C	C	T	T	C	T
S1A_305663379	G/A	1A	305663379	+	NA	NA	NA	NA	NA	NA	G	G	G	G	G	G	G	G	G	G	G	R	G	G	G	G	G	G	G	G	G	G	G	G	A	A	A	A	A	A	A	A	G	G	G	G	G	G	G
S1A_305688578	G/T	1A	305688578	+	NA	NA	NA	NA	NA	NA	G	G	G	G	G	G	G	G	G	T	G	G	T	G	G	G	G	G	G	G	G	G	G	T	K	G	G	G	G	G	G	G	G	K	G	G	G	G	G
S1A_305818169	C/G	1A	305818169	+	NA	NA	NA	NA	NA	NA	C	C	C	C	C	G	C	C	C	C	G	C	C	C	S	C	C	C	C	C	C	C	G	S	C	C	G	G	G	G	C	C	C	C	C	S	C	C	C
S1A_305828547	T/C	1A	305828547	+	NA	NA	NA	NA	NA	NA	T	T	T	T	T	T	T	T	T	T	T	C	T	T	T	Y	T	T	T	T	T	T	Y	T	T	C	T	T	T	C	T	T	T	T	T	C	T	T	T
S1A_306194334	A/G	1A	306194334	+	NA	NA	NA	NA	NA	NA	A	A	A	A	G	A	A	A	A	A	A	A	A	A	A	A	A	A	R	A	A	A	A	A	A	A	A	A	A	G	G	A	G	R	A	A	G	A	G
S1A_306194425	T/C	1A	306194425	+	NA	NA	NA	NA	NA	NA	T	T	T	T	C	T	T	T	T	T	T	T	T	T	T	T	T	T	Y	T	T	T	T	T	T	T	T	T	T	C	C	T	C	Y	T	T	C	T	C
S1A_306194634	C/T	1A	306194634	+	NA	NA	NA	NA	NA	NA	C	C	C	C	T	C	C	C	C	C	C	C	C	C	C	C	C	C	Y	C	C	C	C	C	C	C	C	C	C	T	T	C	T	Y	C	C	T	C	T
S1A_306542301	T/C	1A	306542301	+	NA	NA	NA	NA	NA	NA	T	C	T	T	C	T	T	T	T	T	C	T	T	T	T	T	T	T	Y	T	T	T	T	T	T	T	T	T	Y	T	T	T	T	T	T	T	T	T	T
S1A_306542597	A/G	1A	306542597	+	NA	NA	NA	NA	NA	NA	A	G	A	A	G	A	A	A	A	A	G	A	A	A	A	A	A	A	R	A	A	A	A	A	A	A	R	A	R	A	A	A	A	A	A	A	A	A	A
S1A_306542619	A/G	1A	306542619	+	NA	NA	NA	NA	NA	NA	A	G	A	A	G	A	A	A	A	A	G	A	A	A	A	A	A	A	R	A	A	A	A	A	A	A	R	A	R	A	A	A	A	A	A	A	A	A	A
S1A_306542694	C/T	1A	306542694	+	NA	NA	NA	NA	NA	NA	C	T	C	C	T	C	C	C	C	C	T	C	C	C	C	C	C	C	Y	C	C	C	C	C	C	C	C	C	C	C	C	C	C	C	C	C	C	C	C
S1A_306592231	G/A	1A	306592231	+	NA	NA	NA	NA	NA	NA	G	G	G	G	A	G	G	G	G	G	G	G	R	G	G	G	G	G	G	G	G	G	A	R	G	G	G	G	G	G	G	G	G	G	G	G	A	G	R
S1A_306714394	T/G	1A	306714394	+	NA	NA	NA	NA	NA	NA	T	T	T	T	T	T	T	T	T	T	T	T	T	T	T	T	T	T	K	T	T	T	T	T	T	T	T	T	T	T	T	T	G	G	G	G	T	T	T
S1A_306718177	A/G	1A	306718177	+	NA	NA	NA	NA	NA	NA	A	A	A	A	A	A	A	A	A	A	A	A	A	A	A	A	A	A	A	A	A	A	A	A	A	A	A	A	R	A	A	A	G	R	A	A	A	A	A
S1A_306720954	T/A	1A	306720954	+	NA	NA	NA	NA	NA	NA	T	A	T	T	T	T	W	T	T	T	T	T	T	T	T	T	T	T	T	T	T	T	T	T	A	W	T	A	W	T	T	T	T	T	W	T	T	T	T
S1A_306777643	G/A	1A	306777643	+	NA	NA	NA	NA	NA	NA	G	G	G	G	A	A	G	G	G	G	G	G	G	G	G	G	G	G	G	G	G	G	G	G	G	G	G	G	G	G	G	G	G	G	G	R	G	G	A
S1A_306779834	T/C	1A	306779834	+	NA	NA	NA	NA	NA	NA	T	T	T	T	T	T	T	T	T	T	T	Y	T	T	T	T	T	T	C	T	T	T	T	T	Y	T	T	T	T	T	T	T	T	C	C	C	T	Y	T
S1A_306784791	C/A	1A	306784791	+	NA	NA	NA	NA	NA	NA	C	C	A	C	C	C	C	C	C	C	C	C	M	C	M	C	C	C	C	C	C	C	A	A	A	M	C	C	C	C	C	C	C	C	C	C	C	C	C
S1A_306934824	G/A	1A	306934824	+	NA	NA	NA	NA	NA	NA	G	G	A	G	G	A	G	G	G	G	A	G	G	G	G	G	G	G	R	G	G	G	A	A	A	R	G	G	G	A	A	G	A	A	R	G	G	G	G
S1A_307109598	T/C	1A	307109598	+	NA	NA	NA	NA	NA	NA	T	T	T	T	T	C	T	T	T	C	T	T	T	T	Y	T	T	C	T	T	T	T	C	Y	T	T	Y	T	C	C	T	T	T	C	Y	Y	T	Y	T
S1A_307109698	T/C	1A	307109698	+	NA	NA	NA	NA	NA	NA	T	T	T	T	T	C	T	T	T	C	T	T	T	T	Y	T	T	C	T	T	T	T	C	C	C	C	C	C	C	C	T	T	T	C	Y	Y	T	Y	T
S1A_307109756	T/C	1A	307109756	+	NA	NA	NA	NA	NA	NA	T	T	T	T	T	C	T	T	T	C	T	T	T	T	Y	T	T	C	T	T	T	T	C	C	C	C	C	C	C	C	T	T	T	C	Y	Y	T	Y	T
S1A_307109800	G/A	1A	307109800	+	NA	NA	NA	NA	NA	NA	G	G	G	G	G	A	G	G	G	A	G	G	G	G	R	G	G	A	G	G	G	G	A	R	G	G	R	G	A	A	G	G	G	A	R	R	G	R	G
S1A_307238079	G/T	1A	307238079	+	NA	NA	NA	NA	NA	NA	G	G	G	G	G	G	G	G	G	G	G	G	G	G	G	G	G	G	K	G	G	G	G	G	T	T	G	G	G	G	G	G	G	G	K	G	G	G	G
S1A_307265769	C/G	1A	307265769	+	NA	NA	NA	NA	NA	NA	C	C	C	C	C	C	C	C	C	C	C	C	C	C	C	C	C	C	C	G	C	C	C	C	C	C	C	C	C	C	C	C	C	C	C	C	C	C	G
S1A_307268350	C/G	1A	307268350	+	NA	NA	NA	NA	NA	NA	C	C	C	C	C	C	G	C	C	C	C	C	C	C	G	C	C	C	C	C	C	C	S	C	C	C	C	G	G	G	G	C	C	C	G	G	C	C	C
S1A_307323727	T/G	1A	307323727	+	NA	NA	NA	NA	NA	NA	T	T	T	T	T	G	T	T	T	T	T	T	T	T	T	T	T	T	T	T	T	T	G	K	T	T	T	T	T	T	T	T	T	T	T	T	T	T	T
S1A_307323732	T/C	1A	307323732	+	NA	NA	NA	NA	NA	NA	T	T	T	T	T	C	T	T	T	T	T	T	T	T	T	T	T	T	T	T	T	T	C	Y	T	T	T	T	T	T	T	T	T	T	T	T	T	T	T
S1A_307323740	G/C	1A	307323740	+	NA	NA	NA	NA	NA	NA	G	G	G	G	G	C	G	G	G	G	G	G	G	G	G	G	G	G	G	G	G	G	C	S	G	G	G	G	G	G	G	G	G	G	G	G	G	G	G
S1A_307323755	T/C	1A	307323755	+	NA	NA	NA	NA	NA	NA	T	T	T	T	T	C	T	T	T	T	T	T	T	T	T	T	T	T	T	T	T	T	C	Y	T	T	T	T	T	T	T	T	T	T	T	T	T	T	T
S1A_307323760	A/G	1A	307323760	+	NA	NA	NA	NA	NA	NA	A	A	A	A	A	G	A	A	A	A	A	A	A	A	A	A	A	A	A	A	A	A	G	R	A	A	A	A	A	A	A	A	A	A	A	A	A	A	A
S1A_307323767	T/C	1A	307323767	+	NA	NA	NA	NA	NA	NA	T	T	T	T	T	C	T	T	T	T	T	T	T	T	T	T	T	T	T	T	T	T	C	Y	T	T	T	T	T	T	T	T	T	T	T	T	T	T	T
S1A_307323769	G/T	1A	307323769	+	NA	NA	NA	NA	NA	NA	G	G	G	G	G	T	G	G	G	G	G	G	G	G	G	G	G	G	G	G	G	G	T	K	G	G	G	G	G	G	G	G	G	G	G	G	G	G	G
S1A_307323778	C/T	1A	307323778	+	NA	NA	NA	NA	NA	NA	C	C	C	C	C	T	C	C	C	C	C	C	C	C	C	C	C	C	C	C	C	C	T	Y	C	C	C	C	C	C	C	C	C	C	C	C	C	C	C
S1A_307323781	C/T	1A	307323781	+	NA	NA	NA	NA	NA	NA	C	C	C	C	C	T	C	C	C	C	C	C	C	C	C	C	C	C	C	C	C	C	T	Y	C	C	C	C	C	C	C	C	C	C	C	C	C	C	C
S1A_307323783	G/A	1A	307323783	+	NA	NA	NA	NA	NA	NA	G	G	G	G	G	A	G	G	G	G	G	G	G	G	G	G	G	G	G	G	G	G	A	R	G	G	G	G	G	G	G	G	G	G	G	G	G	G	G
S1A_307323790	A/C	1A	307323790	+	NA	NA	NA	NA	NA	NA	A	A	A	A	A	C	A	A	A	A	A	A	A	A	A	A	A	A	A	A	A	A	C	M	A	A	A	A	A	A	A	A	A	A	A	A	A	A	A
S1A_307323791	C/T	1A	307323791	+	NA	NA	NA	NA	NA	NA	C	C	C	C	C	T	C	C	C	C	C	C	C	C	C	C	C	C	C	C	C	C	T	Y	C	C	C	C	C	C	C	C	C	C	C	C	C	C	C
S1A_307323796	T/C	1A	307323796	+	NA	NA	NA	NA	NA	NA	T	T	T	T	T	C	T	T	T	T	T	T	T	T	T	T	T	T	T	T	T	T	C	Y	T	T	T	T	T	T	T	T	T	T	T	T	T	T	T
S1A_307323808	G/A	1A	307323808	+	NA	NA	NA	NA	NA	NA	G	G	G	G	G	A	G	G	G	G	G	G	G	G	G	G	G	G	G	G	G	G	A	R	G	G	G	G	G	G	G	G	G	G	G	G	G	G	G
S1A_307323820	T/C	1A	307323820	+	NA	NA	NA	NA	NA	NA	T	T	T	T	T	C	T	T	T	T	T	T	T	T	T	T	T	T	T	T	T	T	C	Y	T	T	T	T	T	T	T	T	T	T	T	T	T	T	T
S1A_307323829	G/A	1A	307323829	+	NA	NA	NA	NA	NA	NA	G	G	G	G	G	A	G	G	G	G	G	G	G	G	G	G	G	G	G	G	G	G	A	R	G	G	G	G	G	G	G	G	G	G	G	G	G	G	G
S1A_307323865	T/G	1A	307323865	+	NA	NA	NA	NA	NA	NA	T	T	T	T	T	G	T	T	T	T	T	T	T	T	T	T	T	T	T	T	T	T	G	K	T	T	T	T	T	T	T	T	T	T	T	T	T	T	T
S1A_307323880	G/C	1A	307323880	+	NA	NA	NA	NA	NA	NA	G	G	G	G	G	C	G	G	G	G	G	G	G	G	G	G	G	G	G	G	G	G	C	S	G	G	G	G	G	G	G	G	G	G	G	G	G	G	G
S1A_307323881	T/C	1A	307323881	+	NA	NA	NA	NA	NA	NA	T	T	T	T	T	C	T	T	T	T	T	T	T	T	T	T	T	T	T	T	T	T	C	Y	T	T	T	T	T	T	T	T	T	T	T	T	T	T	T
S1A_307323882	G/A	1A	307323882	+	NA	NA	NA	NA	NA	NA	G	G	G	G	G	A	G	G	G	G	G	G	G	G	G	G	G	G	G	G	G	G	A	R	G	G	G	G	G	G	G	G	G	G	G	G	G	G	G
S1A_307323899	G/A	1A	307323899	+	NA	NA	NA	NA	NA	NA	G	G	G	G	G	A	G	G	G	G	G	G	G	G	G	G	G	G	G	G	G	G	A	R	G	G	G	G	G	G	G	G	G	G	G	G	G	G	G
S1A_307323901	C/T	1A	307323901	+	NA	NA	NA	NA	NA	NA	C	C	C	C	C	T	C	C	C	C	C	C	C	C	C	C	C	C	C	C	C	C	T	Y	C	C	C	C	C	C	C	C	C	C	C	C	C	C	C
S1A_307323912	A/G	1A	307323912	+	NA	NA	NA	NA	NA	NA	A	A	A	A	A	G	A	A	A	A	A	A	A	A	A	A	A	A	A	A	A	A	G	R	A	A	A	A	A	A	A	A	A	A	A	A	A	A	A
S1A_307323930	T/G	1A	307323930	+	NA	NA	NA	NA	NA	NA	T	T	T	T	T	G	T	T	T	T	T	T	T	T	T	T	T	T	T	T	T	T	G	K	T	T	T	T	T	T	T	T	T	T	T	T	T	T	T
S1A_307417182	C/T	1A	307417182	+	NA	NA	NA	NA	NA	NA	T	C	C	C	C	C	C	C	C	C	C	C	C	C	C	C	C	C	C	C	C	C	C	C	C	C	C	C	C	C	C	C	C	C	C	Y	C	C	C
S1A_307417530	C/T	1A	307417530	+	NA	NA	NA	NA	NA	NA	T	C	C	C	C	C	C	C	C	C	C	C	C	C	C	C	C	C	C	C	C	C	C	C	C	C	C	C	C	C	C	C	C	C	C	Y	C	C	C
S1A_307466212	T/C	1A	307466212	+	NA	NA	NA	NA	NA	NA	T	T	C	Y	T	T	T	T	T	T	C	T	T	T	T	T	T	T	T	T	T	T	T	T	Y	T	T	T	T	C	T	T	T	T	T	T	T	T	T
S1A_307489348	T/C	1A	307489348	+	NA	NA	NA	NA	NA	NA	T	T	T	T	T	T	T	T	T	T	T	T	T	T	T	T	T	T	C	T	T	T	Y	T	T	T	T	T	C	C	T	T	T	T	T	Y	T	T	T
S1A_307489357	G/A	1A	307489357	+	NA	NA	NA	NA	NA	NA	G	G	G	G	G	G	G	G	G	G	G	G	G	G	G	G	G	G	G	G	G	G	R	G	G	G	G	G	A	A	G	G	G	G	G	R	G	G	G
S1A_307489697	A/C	1A	307489697	+	NA	NA	NA	NA	NA	NA	A	A	A	A	A	A	A	A	A	A	A	A	A	A	A	A	A	A	C	A	A	A	M	A	A	A	A	A	C	C	A	A	A	A	A	M	A	A	A
S1A_307489719	T/C	1A	307489719	+	NA	NA	NA	NA	NA	NA	T	T	T	T	T	T	T	T	T	T	T	T	T	T	T	T	T	T	C	T	T	T	Y	T	T	T	T	T	C	C	T	T	T	T	T	Y	T	T	T
S1A_307489755	T/G	1A	307489755	+	NA	NA	NA	NA	NA	NA	T	T	T	T	T	T	T	T	T	T	T	T	T	T	T	T	T	T	G	T	T	T	K	T	T	T	T	T	G	G	T	T	T	T	T	K	T	T	T
S1A_307507180	C/T	1A	307507180	+	NA	NA	NA	NA	NA	NA	C	T	T	T	C	C	C	T	T	T	C	C	Y	C	C	C	C	C	C	C	C	C	Y	C	C	C	Y	C	C	C	C	C	C	Y	C	C	C	C	C
S1A_307526269	G/A	1A	307526269	+	NA	NA	NA	NA	NA	NA	G	G	G	G	G	G	G	G	G	G	G	G	G	G	G	G	G	G	A	G	G	G	G	G	G	G	G	A	A	A	A	G	A	R	G	G	A	G	A
S1A_307582318	C/T	1A	307582318	+	NA	NA	NA	NA	NA	NA	C	C	C	C	C	T	C	C	C	T	C	C	C	C	C	C	C	C	C	T	C	C	C	Y	C	C	C	C	C	C	C	C	C	C	C	C	C	C	C
S1A_307589911	C/T	1A	307589911	+	NA	NA	NA	NA	NA	NA	C	C	C	C	C	C	C	C	C	C	C	C	C	C	C	C	C	C	C	C	C	C	C	C	C	C	Y	C	T	T	T	C	Y	C	C	C	T	Y	Y
S1A_307589928	C/T	1A	307589928	+	NA	NA	NA	NA	NA	NA	C	C	C	C	C	C	C	C	C	C	C	C	C	C	C	C	C	C	C	C	C	C	C	C	C	C	Y	C	T	T	T	C	Y	C	C	C	T	Y	Y
S1A_307753021	T/C	1A	307753021	+	NA	NA	NA	NA	NA	NA	T	T	T	T	T	T	T	T	T	T	T	T	C	C	C	T	T	T	T	T	C	T	T	T	T	T	T	T	T	T	T	T	T	T	T	T	T	T	T
S1A_307753278	G/A	1A	307753278	+	NA	NA	NA	NA	NA	NA	G	G	G	G	G	G	G	G	G	G	G	G	A	A	A	G	G	G	G	G	A	G	G	G	G	G	G	G	G	G	G	G	G	G	G	G	G	G	G
S1A_307753297	T/C	1A	307753297	+	NA	NA	NA	NA	NA	NA	T	T	T	T	T	T	T	T	T	T	T	T	C	C	C	T	T	T	T	T	C	T	T	T	T	T	T	T	T	T	T	T	T	T	T	T	T	T	T
S1A_307819631	T/C	1A	307819631	+	NA	NA	NA	NA	NA	NA	T	T	T	C	C	T	T	T	T	T	T	T	T	T	C	T	T	T	Y	T	T	T	T	T	T	T	T	T	T	T	T	T	T	T	T	Y	T	T	T
S1A_307819774	A/G	1A	307819774	+	NA	NA	NA	NA	NA	NA	A	A	A	G	G	A	A	A	A	A	A	A	A	A	G	A	A	A	R	A	A	A	A	A	A	A	A	A	A	A	A	A	A	A	A	R	A	A	A
S1A_307887231	A/G	1A	307887231	+	NA	NA	NA	NA	NA	NA	A	A	A	A	A	A	A	A	A	A	A	A	A	A	A	A	A	A	G	A	A	A	A	A	A	A	A	A	A	A	A	A	A	R	A	A	A	A	A
S1A_307887262	T/G	1A	307887262	+	NA	NA	NA	NA	NA	NA	T	T	T	T	T	T	T	T	T	T	T	T	T	T	T	T	T	T	G	T	T	T	T	T	T	T	T	T	T	T	T	T	T	K	T	T	T	T	T
S1A_307887404	T/C	1A	307887404	+	NA	NA	NA	NA	NA	NA	T	T	T	T	T	T	T	T	T	T	T	T	T	T	T	T	T	T	C	T	T	T	T	T	T	T	T	T	T	T	T	T	T	Y	T	T	T	T	T
S1A_307942329	A/G	1A	307942329	+	NA	NA	NA	NA	NA	NA	A	A	A	A	A	A	A	A	A	A	A	A	A	A	A	A	A	A	G	A	A	A	A	A	G	R	A	A	A	A	A	A	A	G	R	R	A	A	R
S1A_307962596	C/A	1A	307962596	+	NA	NA	NA	NA	NA	NA	C	C	A	C	C	C	C	C	C	C	C	C	C	C	C	C	C	C	C	C	C	C	C	C	C	C	C	C	C	C	C	C	C	C	A	A	C	C	C
S1A_307962656	A/G	1A	307962656	+	NA	NA	NA	NA	NA	NA	A	A	G	A	A	A	A	A	A	A	A	A	A	A	A	A	A	A	A	A	A	A	A	A	A	A	A	A	A	A	A	A	A	G	G	G	A	A	A
S1A_307962698	A/G	1A	307962698	+	NA	NA	NA	NA	NA	NA	A	A	G	A	A	A	A	A	A	A	A	A	A	A	A	A	A	A	A	A	A	A	A	A	A	A	A	A	A	A	A	A	A	G	G	G	A	A	A
S1A_307962702	G/A	1A	307962702	+	NA	NA	NA	NA	NA	NA	G	G	A	G	G	G	G	G	G	G	G	G	G	G	G	G	G	G	G	G	G	G	G	G	G	G	G	G	G	G	G	G	G	G	A	A	G	G	G
S1A_308343676	G/A	1A	308343676	+	NA	NA	NA	NA	NA	NA	G	G	G	G	G	G	R	G	A	G	G	G	G	A	G	A	G	G	R	G	G	A	G	G	G	G	G	G	G	G	A	G	R	G	G	R	G	G	G
S1A_308343709	G/T	1A	308343709	+	NA	NA	NA	NA	NA	NA	G	G	G	G	G	G	K	G	T	G	G	G	G	T	G	T	G	G	T	G	G	T	G	G	G	G	G	G	G	G	T	G	K	G	G	K	G	G	G
S1A_308547587	A/G	1A	308547587	+	NA	NA	NA	NA	NA	NA	A	A	A	A	A	A	A	A	A	A	A	A	A	A	A	A	A	A	A	A	A	A	A	A	G	R	A	A	A	A	A	A	A	R	A	A	A	A	A
S1A_308547836	T/C	1A	308547836	+	NA	NA	NA	NA	NA	NA	T	T	T	T	T	T	T	T	T	T	T	T	T	T	T	T	T	T	T	T	T	T	T	T	C	Y	T	T	T	T	T	T	T	Y	T	T	T	T	T
S1A_308719931	C/A	1A	308719931	+	NA	NA	NA	NA	NA	NA	C	C	C	C	C	C	C	C	C	A	C	C	C	C	C	C	C	C	C	C	C	C	C	C	C	C	C	C	C	C	C	C	C	C	C	C	C	C	C
S1A_308839256	C/T	1A	308839256	+	NA	NA	NA	NA	NA	NA	C	C	T	C	C	T	C	C	C	T	C	C	C	T	C	C	C	C	C	Y	C	C	C	T	T	Y	C	T	Y	C	C	T	Y	C	C	Y	C	C	T
S1A_308951608	T/C	1A	308951608	+	NA	NA	NA	NA	NA	NA	T	T	T	T	T	T	T	T	T	T	C	T	Y	T	T	T	T	T	T	T	T	T	T	T	T	T	T	T	T	T	T	T	T	C	Y	Y	T	T	C
S1A_309127947	A/C	1A	309127947	+	NA	NA	NA	NA	NA	NA	A	C	A	A	A	C	A	C	A	A	A	A	A	A	A	A	A	A	A	A	A	C	C	C	M	A	M	A	A	A	A	A	A	A	M	A	A	A	A
S1A_309127968	A/G	1A	309127968	+	NA	NA	NA	NA	NA	NA	A	G	A	A	A	G	A	G	A	A	A	A	A	A	A	A	A	A	R	A	A	G	G	G	R	A	R	A	R	A	A	A	A	A	R	A	A	A	A
S1A_309128081	T/C	1A	309128081	+	NA	NA	NA	NA	NA	NA	T	C	T	T	T	C	T	C	T	T	T	T	T	T	T	T	T	T	Y	T	T	C	C	C	Y	T	Y	T	Y	T	T	T	T	T	Y	T	T	T	T
S1A_309128169	A/G	1A	309128169	+	NA	NA	NA	NA	NA	NA	A	G	A	A	A	G	A	G	A	A	A	A	A	A	A	A	A	A	A	A	A	G	G	G	R	A	R	A	A	A	A	A	A	A	R	A	A	A	A
S1A_309184776	A/G	1A	309184776	+	NA	NA	NA	NA	NA	NA	A	A	A	A	A	A	A	A	A	A	A	A	A	A	A	A	A	G	R	A	A	A	A	A	A	A	A	A	A	A	A	A	A	A	A	A	A	A	A
S1A_309184794	A/G	1A	309184794	+	NA	NA	NA	NA	NA	NA	A	A	A	A	A	A	A	A	A	A	A	A	A	A	A	A	A	G	R	A	A	A	A	A	A	A	A	A	A	A	A	A	A	A	A	A	A	A	A
S1A_309215646	G/A	1A	309215646	+	NA	NA	NA	NA	NA	NA	A	A	G	G	G	G	G	G	G	R	G	G	G	G	A	G	G	G	G	G	G	G	G	G	A	A	G	G	G	G	G	G	G	G	G	G	G	G	G
S1A_309265940	T/C	1A	309265940	+	NA	NA	NA	NA	NA	NA	T	T	T	T	T	T	T	T	T	T	T	T	T	T	T	T	T	T	Y	T	T	T	T	T	Y	T	T	T	Y	T	T	T	T	T	T	T	T	T	T
S1A_309600065	G/A	1A	309600065	+	NA	NA	NA	NA	NA	NA	G	G	G	G	G	G	G	G	G	G	G	G	G	G	R	G	G	G	G	A	G	A	G	G	R	G	G	G	G	G	G	G	G	A	R	G	G	A	G
S1A_309600073	C/G	1A	309600073	+	NA	NA	NA	NA	NA	NA	C	C	C	C	C	C	C	C	C	C	C	C	C	C	S	C	C	C	C	G	C	G	C	C	S	C	C	C	C	C	C	C	C	G	S	C	C	G	C
S1A_309600176	G/A	1A	309600176	+	NA	NA	NA	NA	NA	NA	G	G	G	G	G	G	G	G	G	G	G	G	G	G	R	G	G	G	G	A	G	A	G	G	R	G	G	G	G	G	G	G	G	A	R	G	G	A	G
S1A_309600193	T/C	1A	309600193	+	NA	NA	NA	NA	NA	NA	T	T	T	T	T	T	T	T	T	T	T	T	T	T	Y	T	T	T	T	C	T	C	T	T	Y	T	T	T	T	T	T	T	T	C	Y	T	T	C	T
S1A_309600194	G/A	1A	309600194	+	NA	NA	NA	NA	NA	NA	G	G	G	G	G	G	G	G	G	G	G	G	G	G	R	G	G	G	G	A	G	A	G	G	R	G	G	G	G	G	G	G	G	A	R	G	G	A	G
S1A_309600321	G/C	1A	309600321	+	NA	NA	NA	NA	NA	NA	G	G	G	G	G	G	G	G	G	G	G	G	G	G	S	G	G	G	G	C	G	C	G	G	S	G	G	G	G	G	G	G	G	C	S	G	G	C	G
S1A_309600337	A/G	1A	309600337	+	NA	NA	NA	NA	NA	NA	A	A	A	A	A	A	A	A	A	A	A	A	A	A	R	A	A	A	A	G	A	G	A	A	R	A	A	A	A	A	A	A	A	G	R	A	A	G	A
S1A_309600375	G/A	1A	309600375	+	NA	NA	NA	NA	NA	NA	G	G	G	G	G	G	G	G	G	G	G	G	G	G	R	G	G	G	G	A	G	A	G	G	R	G	G	G	G	G	G	G	G	A	R	G	G	A	G
S1A_309600384	C/T	1A	309600384	+	NA	NA	NA	NA	NA	NA	C	C	C	C	C	C	C	C	C	C	C	C	C	C	Y	C	C	C	C	T	C	T	C	C	Y	C	C	C	C	C	C	C	C	T	Y	C	C	T	C
S1A_309600401	G/C	1A	309600401	+	NA	NA	NA	NA	NA	NA	G	G	G	G	G	G	G	G	G	G	G	G	G	G	S	G	G	G	G	C	G	C	G	G	S	G	G	G	G	G	G	G	G	C	S	G	G	C	G
S1A_309600427	C/T	1A	309600427	+	NA	NA	NA	NA	NA	NA	C	C	C	C	C	C	C	C	C	C	C	C	C	C	C	C	C	Y	T	Y	C	C	C	C	Y	C	C	C	C	T	C	C	C	Y	C	C	C	C	C
S1A_309600440	G/A	1A	309600440	+	NA	NA	NA	NA	NA	NA	G	G	G	G	G	G	G	G	G	G	G	G	G	G	G	G	G	R	A	R	G	G	G	G	R	G	G	G	G	A	G	G	G	R	G	G	G	G	G
S1A_309600477	C/A	1A	309600477	+	NA	NA	NA	NA	NA	NA	C	C	C	C	C	C	C	C	C	C	C	C	C	C	C	C	C	M	A	M	C	C	C	C	M	C	C	C	C	A	C	C	C	M	C	C	C	C	C
S1A_309647537	T/C	1A	309647537	+	NA	NA	NA	NA	NA	NA	T	T	T	T	T	T	T	T	T	T	T	T	T	T	C	C	T	T	T	T	T	T	T	T	T	T	T	T	T	T	T	T	Y	T	T	T	T	T	T
S1A_309647551	G/A	1A	309647551	+	NA	NA	NA	NA	NA	NA	G	G	G	G	G	G	G	G	G	G	G	G	G	G	A	A	G	G	G	G	G	G	G	G	G	G	G	G	G	G	G	G	R	G	G	G	G	G	G
S1A_309647575	A/G	1A	309647575	+	NA	NA	NA	NA	NA	NA	A	A	A	A	A	A	A	A	A	A	A	A	A	A	G	G	A	A	A	A	A	A	A	A	A	A	A	A	A	A	A	A	R	A	A	A	A	A	A
S1A_309647651	T/C	1A	309647651	+	NA	NA	NA	NA	NA	NA	T	T	T	T	T	T	T	T	T	T	T	T	T	T	C	C	T	T	T	T	T	T	T	T	T	T	T	T	T	T	T	T	Y	T	T	T	T	T	T
S1A_309708446	T/C	1A	309708446	+	NA	NA	NA	NA	NA	NA	T	C	T	T	T	C	T	T	T	T	T	T	Y	T	Y	T	T	C	T	T	T	T	T	C	C	C	Y	T	T	T	T	T	C	Y	T	T	T	T	T
S1A_309792491	C/T	1A	309792491	+	NA	NA	NA	NA	NA	NA	C	C	C	C	C	C	C	C	C	C	C	C	C	C	C	C	C	C	C	C	C	C	C	C	C	C	C	C	C	C	C	C	C	C	C	C	C	C	C
S1A_309792528	G/A	1A	309792528	+	NA	NA	NA	NA	NA	NA	G	G	G	G	G	G	G	G	G	G	G	G	G	G	G	G	G	G	G	G	G	G	G	G	G	G	G	G	G	G	G	G	G	G	G	G	G	G	G
S1A_309792761	C/T	1A	309792761	+	NA	NA	NA	NA	NA	NA	C	C	C	C	C	C	C	C	C	C	C	C	C	C	C	C	C	C	C	C	C	C	C	C	C	C	C	C	C	C	C	C	C	C	C	C	C	C	C
S1A_309792763	A/G	1A	309792763	+	NA	NA	NA	NA	NA	NA	A	A	A	A	A	A	A	A	A	A	A	A	A	A	A	A	A	A	A	A	A	A	A	A	A	A	A	A	A	A	A	A	A	R	A	A	A	A	A
S1A_309792839	G/T	1A	309792839	+	NA	NA	NA	NA	NA	NA	G	G	G	G	G	G	G	G	G	G	G	G	G	G	G	G	G	G	G	G	G	G	G	G	G	G	G	G	G	G	G	G	G	G	G	G	G	G	G
S1A_309944049	T/C	1A	309944049	+	NA	NA	NA	NA	NA	NA	T	T	T	T	T	T	T	T	C	Y	T	T	T	T	T	T	T	T	Y	T	T	T	T	T	T	Y	T	T	T	T	T	T	T	T	T	T	T	T	T
S1A_310043191	A/T	1A	310043191	+	NA	NA	NA	NA	NA	NA	A	A	A	A	A	A	A	A	A	A	A	T	A	A	T	A	A	T	A	T	A	A	A	A	A	A	A	A	A	A	A	A	A	A	A	A	T	A	W
S1A_310043199	A/T	1A	310043199	+	NA	NA	NA	NA	NA	NA	A	A	A	A	A	A	A	A	A	A	A	W	A	A	A	A	A	T	A	T	A	A	A	A	A	A	A	A	A	A	A	A	A	A	A	A	A	A	T
S1A_310084887	G/A	1A	310084887	+	NA	NA	NA	NA	NA	NA	G	G	G	G	G	A	G	G	G	G	G	G	G	A	G	G	G	G	G	G	G	G	G	G	G	G	G	A	R	G	G	G	G	R	G	G	G	G	G
S1A_310084909	C/T	1A	310084909	+	NA	NA	NA	NA	NA	NA	C	C	C	C	C	T	C	C	C	C	C	C	C	T	C	C	C	C	C	C	C	C	C	C	C	C	C	T	Y	C	C	C	C	Y	C	C	C	C	C
S1A_310084981	T/G	1A	310084981	+	NA	NA	NA	NA	NA	NA	T	T	T	T	T	G	T	T	T	T	T	T	T	G	T	T	T	T	T	T	T	T	T	T	T	T	T	G	K	T	T	T	T	K	T	T	T	T	T
S1A_310085006	G/A	1A	310085006	+	NA	NA	NA	NA	NA	NA	G	G	G	G	G	A	G	G	G	G	G	G	G	A	G	G	G	G	G	G	G	G	G	G	G	G	G	A	R	G	G	G	G	R	G	G	G	G	G
S1A_310166026	A/G	1A	310166026	+	NA	NA	NA	NA	NA	NA	A	A	A	A	A	A	A	A	A	A	A	A	A	A	A	A	A	G	A	A	A	A	A	G	R	A	A	A	A	A	A	A	A	R	A	A	A	A	A
S1A_310166302	A/G	1A	310166302	+	NA	NA	NA	NA	NA	NA	A	A	A	A	A	A	A	A	A	A	A	A	A	A	A	A	A	A	A	A	A	A	A	G	R	A	A	A	A	A	A	A	A	A	A	A	A	A	A
S1A_310166358	T/C	1A	310166358	+	NA	NA	NA	NA	NA	NA	T	T	T	T	T	T	T	T	T	T	T	T	T	T	T	T	T	T	T	T	T	T	T	C	Y	T	T	T	T	T	T	T	T	T	T	T	T	T	T
S1A_310403052	T/G	1A	310403052	+	NA	NA	NA	NA	NA	NA	T	T	T	T	T	T	T	T	T	T	T	T	K	T	T	T	T	T	T	K	T	T	T	T	K	T	K	T	K	T	T	T	K	T	T	K	T	G	G
S1A_310403053	C/T	1A	310403053	+	NA	NA	NA	NA	NA	NA	C	C	C	C	C	C	C	C	C	C	C	C	Y	C	C	C	C	C	C	Y	C	C	C	C	Y	C	Y	C	Y	C	C	C	Y	C	C	Y	C	T	T
S1A_310403068	T/C	1A	310403068	+	NA	NA	NA	NA	NA	NA	T	T	T	T	T	T	T	T	T	T	T	T	Y	T	T	T	T	T	T	Y	T	T	T	T	Y	T	Y	T	Y	T	T	T	Y	T	T	Y	T	C	C
S1A_310403118	G/A	1A	310403118	+	NA	NA	NA	NA	NA	NA	G	G	G	G	G	G	G	G	G	G	G	G	R	G	G	G	G	G	G	R	G	G	G	G	R	G	R	G	R	G	G	G	R	G	G	R	G	A	A
S1A_310403212	C/T	1A	310403212	+	NA	NA	NA	NA	NA	NA	C	C	C	C	C	C	C	C	C	C	C	C	Y	C	C	C	C	C	C	Y	C	C	C	C	Y	C	Y	C	Y	C	C	C	Y	C	C	Y	C	T	T
S1A_310440224	A/G	1A	310440224	+	NA	NA	NA	NA	NA	NA	A	A	A	A	A	A	A	A	A	A	A	A	A	A	A	A	A	A	A	A	A	A	A	A	A	A	A	A	A	A	A	A	A	A	A	A	A	G	A
S1A_310554470	T/A	1A	310554470	+	NA	NA	NA	NA	NA	NA	T	T	T	T	T	T	T	T	T	T	T	T	T	A	T	T	T	T	T	T	T	T	T	T	T	T	T	T	A	A	A	A	W	T	T	T	T	T	A
S1A_310554546	C/T	1A	310554546	+	NA	NA	NA	NA	NA	NA	C	C	C	C	C	C	C	C	C	C	C	C	C	T	C	C	C	C	C	C	C	C	C	C	C	C	C	C	T	T	T	T	Y	C	C	C	C	C	T
S1A_310554801	T/G	1A	310554801	+	NA	NA	NA	NA	NA	NA	T	T	T	T	T	T	T	T	T	T	T	T	T	G	T	T	T	T	T	T	T	T	T	T	T	T	T	T	G	G	G	G	K	T	T	T	T	T	G
S1A_310554833	T/C	1A	310554833	+	NA	NA	NA	NA	NA	NA	T	T	T	T	T	T	T	T	T	T	T	T	T	C	T	T	T	T	T	T	T	T	T	T	T	T	T	T	C	C	C	C	Y	T	T	T	T	T	C
S1A_310599227	C/T	1A	310599227	+	NA	NA	NA	NA	NA	NA	C	C	C	T	C	C	C	C	C	C	C	C	C	C	Y	T	C	C	C	C	C	C	C	C	C	C	C	C	C	C	C	C	C	C	C	Y	C	Y	C
S1A_311065409	G/A	1A	311065409	+	NA	NA	NA	NA	NA	NA	G	A	G	G	G	G	G	G	G	G	G	G	G	G	A	G	G	G	G	G	G	G	G	R	G	G	G	G	G	G	G	G	G	G	G	G	G	G	G
S1A_311144191	A/G	1A	311144191	+	NA	NA	NA	NA	NA	NA	A	A	A	A	A	A	A	A	A	A	A	A	A	A	A	A	A	A	A	A	A	A	A	A	A	A	A	A	A	A	A	A	A	A	A	A	A	A	A
S1A_311250223	C/T	1A	311250223	+	NA	NA	NA	NA	NA	NA	C	C	C	C	C	C	C	C	C	C	C	C	C	C	Y	C	C	C	T	C	C	C	C	C	Y	C	C	C	C	C	C	C	C	Y	C	C	C	C	C
S1A_311264038	T/C	1A	311264038	+	NA	NA	NA	NA	NA	NA	T	T	T	T	T	T	T	T	T	T	T	T	T	T	T	T	T	T	T	T	T	T	T	C	C	Y	T	T	T	T	T	T	T	T	T	T	T	T	T
S1A_311297919	A/G	1A	311297919	+	NA	NA	NA	NA	NA	NA	A	A	A	R	A	A	A	A	A	A	A	A	A	A	A	R	G	A	A	A	A	A	A	A	A	A	A	A	A	A	A	A	A	A	A	A	A	A	A
S1A_311298281	C/G	1A	311298281	+	NA	NA	NA	NA	NA	NA	C	C	C	S	C	C	C	C	C	C	C	C	C	C	C	G	G	C	C	C	C	C	C	C	C	C	C	C	C	C	C	C	C	C	C	C	C	C	C
S1A_311395926	G/A	1A	311395926	+	NA	NA	NA	NA	NA	NA	G	G	G	G	G	A	G	G	G	G	G	G	G	G	G	G	G	G	G	G	G	G	G	G	G	G	G	G	G	G	G	G	G	G	R	G	G	G	G
S1A_311495257	T/C	1A	311495257	+	NA	NA	NA	NA	NA	NA	T	T	T	T	T	C	T	T	T	T	T	T	T	T	T	T	T	T	T	C	T	T	T	T	T	C	T	T	T	T	C	T	C	C	Y	Y	T	T	Y
S1A_311579786	G/A	1A	311579786	+	NA	NA	NA	NA	NA	NA	G	A	G	G	G	G	G	G	G	G	G	G	A	G	G	G	A	G	A	G	G	G	G	G	G	A	R	G	G	A	G	G	G	A	R	R	G	G	G
S1A_311579849	A/T	1A	311579849	+	NA	NA	NA	NA	NA	NA	A	T	A	A	A	A	A	A	A	A	A	A	T	A	A	A	T	A	T	A	A	A	A	A	A	T	W	A	A	T	A	A	A	T	W	W	A	A	A
S1A_311615495	A/G	1A	311615495	+	NA	NA	NA	NA	NA	NA	G	A	A	A	A	A	A	A	A	A	A	A	A	G	A	A	A	A	G	R	A	A	A	A	A	A	A	G	R	A	A	G	R	A	A	R	A	A	A
S1A_312024460	T/C	1A	312024460	+	NA	NA	NA	NA	NA	NA	T	C	C	T	C	T	T	T	C	C	T	T	T	C	Y	T	C	T	Y	T	T	T	T	T	C	C	T	T	T	T	T	T	T	C	Y	T	T	T	T
S1A_312264972	C/G	1A	312264972	+	NA	NA	NA	NA	NA	NA	C	C	C	C	C	C	G	C	C	C	C	C	C	C	C	C	C	C	C	C	C	C	C	C	C	C	C	G	G	G	C	C	C	C	C	C	C	C	C
S1A_312324395	C/T	1A	312324395	+	NA	NA	NA	NA	NA	NA	C	C	C	C	C	C	C	C	C	T	T	C	C	C	C	C	C	C	C	C	C	C	C	C	C	C	T	T	T	T	C	C	C	C	C	C	C	Y	Y
S1A_312324645	C/T	1A	312324645	+	NA	NA	NA	NA	NA	NA	C	C	C	C	C	C	C	C	C	T	T	C	C	C	C	C	C	C	C	C	C	C	C	C	C	C	T	T	T	T	C	C	C	C	C	C	C	Y	Y
S1A_312324747	T/G	1A	312324747	+	NA	NA	NA	NA	NA	NA	T	T	G	T	T	T	T	T	T	T	T	T	T	T	T	T	T	T	T	T	T	T	G	K	T	T	T	T	T	G	G	G	G	K	T	T	T	T	T
S1A_312324809	G/A	1A	312324809	+	NA	NA	NA	NA	NA	NA	G	G	A	G	G	G	G	G	G	G	G	G	G	G	G	G	G	G	G	G	G	G	R	G	G	G	G	G	G	G	A	A	A	R	G	G	G	G	G
S1A_312324982	T/A	1A	312324982	+	NA	NA	NA	NA	NA	NA	T	T	A	T	T	T	T	T	T	T	T	T	T	T	T	T	T	T	T	T	T	T	A	W	T	T	T	T	T	A	A	A	A	W	T	T	T	T	T
S1A_312410704	T/C	1A	312410704	+	NA	NA	NA	NA	NA	NA	T	T	T	T	T	T	T	T	T	T	T	T	T	T	C	T	T	T	C	T	T	T	C	C	Y	T	T	T	T	T	T	T	Y	T	T	T	T	T	T
S1A_312410714	A/G	1A	312410714	+	NA	NA	NA	NA	NA	NA	A	A	A	A	A	A	A	A	A	A	A	A	A	A	G	A	A	A	G	A	A	A	G	G	R	A	A	A	A	A	A	A	R	A	A	A	A	A	A
S1A_312410970	C/T	1A	312410970	+	NA	NA	NA	NA	NA	NA	C	C	C	C	C	C	C	C	C	C	C	C	C	C	T	C	C	C	Y	C	C	C	T	Y	C	C	C	C	C	C	C	C	C	C	C	C	C	C	C
S1A_312474025	C/T	1A	312474025	+	NA	NA	NA	NA	NA	NA	C	C	C	Y	C	C	C	C	C	C	C	C	C	C	C	C	C	C	C	T	C	C	C	C	C	Y	C	C	C	C	C	C	T	Y	C	C	C	C	C
S1A_312474091	G/A	1A	312474091	+	NA	NA	NA	NA	NA	NA	G	G	G	R	G	G	G	G	G	G	G	G	G	G	G	G	G	G	G	A	G	G	G	G	G	R	G	G	G	G	G	G	A	R	G	G	G	G	G
S1A_312476884	A/G	1A	312476884	+	NA	NA	NA	NA	NA	NA	A	A	A	A	A	A	A	A	A	A	A	A	A	A	A	A	A	A	A	A	A	A	A	A	G	G	A	G	R	A	A	A	A	A	A	A	A	A	A
S1A_312478207	C/T	1A	312478207	+	NA	NA	NA	NA	NA	NA	C	C	C	C	C	C	C	C	C	C	C	C	C	C	C	C	C	C	Y	T	C	C	C	C	C	C	C	C	C	T	C	C	C	T	T	Y	C	C	C
S1A_312478315	A/G	1A	312478315	+	NA	NA	NA	NA	NA	NA	A	A	A	A	A	A	A	A	A	A	A	A	A	A	A	A	A	A	R	G	A	A	A	A	A	A	A	A	A	G	A	A	A	G	G	R	A	A	A
S1A_312533299	A/G	1A	312533299	+	NA	NA	NA	NA	NA	NA	A	A	A	A	A	A	A	A	A	A	A	A	A	A	A	A	A	G	A	A	A	A	A	A	A	A	A	A	A	G	A	A	A	A	A	G	G	A	G
S1A_312533328	A/G	1A	312533328	+	NA	NA	NA	NA	NA	NA	A	A	A	A	A	A	A	A	A	A	A	A	A	A	A	A	A	G	A	A	A	A	A	A	A	A	A	A	A	G	A	A	A	A	A	G	G	A	G
S1A_312533841	T/C	1A	312533841	+	NA	NA	NA	NA	NA	NA	T	T	T	T	T	C	T	T	T	T	T	T	T	T	T	T	T	T	Y	T	T	T	T	Y	T	T	T	T	T	T	T	T	T	C	Y	T	T	T	T
S1A_312535840	A/G	1A	312535840	+	NA	NA	NA	NA	NA	NA	A	A	A	A	A	A	A	A	A	A	A	A	R	A	A	A	A	A	R	A	A	A	A	A	R	A	A	A	G	G	A	A	A	A	A	R	A	A	A
S1A_312536239	G/A	1A	312536239	+	NA	NA	NA	NA	NA	NA	G	G	G	G	G	G	G	G	G	G	G	G	G	G	R	G	G	G	G	G	G	G	G	G	G	R	G	G	G	G	G	G	G	G	G	G	G	G	G
S1A_312563348	A/G	1A	312563348	+	NA	NA	NA	NA	NA	NA	A	G	A	A	A	G	R	A	A	A	A	A	A	A	A	A	A	A	G	A	A	A	A	R	A	A	A	A	A	G	A	A	A	A	A	A	A	A	R
S1A_312637938	C/T	1A	312637938	+	NA	NA	NA	NA	NA	NA	C	C	C	C	C	C	C	C	C	C	C	C	C	C	C	C	C	C	C	C	C	C	C	C	Y	C	C	C	C	C	C	C	C	C	C	C	C	T	C
S1A_312727875	T/C	1A	312727875	+	NA	NA	NA	NA	NA	NA	T	T	T	T	T	C	Y	T	T	T	T	T	T	T	T	Y	T	T	T	T	T	T	Y	T	T	T	T	T	T	T	T	T	C	Y	T	T	T	T	T
S1A_313300041	A/G	1A	313300041	+	NA	NA	NA	NA	NA	NA	A	A	A	A	A	A	A	A	A	A	A	A	A	A	A	A	A	A	A	A	A	A	A	A	A	A	A	A	A	A	A	A	A	A	A	A	A	G	A
S1A_313629028	C/A	1A	313629028	+	NA	NA	NA	NA	NA	NA	C	C	C	C	C	C	A	C	C	C	C	C	C	C	C	C	C	C	C	C	C	C	C	C	C	C	C	C	C	C	C	C	C	C	C	M	C	C	C
S1A_313651360	C/T	1A	313651360	+	NA	NA	NA	NA	NA	NA	C	C	C	Y	C	C	C	C	C	C	C	C	C	C	C	C	C	C	T	C	C	C	C	C	Y	C	C	C	T	T	C	C	C	C	C	C	C	C	C
S1A_313651725	C/T	1A	313651725	+	NA	NA	NA	NA	NA	NA	C	C	C	Y	C	C	C	C	C	C	C	C	C	C	C	C	C	C	T	C	C	C	C	C	Y	C	C	C	T	T	C	C	C	C	C	C	C	C	C
S1A_313651860	A/G	1A	313651860	+	NA	NA	NA	NA	NA	NA	A	A	A	A	A	A	A	A	A	A	A	A	A	A	A	A	A	A	A	A	A	A	A	A	A	A	A	A	A	A	A	A	A	A	A	A	A	R	R
S1A_313651885	C/T	1A	313651885	+	NA	NA	NA	NA	NA	NA	C	C	C	C	C	C	C	C	C	C	C	C	C	C	C	C	C	C	C	C	C	C	C	C	C	C	C	C	C	C	C	C	C	C	C	C	C	Y	Y
S1A_313652122	G/C	1A	313652122	+	NA	NA	NA	NA	NA	NA	G	G	G	G	G	G	G	G	G	G	G	G	G	G	G	G	G	G	G	G	G	G	G	G	G	G	G	G	G	G	G	G	G	G	G	G	G	S	S
S1A_313670372	G/C	1A	313670372	+	NA	NA	NA	NA	NA	NA	G	G	G	G	G	G	G	G	G	G	G	G	S	G	G	G	G	G	S	G	G	G	G	C	C	S	G	G	G	G	G	G	G	S	G	G	G	G	G
S1A_313714623	A/G	1A	313714623	+	NA	NA	NA	NA	NA	NA	A	A	A	A	A	A	R	A	A	A	A	G	A	A	A	A	A	A	R	R	A	A	A	A	A	R	A	A	A	G	A	A	A	G	G	G	A	A	A
S1A_313714758	C/T	1A	313714758	+	NA	NA	NA	NA	NA	NA	C	C	C	C	C	C	Y	C	C	C	C	C	C	C	C	C	C	C	C	C	C	C	C	C	T	T	T	C	C	C	C	T	C	C	T	Y	C	C	C
S1A_313921330	G/A	1A	313921330	+	NA	NA	NA	NA	NA	NA	G	G	G	G	G	G	G	G	G	G	G	G	A	G	G	A	G	G	G	G	G	G	G	G	G	G	G	G	G	G	G	G	G	A	A	R	G	G	G
S1A_313942678	G/C	1A	313942678	+	NA	NA	NA	NA	NA	NA	G	G	G	G	G	G	G	G	G	G	G	G	G	G	S	G	G	G	S	G	C	G	C	C	S	G	S	G	G	G	C	C	S	G	G	G	C	G	S
S1A_313942713	C/T	1A	313942713	+	NA	NA	NA	NA	NA	NA	C	C	C	C	C	C	C	C	C	C	C	C	C	C	Y	C	C	C	Y	C	T	C	T	T	Y	C	Y	C	C	C	T	T	Y	C	C	C	T	C	Y
S1A_314101737	C/G	1A	314101737	+	NA	NA	NA	NA	NA	NA	C	C	C	C	C	C	C	C	C	C	C	C	C	C	C	C	C	C	C	C	C	C	C	C	C	C	C	C	C	C	C	C	C	S	C	C	C	C	C
S1A_314101952	A/G	1A	314101952	+	NA	NA	NA	NA	NA	NA	A	A	A	A	A	A	A	A	A	A	A	A	A	A	A	A	A	A	A	A	A	A	A	A	A	A	A	A	A	A	A	A	A	R	A	A	A	A	A
S1A_314102011	G/A	1A	314102011	+	NA	NA	NA	NA	NA	NA	G	G	G	G	G	G	G	G	G	G	G	G	G	G	G	G	G	G	G	G	G	G	G	G	G	G	G	G	G	G	G	G	G	R	G	G	G	G	G
S1A_314203379	C/T	1A	314203379	+	NA	NA	NA	NA	NA	NA	C	C	C	C	C	C	Y	C	C	C	C	C	C	C	C	C	C	C	C	C	C	C	C	C	C	C	C	C	C	C	T	C	Y	C	C	Y	C	C	C
S1A_314364901	C/A	1A	314364901	+	NA	NA	NA	NA	NA	NA	C	C	C	C	C	C	C	C	C	C	C	C	C	C	A	C	C	C	C	C	C	C	C	C	A	M	C	C	C	C	C	C	C	C	C	C	C	C	C
S1A_314364919	G/A	1A	314364919	+	NA	NA	NA	NA	NA	NA	G	G	G	G	G	G	G	G	G	G	G	G	G	G	A	G	G	G	G	G	G	G	G	G	A	R	G	G	G	G	G	G	G	G	G	G	G	G	G
S1A_314365147	A/G	1A	314365147	+	NA	NA	NA	NA	NA	NA	A	A	A	A	A	A	A	A	A	A	A	A	A	A	G	A	A	A	A	A	A	A	A	A	G	R	A	A	A	A	A	A	A	A	A	A	A	A	A
S1A_314428195	T/C	1A	314428195	+	NA	NA	NA	NA	NA	NA	T	C	T	T	T	T	T	T	T	T	T	T	T	T	T	T	T	T	T	T	T	T	T	T	T	T	C	C	C	C	C	C	T	T	C	Y	T	Y	T
S1A_314428230	C/T	1A	314428230	+	NA	NA	NA	NA	NA	NA	C	T	C	C	C	C	C	C	C	C	C	C	C	C	C	C	C	C	C	C	C	C	C	C	C	C	T	T	T	T	T	T	C	C	T	Y	C	Y	C
S1A_314428415	G/A	1A	314428415	+	NA	NA	NA	NA	NA	NA	G	A	G	G	G	G	G	G	G	G	G	G	G	G	G	G	G	G	G	G	G	G	G	G	G	G	A	A	A	A	A	A	G	G	A	R	G	R	G
S1A_314428429	G/A	1A	314428429	+	NA	NA	NA	NA	NA	NA	G	A	G	G	G	G	G	G	G	G	G	G	G	G	G	G	G	G	G	G	G	G	G	G	G	G	A	A	A	A	A	A	G	G	A	R	G	R	G
S1A_314745146	G/A	1A	314745146	+	NA	NA	NA	NA	NA	NA	G	G	G	G	G	G	G	G	G	G	G	G	G	G	G	G	G	A	A	G	G	G	G	R	G	G	G	G	A	A	G	G	G	G	G	G	G	G	G
S1A_314745483	A/G	1A	314745483	+	NA	NA	NA	NA	NA	NA	A	A	A	A	A	A	A	A	A	A	A	A	A	A	A	A	A	G	G	A	A	A	A	R	A	A	A	A	G	G	A	A	A	A	A	A	A	A	A
S1A_314745548	T/C	1A	314745548	+	NA	NA	NA	NA	NA	NA	T	T	T	T	T	T	T	T	T	T	T	T	T	T	T	T	T	C	C	T	T	T	T	Y	T	T	T	T	C	C	T	T	T	T	T	T	T	T	T
S1A_314745603	A/G	1A	314745603	+	NA	NA	NA	NA	NA	NA	A	A	A	A	A	A	A	A	A	A	A	A	A	A	A	A	A	G	G	A	A	A	A	R	A	A	A	A	G	G	A	A	A	A	A	A	A	A	A
S1A_314745625	G/A	1A	314745625	+	NA	NA	NA	NA	NA	NA	G	G	G	G	G	G	G	G	G	G	G	G	G	G	G	G	G	A	A	G	G	G	G	R	G	G	G	G	A	A	G	G	G	G	G	G	G	G	G
S1A_314797304	G/T	1A	314797304	+	NA	NA	NA	NA	NA	NA	G	T	G	G	G	G	G	G	G	G	G	G	G	G	G	G	G	G	G	G	G	G	G	T	K	G	G	G	G	G	G	G	G	G	G	G	G	G	G
S1A_314797331	G/C	1A	314797331	+	NA	NA	NA	NA	NA	NA	G	C	G	G	G	G	G	G	G	G	G	G	G	G	G	G	G	G	G	G	G	G	G	C	S	G	G	G	G	G	G	G	G	G	G	G	G	G	G
S1A_314797374	A/G	1A	314797374	+	NA	NA	NA	NA	NA	NA	A	G	A	A	A	A	A	A	A	A	A	A	A	A	A	A	A	A	A	A	A	A	A	G	R	A	A	A	A	A	A	A	A	A	A	A	A	A	A
S1A_314797383	A/G	1A	314797383	+	NA	NA	NA	NA	NA	NA	A	G	A	A	A	A	A	A	A	A	A	A	A	A	A	A	A	A	A	A	A	A	A	G	R	A	A	A	A	A	A	A	A	A	A	A	A	A	A
S1A_314797500	C/T	1A	314797500	+	NA	NA	NA	NA	NA	NA	C	T	C	C	C	C	C	C	C	C	C	C	C	C	C	C	C	C	C	C	C	C	C	T	Y	C	C	C	C	C	C	C	C	C	C	C	C	C	C
S1A_314807762	A/G	1A	314807762	+	NA	NA	NA	NA	NA	NA	A	A	A	A	A	A	A	A	A	A	A	A	A	A	A	A	A	A	R	A	A	A	G	G	G	R	A	G	G	G	A	A	A	A	A	A	A	A	A
S1A_314807839	A/G	1A	314807839	+	NA	NA	NA	NA	NA	NA	A	A	A	A	A	A	A	A	A	A	A	A	A	A	A	A	A	A	R	A	A	A	G	G	G	R	A	G	G	G	A	A	A	A	A	A	A	A	A
S1A_314807841	A/G	1A	314807841	+	NA	NA	NA	NA	NA	NA	A	A	A	A	A	A	A	A	A	A	A	A	A	A	A	A	A	A	R	A	A	A	G	G	G	R	A	G	G	G	A	A	A	A	A	A	A	A	A
S1A_314808093	G/A	1A	314808093	+	NA	NA	NA	NA	NA	NA	G	G	G	G	G	G	G	G	G	G	G	G	G	G	G	G	G	G	G	G	G	G	G	A	A	R	G	A	A	A	G	G	G	G	G	G	G	G	G
S1A_314888149	C/A	1A	314888149	+	NA	NA	NA	NA	NA	NA	C	C	C	C	C	C	C	C	A	C	C	C	C	C	C	C	C	C	C	C	C	C	C	C	C	C	C	C	C	C	C	C	C	C	C	C	C	C	C
S1A_314888309	C/T	1A	314888309	+	NA	NA	NA	NA	NA	NA	C	C	C	C	C	C	C	C	T	C	C	C	C	C	C	C	C	C	C	C	C	C	C	C	C	C	C	C	C	C	C	C	C	C	C	C	C	C	C
S1A_314888349	T/G	1A	314888349	+	NA	NA	NA	NA	NA	NA	T	T	T	T	T	T	T	T	G	T	T	T	T	T	T	T	T	T	T	T	T	T	T	T	T	T	T	T	T	T	T	T	T	T	T	T	T	T	T
S1A_315125728	A/G	1A	315125728	+	NA	NA	NA	NA	NA	NA	A	A	A	A	A	A	A	A	A	A	A	A	A	A	A	A	A	A	A	A	A	A	A	G	G	G	A	A	A	A	A	A	A	R	A	A	A	A	A
S1A_315125963	T/C	1A	315125963	+	NA	NA	NA	NA	NA	NA	T	T	T	T	T	C	T	T	T	T	T	T	T	T	T	T	T	T	T	T	T	T	T	T	T	Y	T	T	T	C	T	T	T	T	T	T	T	T	T
S1A_315148209	C/G	1A	315148209	+	NA	NA	NA	NA	NA	NA	C	G	C	C	C	C	C	G	C	C	C	C	C	C	C	C	C	C	S	C	C	C	C	C	C	C	C	C	C	G	C	C	C	C	C	C	C	C	C
S1A_315148241	A/G	1A	315148241	+	NA	NA	NA	NA	NA	NA	A	G	A	A	A	A	A	G	A	A	A	A	A	A	A	A	A	A	R	A	A	A	A	A	A	A	A	A	A	G	A	A	A	A	A	A	A	A	A
S1A_315181805	A/G	1A	315181805	+	NA	NA	NA	NA	NA	NA	A	A	A	A	A	A	R	A	A	A	A	A	A	A	A	A	A	A	A	A	A	A	A	A	A	A	A	A	A	A	A	A	R	A	A	A	A	A	A
S1A_315193651	G/A	1A	315193651	+	NA	NA	NA	NA	NA	NA	G	G	G	G	G	G	R	G	G	R	G	G	G	A	G	G	G	G	G	G	G	G	G	G	R	G	G	G	R	G	G	G	G	G	G	G	A	G	R
S1A_315193688	A/G	1A	315193688	+	NA	NA	NA	NA	NA	NA	A	A	A	A	A	A	R	A	A	R	A	A	A	G	A	A	A	A	G	A	A	A	A	A	R	A	A	A	R	A	A	A	A	A	A	A	A	A	A
S1A_315193719	A/G	1A	315193719	+	NA	NA	NA	NA	NA	NA	A	A	A	A	A	A	R	A	A	R	A	A	A	G	A	A	A	A	G	A	A	A	A	A	R	A	A	A	R	A	A	A	A	A	A	A	A	A	A
S1A_315193757	T/C	1A	315193757	+	NA	NA	NA	NA	NA	NA	T	T	T	T	T	T	T	T	T	T	T	T	T	T	Y	T	T	T	C	T	T	T	T	T	Y	T	T	T	Y	T	T	T	T	T	T	T	T	T	T
S1A_315193802	A/G	1A	315193802	+	NA	NA	NA	NA	NA	NA	A	A	A	A	A	A	A	A	A	A	A	A	A	A	R	A	A	G	G	A	A	A	A	A	R	A	A	A	R	A	A	A	A	A	A	A	A	A	A
S1A_315194755	T/C	1A	315194755	+	NA	NA	NA	NA	NA	NA	T	T	T	T	T	T	T	T	T	T	T	T	T	T	T	T	T	T	T	C	T	T	Y	T	T	T	T	T	T	T	T	T	Y	T	T	T	T	T	T
S1A_315215703	A/G	1A	315215703	+	NA	NA	NA	NA	NA	NA	A	A	A	A	A	A	A	A	A	A	A	A	A	A	A	A	A	A	G	A	A	A	A	A	A	A	A	A	A	A	A	G	A	A	R	A	A	A	A
S1A_315215759	T/C	1A	315215759	+	NA	NA	NA	NA	NA	NA	T	T	T	T	T	T	T	T	T	T	T	T	T	T	T	T	T	T	C	T	T	T	T	T	T	T	T	T	T	T	T	C	T	T	Y	T	T	T	T
S1A_315216003	A/G	1A	315216003	+	NA	NA	NA	NA	NA	NA	A	A	A	A	A	A	A	A	A	A	A	A	A	A	A	A	A	A	G	A	A	A	A	A	A	A	A	A	A	A	A	G	A	A	R	A	A	A	A
S1A_315216011	T/C	1A	315216011	+	NA	NA	NA	NA	NA	NA	T	T	T	T	T	T	T	T	T	T	T	T	T	T	T	T	T	T	C	T	T	T	T	T	T	T	T	T	T	T	T	C	T	T	Y	T	T	T	T
S1A_315216130	A/T	1A	315216130	+	NA	NA	NA	NA	NA	NA	A	A	A	A	A	A	A	A	A	A	A	A	A	A	A	A	A	A	T	A	A	A	A	A	A	A	A	A	A	A	A	T	A	A	W	A	A	A	A
S1A_315380095	T/C	1A	315380095	+	NA	NA	NA	NA	NA	NA	T	C	T	T	T	T	C	T	T	T	T	T	T	T	C	T	T	C	C	T	T	T	C	C	C	Y	T	T	T	T	C	T	Y	T	T	T	T	T	T
S1A_315380138	C/T	1A	315380138	+	NA	NA	NA	NA	NA	NA	C	T	C	C	C	C	T	C	C	C	C	C	C	C	T	C	C	T	T	C	C	C	T	T	T	Y	C	C	C	C	T	C	Y	C	C	C	C	C	C
S1A_315380197	G/A	1A	315380197	+	NA	NA	NA	NA	NA	NA	G	A	G	G	G	G	A	G	G	G	G	G	G	G	A	G	G	G	R	G	G	G	A	A	A	R	G	G	G	G	A	G	G	G	G	G	G	G	G
S1A_315526772	T/C	1A	315526772	+	NA	NA	NA	NA	NA	NA	T	T	T	T	T	C	Y	T	T	T	T	T	Y	T	T	Y	T	T	C	T	T	T	T	T	T	T	T	C	Y	T	T	T	C	C	Y	T	T	T	T
S1A_315526962	C/A	1A	315526962	+	NA	NA	NA	NA	NA	NA	C	C	C	C	C	A	M	C	C	C	C	C	M	C	C	M	C	C	C	C	C	C	C	C	C	C	C	C	C	C	C	C	C	C	M	C	C	C	C
S1A_315814670	A/G	1A	315814670	+	NA	NA	NA	NA	NA	NA	A	G	A	G	A	A	A	A	A	A	A	A	A	G	R	A	A	R	A	A	A	A	A	A	A	A	A	A	A	A	A	A	A	A	A	A	A	A	A
S1A_315814745	A/G	1A	315814745	+	NA	NA	NA	NA	NA	NA	A	G	A	G	A	A	A	A	A	A	A	A	A	G	R	A	A	R	A	A	A	A	A	A	A	A	A	A	A	A	A	A	A	A	A	A	A	A	A
S1A_315814959	G/C	1A	315814959	+	NA	NA	NA	NA	NA	NA	G	C	G	C	G	G	G	G	G	G	G	G	G	C	S	G	G	S	G	G	G	G	G	G	G	G	G	G	G	G	G	G	G	G	G	G	G	G	G
S1A_315923824	C/T	1A	315923824	+	NA	NA	NA	NA	NA	NA	C	C	C	Y	C	C	Y	C	C	C	C	C	C	T	C	C	C	C	C	C	C	C	C	C	C	C	C	T	Y	C	C	C	C	C	T	T	T	C	Y
S1A_316001795	A/G	1A	316001795	+	NA	NA	NA	NA	NA	NA	A	A	A	G	A	A	A	A	A	A	G	G	A	A	A	A	A	A	G	R	A	A	A	G	G	G	R	A	A	G	G	A	R	A	A	A	A	A	A
S1A_316001967	T/C	1A	316001967	+	NA	NA	NA	NA	NA	NA	T	T	T	C	T	T	T	T	T	T	C	C	T	T	T	T	T	T	T	Y	T	T	T	T	T	C	Y	T	T	C	C	T	T	T	T	T	T	T	T
S1A_316068038	C/T	1A	316068038	+	NA	NA	NA	NA	NA	NA	C	C	T	C	C	C	C	C	C	C	C	C	T	C	C	C	C	C	C	C	C	C	C	C	C	C	C	C	C	C	C	C	C	T	T	Y	C	C	C
S1A_316311012	G/A	1A	316311012	+	NA	NA	NA	NA	NA	NA	G	G	G	G	G	G	G	G	G	G	G	G	R	G	G	G	G	G	G	G	G	G	G	G	G	G	G	G	G	G	G	G	G	G	G	G	G	G	G
S1A_316311125	A/G	1A	316311125	+	NA	NA	NA	NA	NA	NA	A	A	A	A	A	A	A	A	A	A	A	A	R	A	A	A	A	A	R	A	A	A	A	A	A	A	A	A	A	A	A	A	A	A	A	A	A	A	A
S1A_316311185	G/T	1A	316311185	+	NA	NA	NA	NA	NA	NA	G	G	G	G	G	G	G	G	G	G	G	G	K	G	G	G	G	G	G	G	G	G	G	G	G	G	G	G	G	G	G	G	G	G	G	G	G	G	G
S1A_316362456	C/A	1A	316362456	+	NA	NA	NA	NA	NA	NA	C	C	C	M	C	C	C	C	C	C	C	C	C	C	A	C	C	C	C	C	C	C	C	C	C	C	C	C	C	C	C	C	C	C	M	M	C	C	C
S1A_316362493	T/C	1A	316362493	+	NA	NA	NA	NA	NA	NA	T	T	T	Y	T	T	T	T	T	T	T	T	T	T	C	T	T	T	T	T	T	T	T	T	T	T	T	T	T	T	T	T	T	T	Y	Y	T	T	T
S1A_316529782	G/A	1A	316529782	+	NA	NA	NA	NA	NA	NA	G	G	G	G	G	G	G	G	G	G	A	A	G	G	G	A	G	G	G	G	G	G	G	G	G	G	G	G	A	A	G	G	G	G	G	G	G	R	G
S1A_316530089	T/C	1A	316530089	+	NA	NA	NA	NA	NA	NA	T	T	T	T	T	T	T	T	T	T	C	Y	T	T	T	C	T	T	T	T	T	T	T	T	T	T	T	T	C	C	T	T	T	T	T	T	T	Y	T
S1A_316530163	T/C	1A	316530163	+	NA	NA	NA	NA	NA	NA	T	T	T	T	T	T	T	T	T	T	C	Y	T	T	T	C	T	T	T	T	T	T	T	T	T	T	T	T	C	C	T	T	T	T	T	T	T	Y	T
S1A_316551749	A/G	1A	316551749	+	NA	NA	NA	NA	NA	NA	A	A	A	A	A	A	A	G	A	A	A	A	A	A	R	A	A	A	A	A	A	A	A	A	A	R	A	A	A	A	G	A	R	A	A	A	A	A	A
S1A_316551761	G/A	1A	316551761	+	NA	NA	NA	NA	NA	NA	G	G	G	G	G	G	G	A	G	G	G	G	G	G	R	G	G	G	G	G	G	G	G	G	A	R	G	G	G	G	A	G	R	G	G	G	G	G	G
S1A_316551867	C/T	1A	316551867	+	NA	NA	NA	NA	NA	NA	C	C	C	C	C	C	C	C	C	C	C	C	C	C	C	C	C	C	C	C	C	C	C	C	C	C	C	C	C	T	T	C	C	C	C	C	C	C	C
S1A_316551878	A/G	1A	316551878	+	NA	NA	NA	NA	NA	NA	A	A	A	A	A	A	A	A	A	A	A	A	A	A	A	A	A	A	A	A	A	A	A	A	A	A	A	A	A	G	G	A	A	A	A	A	A	A	A
S1A_316551949	C/A	1A	316551949	+	NA	NA	NA	NA	NA	NA	C	C	C	C	C	C	C	C	C	C	C	C	C	C	C	C	C	C	C	C	C	C	C	C	C	C	C	C	C	A	A	C	C	C	C	C	C	C	C
S1A_316551973	C/A	1A	316551973	+	NA	NA	NA	NA	NA	NA	C	C	C	C	C	C	C	C	C	C	C	C	C	C	C	C	C	C	C	C	C	C	C	C	C	C	C	C	C	A	A	C	C	C	C	C	C	C	C
S1A_316551983	C/G	1A	316551983	+	NA	NA	NA	NA	NA	NA	C	C	C	C	C	C	C	C	C	C	C	C	C	C	C	C	C	C	C	C	C	C	C	C	C	C	C	C	C	G	G	C	C	C	C	C	C	C	C
S1A_316614796	A/G	1A	316614796	+	NA	NA	NA	NA	NA	NA	A	A	A	A	A	A	G	A	A	A	A	A	A	A	A	A	A	G	A	R	A	A	A	A	A	A	G	G	R	A	A	A	A	A	A	A	A	A	A
S1A_316633532	C/T	1A	316633532	+	NA	NA	NA	NA	NA	NA	C	C	C	C	C	C	Y	C	C	Y	C	C	C	C	C	Y	C	C	Y	T	C	C	C	C	C	C	C	C	C	C	C	C	C	C	T	Y	C	C	C
S1A_316649142	T/C	1A	316649142	+	NA	NA	NA	NA	NA	NA	T	T	T	T	T	T	T	T	T	T	T	T	T	T	T	T	T	T	Y	C	T	T	T	C	Y	T	T	T	T	T	T	T	T	Y	T	T	T	T	T
S1A_316649237	T/C	1A	316649237	+	NA	NA	NA	NA	NA	NA	T	T	T	T	T	T	T	T	T	T	T	T	T	T	T	T	T	T	Y	C	T	T	T	C	Y	T	T	T	T	T	T	T	T	T	T	T	T	T	T
S1A_316649263	G/A	1A	316649263	+	NA	NA	NA	NA	NA	NA	G	G	G	G	G	G	G	G	G	G	G	G	G	G	G	G	G	G	R	A	G	G	G	A	R	G	G	G	G	G	G	G	G	G	G	G	G	G	G
S1A_316649268	A/G	1A	316649268	+	NA	NA	NA	NA	NA	NA	A	A	A	A	A	A	A	A	A	A	A	A	A	A	A	A	A	A	R	G	A	A	A	G	R	A	A	A	A	A	A	A	A	A	A	A	A	A	A
S1A_316649465	T/C	1A	316649465	+	NA	NA	NA	NA	NA	NA	T	T	T	T	T	T	T	T	T	T	T	T	T	T	T	T	T	T	Y	C	T	T	T	C	Y	T	T	T	T	T	T	T	T	T	T	T	T	T	T
S1A_316649529	T/C	1A	316649529	+	NA	NA	NA	NA	NA	NA	T	T	T	T	T	T	T	T	T	T	T	T	T	T	T	T	T	T	Y	C	T	T	T	C	Y	T	T	T	T	T	T	T	T	Y	T	T	T	T	T
S1A_316706400	A/G	1A	316706400	+	NA	NA	NA	NA	NA	NA	A	A	A	A	A	A	A	A	A	A	A	A	A	A	A	A	A	A	A	A	A	A	A	A	A	A	A	A	A	A	A	A	R	A	A	A	A	A	A
S1A_316706411	C/T	1A	316706411	+	NA	NA	NA	NA	NA	NA	C	C	C	C	C	C	C	C	C	C	C	C	C	C	C	C	C	C	C	C	C	C	C	C	C	C	C	C	C	C	C	C	Y	C	C	C	C	C	C
S1A_316712302	T/C	1A	316712302	+	NA	NA	NA	NA	NA	NA	T	T	C	T	T	T	T	T	T	T	T	T	T	T	T	T	T	T	T	T	T	T	T	T	C	Y	T	T	T	T	T	T	T	C	C	Y	T	T	T
S1A_316712364	A/G	1A	316712364	+	NA	NA	NA	NA	NA	NA	A	A	G	A	A	A	A	A	A	A	A	A	A	A	A	A	A	A	A	A	A	A	A	A	G	R	A	A	A	A	A	A	A	G	G	R	A	A	A
S1A_316712374	T/C	1A	316712374	+	NA	NA	NA	NA	NA	NA	T	T	C	T	T	T	T	T	T	T	T	T	T	T	T	T	T	T	T	T	T	T	T	T	C	Y	T	T	T	T	T	T	T	C	C	Y	T	T	T
S1A_316745504	G/A	1A	316745504	+	NA	NA	NA	NA	NA	NA	G	A	G	G	G	G	G	G	G	G	G	G	G	G	G	G	G	G	R	G	G	G	A	A	A	A	R	G	G	A	G	G	G	A	R	R	G	G	A
S1A_316745543	C/T	1A	316745543	+	NA	NA	NA	NA	NA	NA	C	T	C	C	C	C	C	C	C	C	C	C	C	C	C	C	C	C	Y	C	C	C	T	T	T	T	Y	C	C	T	C	C	C	T	Y	Y	C	C	T
S1A_316745588	T/C	1A	316745588	+	NA	NA	NA	NA	NA	NA	T	C	T	T	T	T	T	T	T	T	T	T	T	T	T	T	T	T	Y	T	T	T	C	C	C	C	Y	T	T	C	T	T	T	C	Y	Y	T	T	C
S1A_316745616	T/G	1A	316745616	+	NA	NA	NA	NA	NA	NA	T	G	T	T	T	T	T	T	T	T	T	T	T	T	T	T	T	T	K	T	T	T	G	G	G	G	K	T	T	G	T	T	T	G	K	K	T	T	G
S1A_316745636	G/A	1A	316745636	+	NA	NA	NA	NA	NA	NA	G	A	G	G	G	G	G	G	G	G	G	G	G	G	G	G	G	G	R	G	G	G	R	G	G	A	R	G	G	A	G	G	G	A	R	R	G	G	A
S1A_316776234	C/G	1A	316776234	+	NA	NA	NA	NA	NA	NA	C	C	G	C	G	C	C	C	C	C	C	C	C	C	C	C	C	C	C	S	C	G	C	S	C	C	C	G	G	G	G	C	S	C	C	C	C	C	S
S1A_316903533	C/T	1A	316903533	+	NA	NA	NA	NA	NA	NA	C	C	T	C	C	C	C	C	C	C	C	C	C	C	Y	C	C	C	Y	T	C	C	C	C	C	C	C	C	C	T	C	C	C	C	C	Y	C	C	C
S1A_316920570	C/T	1A	316920570	+	NA	NA	NA	NA	NA	NA	C	C	C	C	C	C	C	C	C	C	C	C	C	C	T	C	C	C	Y	C	C	C	C	Y	C	C	C	T	T	T	C	C	C	C	C	C	C	C	C
S1A_317134407	A/G	1A	317134407	+	NA	NA	NA	NA	NA	NA	A	G	A	A	A	A	A	A	G	A	G	A	A	A	R	A	G	A	G	A	A	A	A	R	A	A	A	A	A	A	A	A	A	A	A	A	A	A	G
S1A_317134438	G/A	1A	317134438	+	NA	NA	NA	NA	NA	NA	G	A	G	G	G	G	G	G	A	G	A	G	G	G	R	G	A	G	G	G	G	G	G	R	G	G	G	G	G	G	G	G	G	G	G	G	G	G	A
S1A_317134483	C/T	1A	317134483	+	NA	NA	NA	NA	NA	NA	C	T	C	C	C	C	C	C	T	C	T	C	C	C	Y	C	T	C	Y	C	C	C	C	Y	C	C	C	C	C	C	C	C	C	C	C	C	C	C	T
S1A_317134516	C/T	1A	317134516	+	NA	NA	NA	NA	NA	NA	C	T	C	C	C	C	C	C	T	C	T	C	C	C	Y	C	T	C	C	C	C	C	C	Y	C	C	C	C	C	C	C	C	C	C	C	C	C	C	T
S1A_317270019	A/G	1A	317270019	+	NA	NA	NA	NA	NA	NA	A	A	A	A	G	A	A	G	A	A	G	A	A	A	G	A	A	A	A	R	A	A	G	G	R	A	A	A	A	A	A	G	G	R	A	A	A	A	A
S1A_317270059	G/A	1A	317270059	+	NA	NA	NA	NA	NA	NA	G	G	G	G	A	G	G	A	G	G	A	G	G	G	A	G	G	G	G	R	G	G	A	A	R	G	G	G	G	G	G	A	A	R	G	G	G	G	G
S1A_317270390	G/A	1A	317270390	+	NA	NA	NA	NA	NA	NA	G	G	G	R	G	G	G	G	G	G	G	G	G	G	G	G	G	G	A	G	G	G	G	G	G	G	G	A	A	A	G	G	G	R	G	G	A	G	A
S1A_317270496	A/G	1A	317270496	+	NA	NA	NA	NA	NA	NA	A	A	A	R	A	A	A	A	A	A	A	A	A	A	A	A	A	A	R	A	A	A	A	A	A	A	A	G	G	G	A	A	A	R	A	A	G	A	G
S1A_317270727	T/C	1A	317270727	+	NA	NA	NA	NA	NA	NA	T	T	T	Y	T	T	T	T	T	T	T	T	T	T	T	T	T	T	Y	T	T	T	T	T	T	T	T	C	C	C	T	T	T	Y	T	T	C	T	C
S1A_317383722	C/T	1A	317383722	+	NA	NA	NA	NA	NA	NA	C	C	C	C	C	C	Y	C	C	C	T	C	C	C	Y	C	C	C	C	C	C	C	C	C	C	Y	C	C	C	C	C	C	C	C	C	C	C	C	C
S1A_317383771	C/T	1A	317383771	+	NA	NA	NA	NA	NA	NA	C	C	C	C	C	C	Y	C	C	C	C	C	C	C	Y	C	C	C	C	C	C	C	C	C	C	C	C	C	C	C	C	C	C	C	C	C	C	C	C
S1A_317574915	G/A	1A	317574915	+	NA	NA	NA	NA	NA	NA	G	G	A	G	G	G	G	G	G	G	G	G	G	G	G	G	G	G	G	G	G	G	G	G	G	G	G	G	R	G	G	G	G	G	G	G	G	G	G
S1A_317575035	C/T	1A	317575035	+	NA	NA	NA	NA	NA	NA	C	C	T	C	C	C	C	C	C	C	C	C	C	C	C	C	C	C	C	C	C	C	C	C	C	C	C	C	Y	C	C	C	C	C	C	C	C	C	C
S1A_317575115	T/C	1A	317575115	+	NA	NA	NA	NA	NA	NA	T	T	C	T	T	T	T	T	T	T	T	T	T	T	T	T	T	T	T	T	T	T	T	T	T	T	T	T	Y	T	T	T	T	T	T	T	T	T	T
S1A_317575218	A/G	1A	317575218	+	NA	NA	NA	NA	NA	NA	A	A	G	A	A	A	A	A	A	A	A	A	A	A	A	A	A	A	A	A	A	A	A	A	A	A	A	A	R	A	A	A	A	A	A	A	A	A	A
S1A_317601845	C/A	1A	317601845	+	NA	NA	NA	NA	NA	NA	C	C	C	C	C	C	C	C	C	C	C	C	C	C	C	C	C	C	M	C	C	C	A	A	A	A	C	C	C	C	C	C	C	C	C	C	C	C	C
S1A_317602138	G/A	1A	317602138	+	NA	NA	NA	NA	NA	NA	G	G	G	G	G	G	G	G	G	G	G	G	G	G	G	G	G	G	R	G	G	G	A	A	A	A	G	G	G	G	G	G	G	G	G	G	G	G	G
S1A_317675050	T/C	1A	317675050	+	NA	NA	NA	NA	NA	NA	C	T	T	T	T	T	C	T	T	T	T	T	T	T	T	T	T	Y	T	Y	T	T	T	T	Y	T	Y	T	C	C	T	T	T	Y	T	T	T	T	T
S1A_317682804	T/C	1A	317682804	+	NA	NA	NA	NA	NA	NA	T	T	T	T	T	C	T	T	T	T	T	T	T	T	T	T	T	C	T	T	T	T	T	T	T	T	T	C	Y	T	T	T	T	T	T	T	T	T	T
S1A_317682808	G/A	1A	317682808	+	NA	NA	NA	NA	NA	NA	G	G	G	G	G	A	G	G	G	G	G	G	G	G	G	G	G	G	G	G	G	G	G	G	G	G	G	G	G	G	G	G	G	G	G	G	G	G	G
S1A_317682826	A/G	1A	317682826	+	NA	NA	NA	NA	NA	NA	A	A	A	A	A	G	A	A	A	A	A	A	A	A	A	A	A	G	A	A	A	A	A	A	A	A	A	G	R	A	A	A	A	A	A	A	A	A	A
S1A_317713388	G/A	1A	317713388	+	NA	NA	NA	NA	NA	NA	G	G	G	G	G	A	G	G	G	G	G	G	G	G	G	G	G	A	G	G	G	G	G	A	R	G	R	G	G	G	A	G	A	R	G	G	G	R	G
S1A_317713501	G/T	1A	317713501	+	NA	NA	NA	NA	NA	NA	G	G	G	G	G	G	G	G	G	G	G	G	G	G	G	G	G	T	G	G	G	G	G	G	G	G	G	G	G	T	G	G	G	G	G	G	G	G	G
S1A_317726327	A/G	1A	317726327	+	NA	NA	NA	NA	NA	NA	A	A	A	A	A	A	A	A	A	A	A	A	A	G	A	A	G	A	A	R	A	A	G	G	G	G	A	G	R	A	A	A	A	A	A	R	A	A	A
S1A_317891669	G/C	1A	317891669	+	NA	NA	NA	NA	NA	NA	G	G	G	G	G	G	G	G	G	G	G	S	G	G	G	G	C	G	S	G	G	G	G	C	C	C	S	G	G	G	G	G	G	S	G	G	G	G	G
S1A_317891709	T/A	1A	317891709	+	NA	NA	NA	NA	NA	NA	T	T	T	T	T	T	T	T	T	T	T	W	T	T	T	T	A	T	W	T	T	T	T	A	A	A	W	T	T	T	T	T	T	W	T	T	T	T	T
S1A_317891814	C/A	1A	317891814	+	NA	NA	NA	NA	NA	NA	C	C	C	C	C	C	C	C	C	C	C	M	C	C	C	C	A	C	C	C	C	C	C	A	M	C	C	C	C	C	C	C	C	M	C	C	C	C	C
S1A_317893238	G/A	1A	317893238	+	NA	NA	NA	NA	NA	NA	G	G	G	R	G	G	G	G	G	G	G	G	G	G	G	G	G	R	G	G	G	G	A	R	G	G	A	A	A	A	A	A	G	G	A	A	G	G	G
S1A_317935902	T/C	1A	317935902	+	NA	NA	NA	NA	NA	NA	T	T	T	T	T	T	T	T	T	T	T	T	T	T	T	T	T	T	T	T	T	T	T	T	T	Y	T	C	Y	T	T	C	Y	T	T	T	T	T	T
S1A_317935937	C/T	1A	317935937	+	NA	NA	NA	NA	NA	NA	C	C	C	C	C	C	C	C	C	C	C	C	C	C	C	C	C	C	C	C	C	C	C	C	C	Y	C	T	Y	C	C	T	Y	C	C	C	C	C	C
S1A_318086841	T/C	1A	318086841	+	NA	NA	NA	NA	NA	NA	C	T	T	T	T	T	T	T	T	T	T	T	T	C	T	T	C	T	T	T	C	T	T	T	C	Y	T	T	T	T	T	T	Y	T	T	T	T	T	T
S1A_318086861	A/G	1A	318086861	+	NA	NA	NA	NA	NA	NA	G	A	A	A	A	A	A	A	A	A	A	A	A	G	A	A	G	A	A	A	G	A	A	A	G	R	A	A	A	A	A	A	R	A	A	A	A	A	A
S1A_318086903	T/C	1A	318086903	+	NA	NA	NA	NA	NA	NA	C	T	T	T	T	T	T	T	T	T	T	T	T	C	T	T	C	T	T	T	C	T	T	T	C	Y	T	T	T	T	T	T	Y	T	T	T	T	T	T
S1A_318177899	G/A	1A	318177899	+	NA	NA	NA	NA	NA	NA	G	G	G	G	G	G	G	G	G	G	G	G	G	G	A	G	G	G	G	G	G	G	G	G	G	G	G	G	G	G	G	G	G	G	G	R	G	G	G
S1A_318177904	G/A	1A	318177904	+	NA	NA	NA	NA	NA	NA	G	G	G	G	G	G	G	G	G	G	G	G	G	G	A	G	G	G	G	G	G	G	G	G	G	G	G	G	G	G	G	G	G	G	G	R	G	G	G
S1A_318177917	A/C	1A	318177917	+	NA	NA	NA	NA	NA	NA	A	A	A	A	A	A	A	A	A	A	A	A	A	A	C	A	A	A	A	A	A	A	A	A	A	A	A	A	A	A	A	A	A	A	A	M	A	A	A
S1A_318177954	C/A	1A	318177954	+	NA	NA	NA	NA	NA	NA	C	C	C	C	C	C	C	C	C	C	C	C	C	C	A	C	C	C	C	C	C	C	C	C	C	C	C	C	C	C	C	C	C	C	C	M	C	C	C
S1A_318178208	T/C	1A	318178208	+	NA	NA	NA	NA	NA	NA	T	T	T	T	T	T	T	T	T	T	T	T	T	T	C	T	T	T	T	T	T	T	T	T	T	T	T	T	T	T	T	T	T	T	T	Y	T	T	T
S1A_318178266	C/T	1A	318178266	+	NA	NA	NA	NA	NA	NA	C	C	C	C	C	C	C	C	C	C	C	C	C	C	T	C	C	C	C	C	C	C	C	C	C	C	C	C	C	C	C	C	C	C	C	Y	C	C	C
S1A_318182344	T/C	1A	318182344	+	NA	NA	NA	NA	NA	NA	T	T	T	C	C	T	T	T	T	C	T	T	T	C	Y	T	T	T	T	T	T	T	T	T	T	T	T	T	T	T	T	T	T	T	C	C	C	Y	Y
S1A_318182388	C/A	1A	318182388	+	NA	NA	NA	NA	NA	NA	C	C	C	A	A	C	C	C	C	A	C	C	C	A	M	C	C	C	C	C	C	C	C	C	C	C	C	C	C	C	C	C	C	C	A	A	A	M	M
S1A_318182520	G/A	1A	318182520	+	NA	NA	NA	NA	NA	NA	G	G	G	A	A	G	G	G	G	A	G	G	G	A	R	G	G	G	G	G	G	G	G	G	G	G	G	G	G	G	G	G	G	G	A	A	A	R	R
S1A_318190553	A/G	1A	318190553	+	NA	NA	NA	NA	NA	NA	A	A	A	A	A	A	A	A	A	A	A	A	A	A	A	A	A	A	A	A	A	A	R	A	A	A	A	A	A	G	A	A	A	A	A	A	A	A	A
S1A_318190595	A/G	1A	318190595	+	NA	NA	NA	NA	NA	NA	A	A	A	A	A	A	A	A	A	A	A	A	A	A	A	A	A	A	A	A	A	A	R	A	A	A	A	A	A	G	A	A	A	A	A	A	A	A	A
S1A_318190623	T/G	1A	318190623	+	NA	NA	NA	NA	NA	NA	T	T	T	T	T	T	T	T	T	T	T	T	T	T	T	T	T	T	T	T	T	T	K	T	T	T	T	T	T	G	T	T	T	T	T	T	T	T	T
S1A_318190953	T/C	1A	318190953	+	NA	NA	NA	NA	NA	NA	T	T	T	T	T	T	T	T	T	T	T	T	T	T	T	T	T	T	T	T	T	T	T	T	T	T	T	T	T	C	T	T	T	T	T	T	T	T	T
S1A_318215669	A/G	1A	318215669	+	NA	NA	NA	NA	NA	NA	A	A	A	A	A	A	A	A	A	G	A	R	G	A	A	A	A	A	A	A	A	A	A	R	A	A	R	A	G	G	G	A	G	R	A	A	A	A	A
S1A_318219385	C/T	1A	318219385	+	NA	NA	NA	NA	NA	NA	C	T	C	C	C	C	C	C	C	C	C	C	C	C	C	C	C	T	T	C	C	C	C	C	Y	C	C	C	C	C	C	C	Y	C	C	C	T	C	Y
S1A_318219426	T/G	1A	318219426	+	NA	NA	NA	NA	NA	NA	T	G	T	T	T	T	T	T	T	T	T	T	T	T	T	T	T	K	T	T	T	T	T	T	T	T	T	T	T	T	T	T	K	T	T	T	G	T	K
S1A_318219429	A/T	1A	318219429	+	NA	NA	NA	NA	NA	NA	A	T	A	A	A	A	A	A	A	A	A	A	A	A	A	A	A	W	A	A	A	A	A	A	A	A	A	A	A	A	A	A	W	A	A	A	T	A	W
S1A_318219445	A/G	1A	318219445	+	NA	NA	NA	NA	NA	NA	A	G	A	A	A	A	A	A	A	A	A	A	A	A	A	A	A	G	G	A	A	A	A	A	R	A	A	A	A	A	A	A	R	A	A	A	G	A	R
S1A_318248131	T/C	1A	318248131	+	NA	NA	NA	NA	NA	NA	T	T	T	T	T	T	T	T	T	T	T	T	T	T	Y	T	T	Y	Y	Y	T	T	T	T	Y	T	T	T	T	C	C	C	C	C	C	Y	T	T	T
S1A_318248156	A/C	1A	318248156	+	NA	NA	NA	NA	NA	NA	A	A	A	A	A	A	A	A	A	A	A	A	A	A	M	A	A	M	M	M	A	A	A	A	M	A	A	A	A	C	C	C	C	C	C	M	A	A	A
S1A_318248505	C/T	1A	318248505	+	NA	NA	NA	NA	NA	NA	C	C	C	C	C	C	C	C	C	C	C	C	C	C	Y	C	C	Y	Y	Y	C	C	C	C	Y	C	C	C	C	T	T	T	T	T	T	Y	C	C	C
S1A_318251237	C/T	1A	318251237	+	NA	NA	NA	NA	NA	NA	C	C	T	C	C	C	C	C	C	C	C	C	C	C	T	C	C	Y	C	C	C	C	C	C	C	C	C	C	C	T	C	C	C	Y	C	C	C	C	C
S1A_318251295	A/G	1A	318251295	+	NA	NA	NA	NA	NA	NA	A	A	G	A	A	A	A	A	A	A	A	A	A	A	G	A	A	G	R	A	A	A	A	A	A	A	A	A	A	G	A	A	A	R	A	A	A	A	A
S1A_318251577	T/C	1A	318251577	+	NA	NA	NA	NA	NA	NA	T	T	C	T	T	T	T	T	T	T	T	T	T	T	C	T	T	C	Y	T	T	T	T	T	T	T	T	T	T	C	T	T	T	Y	T	T	T	T	T
S1A_318251579	C/T	1A	318251579	+	NA	NA	NA	NA	NA	NA	C	C	T	C	C	C	C	C	C	C	C	C	C	C	T	C	C	T	Y	C	C	C	C	C	C	C	C	C	C	T	C	C	C	Y	C	C	C	C	C
S1A_318251608	G/A	1A	318251608	+	NA	NA	NA	NA	NA	NA	G	G	A	G	G	G	G	G	G	G	G	G	G	G	A	G	G	R	G	G	G	G	G	G	G	G	G	G	G	A	G	G	G	R	G	G	G	G	G
S1A_318309739	T/C	1A	318309739	+	NA	NA	NA	NA	NA	NA	T	T	T	T	T	T	T	T	T	T	T	T	T	T	T	T	T	T	T	T	T	T	C	C	Y	T	T	T	T	T	T	T	T	C	C	Y	T	T	T
S1A_318321160	G/A	1A	318321160	+	NA	NA	NA	NA	NA	NA	G	G	G	G	G	G	R	G	G	G	G	G	G	G	G	G	G	G	G	G	G	G	A	A	R	G	G	G	G	G	G	G	G	R	G	G	G	G	G
S1A_318321348	A/C	1A	318321348	+	NA	NA	NA	NA	NA	NA	A	A	A	A	A	A	M	A	A	A	A	A	A	A	A	A	A	A	A	A	A	A	C	C	M	A	A	A	A	A	A	A	A	M	A	A	A	A	A
S1A_318321360	A/T	1A	318321360	+	NA	NA	NA	NA	NA	NA	A	A	A	A	A	A	W	A	A	A	A	A	A	A	A	A	A	A	A	A	A	A	T	T	W	A	A	A	A	A	A	A	A	W	A	A	A	A	A
S1A_318331277	G/A	1A	318331277	+	NA	NA	NA	NA	NA	NA	G	G	G	G	G	G	G	G	G	G	G	G	G	G	G	G	G	G	G	G	G	A	G	G	G	G	A	G	G	G	G	A	G	G	G	G	G	G	G
S1A_318331417	T/C	1A	318331417	+	NA	NA	NA	NA	NA	NA	T	T	T	C	T	T	T	T	C	T	T	T	T	T	T	T	T	C	Y	T	T	T	T	T	T	T	T	T	T	C	C	C	T	T	T	T	T	T	T
S1A_318332071	T/A	1A	318332071	+	NA	NA	NA	NA	NA	NA	T	T	T	T	T	T	T	T	T	T	T	W	T	A	T	T	T	T	T	A	T	T	T	T	T	T	T	T	T	T	T	T	T	T	T	T	T	T	T
S1A_318332109	G/A	1A	318332109	+	NA	NA	NA	NA	NA	NA	G	G	G	G	G	G	G	G	G	G	G	R	G	G	G	G	G	G	A	A	G	G	G	G	G	G	G	A	R	G	G	G	G	G	G	G	G	G	G
S1A_318332270	G/A	1A	318332270	+	NA	NA	NA	NA	NA	NA	G	G	G	G	G	G	G	G	G	G	G	R	G	G	G	G	G	G	A	R	G	G	G	G	G	G	G	G	G	G	G	G	G	G	G	G	G	G	G
S1A_318341990	A/C	1A	318341990	+	NA	NA	NA	NA	NA	NA	A	A	A	A	A	A	A	A	A	A	A	A	C	A	M	A	A	M	A	A	A	A	A	C	C	C	M	A	A	A	A	A	A	C	C	C	C	A	C
S1A_318342038	T/G	1A	318342038	+	NA	NA	NA	NA	NA	NA	T	T	T	T	T	T	T	T	T	T	T	T	G	T	K	T	T	K	T	T	T	T	T	G	G	G	K	T	T	T	T	T	T	G	G	G	G	T	G
S1A_318380508	G/C	1A	318380508	+	NA	NA	NA	NA	NA	NA	G	G	G	G	G	G	G	G	G	G	G	G	G	G	G	G	G	G	G	G	G	G	G	C	C	C	G	C	S	G	G	G	G	G	G	G	G	G	G
S1A_318380612	T/G	1A	318380612	+	NA	NA	NA	NA	NA	NA	T	T	T	T	T	T	T	T	T	T	T	T	T	T	T	T	T	T	T	T	T	T	T	T	T	G	T	G	K	T	T	T	T	T	T	T	T	T	T
S1A_318380646	C/T	1A	318380646	+	NA	NA	NA	NA	NA	NA	C	C	C	C	C	C	C	C	C	C	C	C	C	C	C	C	C	C	C	C	C	C	C	C	C	T	C	T	Y	C	C	C	C	C	C	C	C	C	C
S1A_318380751	G/C	1A	318380751	+	NA	NA	NA	NA	NA	NA	G	G	G	G	G	G	G	G	G	G	G	G	G	G	G	G	G	G	G	G	G	G	G	G	G	C	G	C	S	G	G	G	G	G	G	G	G	G	G
S1A_318380761	A/G	1A	318380761	+	NA	NA	NA	NA	NA	NA	A	A	A	A	A	A	A	A	A	A	A	A	A	A	A	A	A	A	A	A	A	A	A	A	A	G	A	G	R	A	A	A	A	A	A	A	A	A	A
S1A_318389700	A/G	1A	318389700	+	NA	NA	NA	NA	NA	NA	A	A	A	A	A	A	A	A	A	A	A	A	A	A	A	A	A	A	A	A	A	A	A	G	G	R	A	A	A	A	A	G	R	A	A	A	A	A	A
S1A_318389717	A/G	1A	318389717	+	NA	NA	NA	NA	NA	NA	A	A	A	A	A	A	A	A	A	A	A	A	A	A	A	A	A	A	A	A	A	A	A	G	G	R	A	A	A	A	A	G	R	A	A	A	A	A	A
S1A_318389817	C/T	1A	318389817	+	NA	NA	NA	NA	NA	NA	C	C	C	C	C	C	C	C	C	C	C	C	C	C	C	C	C	C	C	C	C	C	C	T	T	Y	C	C	C	C	C	T	Y	C	C	C	C	C	C
S1A_318389890	C/T	1A	318389890	+	NA	NA	NA	NA	NA	NA	C	C	C	C	C	C	C	C	C	C	C	C	C	C	C	C	C	C	C	C	C	C	C	T	T	Y	C	C	C	C	C	T	Y	C	C	C	C	C	C
S1A_318389920	G/A	1A	318389920	+	NA	NA	NA	NA	NA	NA	G	G	G	G	G	G	G	G	G	G	G	G	G	G	G	G	G	G	G	G	G	G	G	A	A	R	G	G	G	G	G	A	G	G	G	G	G	G	G
S1A_318425753	C/T	1A	318425753	+	NA	NA	NA	NA	NA	NA	C	C	C	C	C	C	C	C	C	C	C	C	Y	C	C	C	C	C	C	C	C	C	T	T	T	Y	C	C	C	C	C	C	C	C	C	Y	C	C	C
S1A_318425877	A/G	1A	318425877	+	NA	NA	NA	NA	NA	NA	A	A	A	A	A	A	A	A	A	A	A	A	R	A	A	A	A	A	A	A	A	A	G	G	G	R	A	A	A	A	A	A	A	A	A	R	A	A	A
S1A_318425892	G/A	1A	318425892	+	NA	NA	NA	NA	NA	NA	G	G	G	G	G	G	G	G	G	G	G	G	R	G	G	G	G	G	G	G	G	G	A	A	A	R	G	G	G	G	G	G	G	G	G	R	G	G	G
S1A_318449765	G/T	1A	318449765	+	NA	NA	NA	NA	NA	NA	G	G	G	K	G	G	G	G	G	G	G	G	K	G	G	G	G	K	G	G	G	G	G	G	G	G	G	G	G	T	G	G	G	G	G	G	G	G	G
S1A_318449807	A/G	1A	318449807	+	NA	NA	NA	NA	NA	NA	A	A	A	R	A	A	A	A	A	A	A	A	R	A	A	A	A	R	A	A	A	A	A	A	A	A	A	A	A	G	A	A	A	A	A	A	A	A	A
S1A_318450209	A/G	1A	318450209	+	NA	NA	NA	NA	NA	NA	A	A	A	A	A	A	A	A	A	A	A	R	A	A	A	A	A	A	G	A	A	A	A	A	A	A	G	G	G	G	A	A	A	A	A	R	A	A	G
S1A_318450440	T/C	1A	318450440	+	NA	NA	NA	NA	NA	NA	T	T	T	T	T	T	T	T	T	T	T	Y	T	T	T	T	T	T	C	T	T	T	T	T	T	T	C	C	C	C	T	T	T	T	T	T	T	T	T
S1A_318450471	C/T	1A	318450471	+	NA	NA	NA	NA	NA	NA	C	C	C	C	C	C	C	C	C	C	C	Y	C	C	C	C	C	C	Y	C	C	C	C	C	C	C	T	T	T	T	C	C	C	C	C	C	C	C	C
S1A_318450544	T/C	1A	318450544	+	NA	NA	NA	NA	NA	NA	T	T	T	T	T	T	T	T	T	T	T	Y	T	T	T	T	T	T	C	T	T	T	T	T	T	T	C	C	C	C	T	T	T	T	T	T	T	T	T
S1A_318507415	T/C	1A	318507415	+	NA	NA	NA	NA	NA	NA	T	C	T	T	T	T	T	T	T	T	T	T	Y	T	T	T	T	T	T	Y	T	T	T	T	Y	T	T	T	T	T	T	T	T	T	T	T	T	T	T
S1A_318507489	G/C	1A	318507489	+	NA	NA	NA	NA	NA	NA	G	C	G	G	G	G	G	G	G	G	G	G	S	G	G	G	G	G	G	S	G	G	G	G	S	G	G	G	G	G	G	G	G	G	G	G	G	G	G
S1A_318507714	A/G	1A	318507714	+	NA	NA	NA	NA	NA	NA	A	G	A	A	A	A	A	A	A	A	A	A	R	A	A	A	A	A	A	R	A	A	A	A	R	A	A	A	A	A	A	A	A	A	A	A	A	A	A
S1A_318507728	G/A	1A	318507728	+	NA	NA	NA	NA	NA	NA	G	A	G	G	G	G	G	G	G	G	G	G	R	G	G	G	G	G	G	R	G	G	G	G	R	G	G	G	G	G	G	G	G	G	G	G	G	G	G
S1A_318507736	C/T	1A	318507736	+	NA	NA	NA	NA	NA	NA	C	T	C	C	C	C	C	C	C	C	C	C	Y	C	C	C	C	C	C	Y	C	C	C	C	Y	C	C	C	C	C	C	C	C	C	C	C	C	C	C
S1A_318561074	T/C	1A	318561074	+	NA	NA	NA	NA	NA	NA	T	T	T	T	C	T	T	T	T	T	T	T	T	T	T	T	T	T	C	T	T	T	T	T	T	T	T	T	Y	T	T	T	T	Y	T	T	T	T	T
S1A_318561131	T/C	1A	318561131	+	NA	NA	NA	NA	NA	NA	T	T	T	T	C	T	T	T	T	T	T	T	T	T	T	T	T	T	C	T	T	T	T	T	T	T	T	T	Y	T	T	T	T	Y	T	T	T	T	T
S1A_318561290	C/A	1A	318561290	+	NA	NA	NA	NA	NA	NA	C	C	C	C	A	C	C	C	C	C	C	C	C	C	C	C	C	C	M	C	C	C	C	C	C	C	C	C	C	C	C	C	C	M	C	C	C	C	C
S1A_318585702	G/A	1A	318585702	+	NA	NA	NA	NA	NA	NA	G	G	G	G	G	G	G	G	G	G	G	G	G	G	G	G	G	A	G	G	G	G	G	G	G	G	G	G	G	G	G	G	G	G	G	G	G	G	G
S1A_318585806	C/G	1A	318585806	+	NA	NA	NA	NA	NA	NA	C	G	C	C	C	C	C	C	C	C	C	C	C	C	C	C	C	G	C	C	C	C	C	C	G	S	C	C	C	C	C	G	C	C	C	C	C	C	C
S1A_318585947	A/G	1A	318585947	+	NA	NA	NA	NA	NA	NA	A	G	A	A	A	A	A	A	A	A	A	A	A	A	A	A	A	G	A	A	A	A	A	A	A	A	A	A	A	A	A	G	A	A	A	A	A	A	A
S1A_318586039	C/T	1A	318586039	+	NA	NA	NA	NA	NA	NA	C	T	C	C	C	C	C	C	C	C	C	C	C	C	C	C	C	T	C	C	C	C	C	C	T	Y	C	C	C	C	C	T	C	C	C	C	C	C	C
S1A_318586057	A/G	1A	318586057	+	NA	NA	NA	NA	NA	NA	A	G	A	A	A	A	A	A	A	A	A	A	A	A	A	A	A	G	A	A	A	A	A	A	G	R	A	A	A	A	A	G	A	A	A	A	A	A	A
S1A_318651199	G/A	1A	318651199	+	NA	NA	NA	NA	NA	NA	G	A	G	G	G	G	G	G	G	G	G	G	G	G	G	G	G	A	G	R	G	G	G	G	R	G	G	G	A	A	A	G	R	G	G	R	G	G	G
S1A_318651208	G/A	1A	318651208	+	NA	NA	NA	NA	NA	NA	G	A	G	G	G	G	G	G	G	G	G	G	G	G	G	G	G	G	G	G	G	G	G	G	G	G	G	G	A	A	A	G	R	G	G	R	G	G	G
S1A_318651233	G/A	1A	318651233	+	NA	NA	NA	NA	NA	NA	G	A	G	G	G	G	G	G	G	G	G	G	G	G	G	G	G	G	G	G	G	G	G	G	G	G	G	G	A	A	A	G	R	G	G	R	G	G	G
S1A_318651862	T/C	1A	318651862	+	NA	NA	NA	NA	NA	NA	T	C	T	T	T	T	C	T	C	T	T	Y	T	T	T	T	T	T	T	T	T	T	T	T	T	T	Y	T	T	T	T	T	T	C	Y	Y	T	T	T
S1A_318718679	T/C	1A	318718679	+	NA	NA	NA	NA	NA	NA	T	T	T	T	T	T	T	T	T	T	T	T	T	T	T	T	T	T	Y	T	T	T	T	T	T	T	T	T	T	C	T	T	T	T	T	T	T	T	T
S1A_318743292	T/A	1A	318743292	+	NA	NA	NA	NA	NA	NA	T	T	T	T	T	T	T	T	T	T	T	T	T	T	T	T	T	T	T	T	T	T	T	T	W	T	T	T	W	T	T	T	T	T	T	T	T	A	T
S1A_318804583	T/A	1A	318804583	+	NA	NA	NA	NA	NA	NA	T	T	A	T	T	T	T	T	T	T	T	T	T	T	T	T	T	T	T	T	T	T	A	A	W	T	T	T	T	T	T	T	W	T	T	W	T	W	T
S1A_318804846	T/G	1A	318804846	+	NA	NA	NA	NA	NA	NA	T	G	T	T	T	T	T	G	T	K	G	K	T	T	K	T	G	T	T	T	T	T	T	T	T	T	T	T	T	T	T	T	T	T	T	T	T	T	T
S1A_318804934	G/A	1A	318804934	+	NA	NA	NA	NA	NA	NA	G	A	G	G	G	G	G	A	G	R	A	R	G	G	R	G	A	G	G	G	G	G	G	G	G	G	G	G	G	G	G	G	G	G	G	G	G	G	G
S1A_318810272	T/C	1A	318810272	+	NA	NA	NA	NA	NA	NA	T	T	C	T	C	T	T	T	T	T	T	C	T	T	Y	Y	T	T	T	T	T	C	T	T	T	T	T	T	Y	T	T	T	T	T	T	T	C	Y	Y
S1A_318810381	C/T	1A	318810381	+	NA	NA	NA	NA	NA	NA	C	C	T	C	T	C	C	C	C	C	C	T	C	C	Y	Y	C	C	C	C	C	T	C	C	C	C	C	C	C	C	C	C	C	C	C	C	T	Y	Y
S1A_318810405	C/T	1A	318810405	+	NA	NA	NA	NA	NA	NA	C	C	T	C	T	C	C	C	C	C	C	T	C	C	Y	Y	C	C	C	C	C	T	C	C	C	C	C	C	C	C	C	C	C	C	C	C	T	Y	Y
S1A_318833766	A/G	1A	318833766	+	NA	NA	NA	NA	NA	NA	A	A	A	G	A	A	A	A	A	A	A	A	A	A	R	A	A	A	A	R	A	A	G	R	A	A	A	A	A	G	A	A	A	R	A	A	A	A	A
S1A_318833973	G/A	1A	318833973	+	NA	NA	NA	NA	NA	NA	G	G	G	A	G	G	G	G	G	G	G	G	G	G	R	G	G	G	G	R	G	G	A	R	G	G	G	G	G	A	G	G	G	R	G	G	G	G	G
S1A_318833991	A/G	1A	318833991	+	NA	NA	NA	NA	NA	NA	A	A	A	G	A	A	A	A	A	A	A	A	A	A	R	A	A	A	A	R	A	A	R	A	A	A	A	A	A	A	A	A	A	A	A	A	A	A	A
S1A_318834045	C/T	1A	318834045	+	NA	NA	NA	NA	NA	NA	C	C	C	T	C	C	C	C	C	C	C	C	C	C	Y	C	C	C	C	Y	C	C	Y	C	C	C	C	C	C	C	C	C	C	C	C	C	C	C	C
S1A_318862233	G/A	1A	318862233	+	NA	NA	NA	NA	NA	NA	G	G	G	G	G	G	G	G	G	G	G	G	G	G	R	G	G	G	R	G	G	G	A	A	R	G	R	G	G	G	G	G	G	G	A	A	G	G	G
S1A_318869870	A/T	1A	318869870	+	NA	NA	NA	NA	NA	NA	A	A	A	A	A	A	A	A	A	A	A	A	A	A	A	A	A	A	T	A	A	A	W	A	A	A	A	A	A	A	A	T	T	T	W	A	A	W	A
S1A_318869903	A/T	1A	318869903	+	NA	NA	NA	NA	NA	NA	A	A	A	A	A	A	A	A	A	A	A	A	A	A	A	A	A	A	T	A	A	A	A	A	A	A	A	A	A	A	A	A	A	T	W	A	A	W	A
S1A_318915653	G/A	1A	318915653	+	NA	NA	NA	NA	NA	NA	G	G	G	G	G	G	G	G	G	G	G	G	G	G	A	G	G	G	G	R	G	G	G	G	R	G	R	G	R	G	G	G	G	R	G	G	G	G	R
S1A_319013513	T/C	1A	319013513	+	NA	NA	NA	NA	NA	NA	T	T	T	T	T	T	T	T	T	T	T	T	T	T	Y	T	T	T	T	T	T	T	T	T	T	T	T	T	T	T	T	T	T	C	Y	T	T	T	T
S1A_319013720	G/A	1A	319013720	+	NA	NA	NA	NA	NA	NA	G	G	G	G	G	G	G	G	G	G	G	G	G	G	R	G	G	G	G	G	G	G	G	G	G	G	G	G	G	G	G	G	G	G	R	G	G	G	G
S1A_319066711	T/C	1A	319066711	+	NA	NA	NA	NA	NA	NA	T	T	T	T	T	T	T	T	T	T	T	T	C	T	T	T	T	T	T	T	T	T	T	T	T	C	T	T	T	T	T	T	T	T	T	T	T	T	T
S1A_319066732	A/C	1A	319066732	+	NA	NA	NA	NA	NA	NA	A	A	A	A	A	A	A	A	A	A	A	A	C	A	A	A	A	A	A	A	A	A	A	A	A	C	A	A	A	A	A	A	A	A	A	A	A	A	A
S1A_319066803	A/T	1A	319066803	+	NA	NA	NA	NA	NA	NA	A	A	A	A	A	A	A	A	A	A	A	A	T	A	A	A	A	W	W	A	A	A	A	A	A	T	A	A	A	T	A	A	A	A	A	A	A	A	A
S1A_319066804	T/G	1A	319066804	+	NA	NA	NA	NA	NA	NA	T	T	T	T	T	T	T	T	T	T	T	T	G	T	T	T	T	K	K	T	T	T	T	T	T	G	T	T	T	G	T	T	T	T	T	T	T	T	T
S1A_319075560	T/C	1A	319075560	+	NA	NA	NA	NA	NA	NA	T	T	T	T	T	T	T	T	T	T	T	T	T	T	T	T	T	T	T	T	T	T	T	T	T	T	T	T	T	T	T	T	T	T	T	T	T	T	T
S1A_319151983	T/A	1A	319151983	+	NA	NA	NA	NA	NA	NA	T	A	T	T	T	T	T	T	T	T	T	T	T	T	T	T	T	T	T	T	T	T	T	T	T	T	T	A	A	A	T	T	T	T	T	T	T	T	T
S1A_319175950	G/A	1A	319175950	+	NA	NA	NA	NA	NA	NA	G	A	G	G	G	G	G	G	A	G	G	G	G	G	G	G	G	G	G	G	G	G	G	G	G	G	R	G	G	G	G	G	G	G	G	G	G	R	G
S1A_319176005	C/T	1A	319176005	+	NA	NA	NA	NA	NA	NA	C	T	C	C	C	C	C	C	T	C	C	C	C	C	C	C	C	C	C	C	C	C	C	C	C	C	Y	C	C	C	C	C	C	C	C	C	C	Y	C
S1A_319176028	T/G	1A	319176028	+	NA	NA	NA	NA	NA	NA	T	G	T	T	T	T	T	T	G	T	T	T	T	T	T	T	T	T	T	T	G	T	T	T	G	G	G	G	G	G	T	T	T	T	T	T	T	K	T
S1A_319176030	G/C	1A	319176030	+	NA	NA	NA	NA	NA	NA	G	C	G	G	G	G	G	G	C	G	G	G	G	G	G	G	G	G	G	G	G	G	G	G	G	G	S	G	G	G	G	G	G	G	G	G	G	S	G
S1A_319266032	G/A	1A	319266032	+	NA	NA	NA	NA	NA	NA	G	G	A	G	A	G	R	G	G	G	G	G	R	G	G	A	G	G	G	G	G	G	G	G	G	G	G	G	A	A	A	G	G	G	G	G	G	G	A
S1A_319313039	G/A	1A	319313039	+	NA	NA	NA	NA	NA	NA	G	G	G	G	G	G	G	G	G	G	G	R	G	G	G	G	G	A	R	G	G	G	G	G	G	G	G	G	G	G	G	G	A	A	R	G	G	G	G
S1A_319313261	G/A	1A	319313261	+	NA	NA	NA	NA	NA	NA	G	G	G	G	G	G	G	G	G	G	G	R	G	G	G	G	G	A	R	G	G	G	G	G	G	G	G	G	G	G	G	G	A	A	R	G	G	G	G
S1A_319313366	G/A	1A	319313366	+	NA	NA	NA	NA	NA	NA	G	G	G	G	G	G	G	G	G	G	G	R	G	G	G	G	G	A	R	G	G	G	G	G	G	G	G	G	G	G	G	G	A	A	R	G	G	G	G
S1A_319368828	G/A	1A	319368828	+	NA	NA	NA	NA	NA	NA	G	G	G	G	G	G	G	G	G	G	G	G	R	G	G	G	G	G	G	G	G	G	G	G	G	G	G	G	G	G	G	G	G	G	G	G	G	G	G
S1A_319368952	A/G	1A	319368952	+	NA	NA	NA	NA	NA	NA	A	A	A	A	A	A	A	A	A	A	A	A	R	A	A	A	A	A	A	A	A	A	A	A	A	A	A	A	A	A	A	A	A	A	A	A	A	A	A
S1A_319369128	G/A	1A	319369128	+	NA	NA	NA	NA	NA	NA	G	G	G	G	G	G	G	G	G	G	G	G	R	G	G	G	G	G	G	G	G	G	G	G	G	G	G	G	G	G	G	G	G	G	G	G	G	G	G
S1A_319369342	T/C	1A	319369342	+	NA	NA	NA	NA	NA	NA	T	T	T	T	T	T	T	T	T	T	T	T	T	T	T	T	T	T	Y	T	T	T	T	T	T	T	T	T	T	T	T	T	T	T	T	T	T	T	T
S1A_319385444	G/A	1A	319385444	+	NA	NA	NA	NA	NA	NA	A	G	G	R	G	G	G	G	G	G	G	G	G	G	R	G	G	G	A	G	G	G	G	G	R	G	G	G	G	G	G	G	G	G	G	G	G	G	G
S1A_319385730	C/T	1A	319385730	+	NA	NA	NA	NA	NA	NA	T	C	C	Y	C	C	C	C	C	C	C	C	C	C	Y	C	C	C	T	C	C	C	C	C	Y	C	C	C	C	C	C	C	C	C	C	C	C	C	C
S1A_319385780	A/G	1A	319385780	+	NA	NA	NA	NA	NA	NA	G	A	A	R	A	A	A	A	A	A	A	A	A	A	R	A	A	A	G	A	A	A	A	A	R	A	A	A	A	A	A	A	A	A	A	A	A	A	A
S1A_319400049	G/A	1A	319400049	+	NA	NA	NA	NA	NA	NA	G	G	G	G	G	G	G	G	G	G	G	G	G	G	G	G	G	G	G	G	G	G	G	G	G	G	G	G	G	A	G	G	G	G	G	G	G	G	G
S1A_319400110	C/T	1A	319400110	+	NA	NA	NA	NA	NA	NA	C	C	C	C	C	C	C	C	C	C	C	C	C	C	C	C	C	C	C	C	C	C	C	C	C	C	C	C	C	T	C	C	C	C	C	C	C	C	C
S1A_319400338	C/G	1A	319400338	+	NA	NA	NA	NA	NA	NA	C	C	C	C	C	C	C	C	C	C	C	C	C	C	C	C	C	C	C	C	C	C	C	C	C	C	C	C	C	G	C	C	C	C	C	C	C	C	C
S1A_319400379	C/T	1A	319400379	+	NA	NA	NA	NA	NA	NA	C	C	C	C	C	C	C	C	C	C	C	C	C	C	C	C	C	C	C	C	C	C	C	C	C	C	C	C	C	T	C	C	C	C	C	C	C	C	C
S1A_319400395	T/C	1A	319400395	+	NA	NA	NA	NA	NA	NA	T	T	T	T	T	T	T	T	T	T	T	T	T	T	T	T	T	T	T	T	T	T	T	T	T	T	T	T	T	C	T	T	T	T	T	T	T	T	T
S1A_319400474	G/A	1A	319400474	+	NA	NA	NA	NA	NA	NA	G	G	G	G	G	G	G	G	G	G	G	G	G	G	G	G	G	G	G	G	G	G	G	G	G	G	G	G	G	A	G	G	G	G	G	G	G	G	G
S1A_319567482	G/A	1A	319567482	+	NA	NA	NA	NA	NA	NA	G	G	G	G	A	G	G	G	G	R	G	G	G	G	R	G	G	G	R	G	G	G	G	G	G	G	G	G	A	A	G	G	G	G	R	R	G	G	R
S1A_319567517	T/C	1A	319567517	+	NA	NA	NA	NA	NA	NA	T	T	T	T	C	T	T	T	T	Y	T	T	T	T	Y	T	T	T	C	T	T	T	T	T	T	T	T	T	C	C	T	T	T	C	Y	Y	T	T	Y
S1A_319742492	T/C	1A	319742492	+	NA	NA	NA	NA	NA	NA	C	C	T	T	T	T	T	T	C	T	T	T	T	T	T	Y	T	T	C	T	T	T	T	T	T	T	T	T	T	T	T	T	T	T	T	T	T	T	T
S1A_319904004	T/C	1A	319904004	+	NA	NA	NA	NA	NA	NA	T	T	T	T	T	T	T	T	T	T	T	Y	T	C	T	T	T	T	T	T	T	T	T	T	T	C	T	C	C	C	T	T	T	Y	T	T	T	Y	T
S1A_319904029	C/T	1A	319904029	+	NA	NA	NA	NA	NA	NA	C	C	C	C	C	C	C	C	C	C	C	Y	C	T	C	C	C	C	C	C	C	C	C	C	C	C	C	C	T	T	C	C	C	Y	C	C	C	Y	C
S1A_319904103	T/C	1A	319904103	+	NA	NA	NA	NA	NA	NA	T	T	T	T	T	T	T	T	T	T	T	Y	T	C	T	T	T	T	T	T	T	T	T	T	T	T	T	T	C	C	T	T	T	Y	T	T	T	Y	T
S1A_319911667	A/G	1A	319911667	+	NA	NA	NA	NA	NA	NA	G	A	A	A	A	A	A	A	A	A	A	A	A	A	A	A	A	G	A	G	G	A	A	A	A	A	A	A	A	G	A	A	A	A	A	A	A	A	A
S1A_319911751	A/G	1A	319911751	+	NA	NA	NA	NA	NA	NA	G	A	A	A	A	A	A	A	A	A	A	A	A	A	A	A	A	G	A	G	G	A	A	A	A	A	A	A	A	G	A	A	A	A	A	A	A	A	A
S1A_319966449	T/C	1A	319966449	+	NA	NA	NA	NA	NA	NA	T	T	T	T	T	T	T	T	T	T	T	T	T	T	T	T	T	T	T	T	T	T	T	T	T	T	T	T	T	T	T	T	T	T	T	T	T	T	T
S1A_320218564	C/G	1A	320218564	+	NA	NA	NA	NA	NA	NA	C	G	G	S	C	C	C	C	C	S	C	C	C	C	C	C	C	S	C	C	C	C	C	C	C	C	C	C	C	C	C	G	C	C	C	C	C	C	S
S1A_320227891	T/G	1A	320227891	+	NA	NA	NA	NA	NA	NA	T	T	T	T	T	T	T	T	T	T	G	T	T	G	G	T	T	T	T	T	T	T	T	T	G	G	G	G	K	T	T	T	T	T	T	T	G	T	K
S1A_320227899	T/C	1A	320227899	+	NA	NA	NA	NA	NA	NA	T	T	T	T	T	T	T	T	T	T	C	T	T	C	C	T	T	T	T	T	T	T	T	T	C	C	C	C	Y	T	T	T	T	T	T	T	C	T	Y
S1A_320227965	G/C	1A	320227965	+	NA	NA	NA	NA	NA	NA	G	G	G	G	G	G	G	G	G	G	C	G	G	C	C	G	G	G	G	G	G	G	G	G	C	C	C	C	S	G	G	G	G	G	G	G	C	G	S
S1A_320227973	G/A	1A	320227973	+	NA	NA	NA	NA	NA	NA	G	G	G	G	G	G	G	G	G	G	A	G	G	A	A	G	G	G	G	G	G	G	G	G	A	A	A	A	R	G	G	G	G	G	G	G	A	G	R
S1A_320227982	T/G	1A	320227982	+	NA	NA	NA	NA	NA	NA	T	T	T	T	T	T	T	T	T	T	G	T	T	G	G	T	T	T	T	T	T	T	T	T	G	G	G	G	K	T	T	T	T	T	T	T	G	T	K
S1A_320228105	G/A	1A	320228105	+	NA	NA	NA	NA	NA	NA	G	G	G	G	G	G	G	G	G	G	A	G	G	A	A	G	G	G	G	G	G	G	G	G	A	A	A	A	R	G	G	G	G	G	G	G	A	G	R
S1A_320256422	T/C	1A	320256422	+	NA	NA	NA	NA	NA	NA	T	C	T	T	T	C	T	T	T	T	T	T	C	T	T	T	T	C	Y	C	T	T	C	C	Y	T	T	T	T	C	C	T	T	T	T	T	T	T	T
S1A_320390323	C/T	1A	320390323	+	NA	NA	NA	NA	NA	NA	C	C	C	C	C	C	C	T	C	C	C	C	C	C	C	C	C	C	Y	C	C	C	C	C	C	C	C	C	C	T	T	C	Y	C	C	T	C	C	C
S1A_320390383	C/T	1A	320390383	+	NA	NA	NA	NA	NA	NA	C	C	C	C	C	C	C	T	C	C	C	C	C	C	C	C	C	C	Y	C	C	C	C	C	C	C	C	C	C	T	T	C	Y	C	C	T	C	C	C
S1A_320390403	G/A	1A	320390403	+	NA	NA	NA	NA	NA	NA	G	G	G	G	G	G	G	A	G	G	G	G	G	G	G	G	G	G	R	G	G	G	G	G	G	G	G	G	G	A	A	G	R	G	G	A	G	G	G
S1A_320390452	T/C	1A	320390452	+	NA	NA	NA	NA	NA	NA	T	T	T	T	T	T	Y	C	T	T	T	T	T	T	T	T	T	T	Y	T	T	T	T	T	T	T	T	T	T	C	C	T	Y	T	T	C	T	T	T
S1A_320390542	A/G	1A	320390542	+	NA	NA	NA	NA	NA	NA	A	A	A	A	A	A	A	G	A	A	A	A	A	A	A	A	A	A	R	A	A	A	A	A	A	A	A	A	A	G	G	A	R	A	A	G	A	A	A
S1A_320412431	G/A	1A	320412431	+	NA	NA	NA	NA	NA	NA	G	G	G	G	A	G	G	A	G	G	G	G	G	G	G	G	G	G	G	G	G	G	A	A	A	R	G	G	G	G	G	G	G	G	G	R	G	G	A
S1A_320412470	C/A	1A	320412470	+	NA	NA	NA	NA	NA	NA	C	C	C	C	A	C	C	A	C	C	C	C	C	C	C	C	C	C	C	C	C	C	A	A	A	M	C	C	C	C	C	C	C	C	C	M	C	C	A
S1A_320497826	G/A	1A	320497826	+	NA	NA	NA	NA	NA	NA	G	A	G	R	G	G	G	G	G	R	A	R	G	G	G	G	G	G	R	G	G	G	G	G	G	G	G	G	G	G	G	G	R	G	G	G	G	G	G
S1A_320497837	T/C	1A	320497837	+	NA	NA	NA	NA	NA	NA	T	C	T	Y	T	T	T	T	T	Y	C	Y	T	T	T	T	T	T	C	T	T	T	T	T	C	Y	T	T	T	T	T	T	Y	T	T	T	T	T	T
S1A_320498087	A/G	1A	320498087	+	NA	NA	NA	NA	NA	NA	A	G	A	A	A	A	A	A	A	R	A	A	A	A	A	A	A	A	G	A	A	A	A	A	G	R	A	A	A	A	A	A	A	A	A	A	A	A	A
S1A_320556890	G/A	1A	320556890	+	NA	NA	NA	NA	NA	NA	A	G	G	G	G	G	G	G	G	G	G	G	G	G	G	G	A	G	A	G	A	G	R	G	G	G	G	G	G	G	G	G	G	G	G	G	G	G	G
S1A_320616184	A/G	1A	320616184	+	NA	NA	NA	NA	NA	NA	A	A	A	A	A	A	A	A	A	A	A	A	A	A	A	A	A	A	A	A	A	A	A	A	G	R	A	A	A	A	A	A	A	R	A	A	A	A	A
S1A_320628953	A/C	1A	320628953	+	NA	NA	NA	NA	NA	NA	A	A	A	M	A	A	A	A	A	A	A	A	A	A	A	A	A	C	A	A	A	A	A	A	A	M	A	C	M	A	A	A	M	A	A	M	A	A	A
S1A_320797657	T/G	1A	320797657	+	NA	NA	NA	NA	NA	NA	G	G	T	T	G	T	T	T	T	T	T	T	T	G	T	K	T	T	K	T	T	T	T	K	T	T	T	T	T	G	G	G	G	K	T	T	T	T	T
S1A_320797672	C/T	1A	320797672	+	NA	NA	NA	NA	NA	NA	T	T	C	C	T	C	C	C	C	C	C	C	C	T	C	Y	C	C	C	C	C	C	C	Y	C	C	C	C	C	C	T	T	T	Y	C	C	C	C	C
S1A_320797887	T/C	1A	320797887	+	NA	NA	NA	NA	NA	NA	C	C	T	T	C	T	T	T	T	T	T	T	T	C	T	Y	T	T	Y	T	T	T	T	Y	T	T	T	T	T	C	C	C	C	Y	T	T	T	T	T
S1A_320805849	C/T	1A	320805849	+	NA	NA	NA	NA	NA	NA	C	C	C	C	C	C	C	C	C	C	T	C	C	T	C	C	C	C	C	C	C	C	C	C	C	C	C	C	C	C	C	C	C	C	C	C	C	C	Y
S1A_321070816	C/T	1A	321070816	+	NA	NA	NA	NA	NA	NA	C	C	C	C	C	C	C	C	C	C	C	C	C	C	C	C	C	C	C	C	C	C	C	C	C	C	C	C	C	C	C	C	C	Y	C	C	C	T	C
S1A_321129532	A/G	1A	321129532	+	NA	NA	NA	NA	NA	NA	A	A	A	A	A	A	R	A	A	A	A	A	A	A	A	A	A	A	R	A	A	A	G	R	A	A	R	A	A	A	A	A	R	A	A	A	A	G	G
S1A_321240941	C/T	1A	321240941	+	NA	NA	NA	NA	NA	NA	C	C	C	C	C	C	C	C	C	C	C	Y	C	C	T	C	C	C	C	C	C	C	C	C	C	C	C	C	C	C	C	C	Y	C	C	C	C	C	C
S1A_321240974	T/C	1A	321240974	+	NA	NA	NA	NA	NA	NA	T	T	T	T	T	T	T	T	T	T	T	Y	T	T	C	T	T	T	Y	T	T	T	T	T	T	T	T	T	T	T	T	T	Y	T	T	T	T	T	T
S1A_321241005	T/A	1A	321241005	+	NA	NA	NA	NA	NA	NA	T	T	T	T	T	T	T	T	T	T	T	W	T	T	A	T	T	T	W	T	T	T	T	T	T	T	T	T	T	T	T	T	W	T	T	T	T	T	T
S1A_321241303	T/C	1A	321241303	+	NA	NA	NA	NA	NA	NA	T	T	T	T	T	T	T	T	T	T	T	Y	T	T	C	T	T	T	T	T	T	T	T	T	T	T	T	T	T	T	T	T	Y	T	T	T	T	T	T
S1A_321408198	T/G	1A	321408198	+	NA	NA	NA	NA	NA	NA	T	T	T	T	T	T	T	T	T	T	T	T	T	T	T	T	T	T	T	T	T	T	T	T	T	T	T	T	T	T	T	T	T	K	T	T	T	G	T
S1A_321481756	C/A	1A	321481756	+	NA	NA	NA	NA	NA	NA	C	A	C	C	C	C	A	C	C	C	C	M	C	C	C	C	C	C	A	C	C	C	C	C	C	C	C	C	C	C	C	C	C	A	A	A	C	A	C
S1A_321520522	A/T	1A	321520522	+	NA	NA	NA	NA	NA	NA	A	A	A	A	A	A	A	A	A	A	A	A	A	A	A	A	A	A	A	A	A	A	A	A	A	A	A	A	A	A	A	A	A	A	A	T	A	A	A
S1A_321520528	G/A	1A	321520528	+	NA	NA	NA	NA	NA	NA	G	G	G	G	G	G	G	G	G	G	G	G	G	G	G	G	G	G	G	G	G	G	G	G	R	G	G	G	G	G	G	G	G	G	G	A	G	G	G
S1A_321572562	A/G	1A	321572562	+	NA	NA	NA	NA	NA	NA	A	A	A	A	A	G	A	A	A	A	A	R	A	A	A	A	A	A	A	A	A	A	A	A	A	A	A	G	R	A	A	A	A	G	G	R	A	A	A
S1A_321572588	G/A	1A	321572588	+	NA	NA	NA	NA	NA	NA	G	G	G	G	G	A	G	G	G	G	G	R	G	G	G	G	G	G	G	G	G	G	G	G	G	G	G	A	R	G	G	G	G	A	A	R	G	G	G
S1A_321572624	G/A	1A	321572624	+	NA	NA	NA	NA	NA	NA	G	G	G	G	G	A	G	G	G	G	G	R	G	G	G	G	G	G	G	G	G	G	G	G	G	G	G	A	R	G	G	G	G	A	A	R	G	G	G
S1A_321572672	T/C	1A	321572672	+	NA	NA	NA	NA	NA	NA	T	T	T	T	T	C	T	T	T	T	T	Y	T	T	T	T	T	T	T	T	T	T	T	T	T	T	T	C	Y	T	T	T	T	C	C	Y	T	T	T
S1A_321572673	G/A	1A	321572673	+	NA	NA	NA	NA	NA	NA	G	G	G	G	G	A	G	G	G	G	G	R	G	G	G	G	G	G	G	G	G	G	G	G	G	G	G	G	G	G	G	G	G	G	A	R	G	G	G
S1A_321656449	T/C	1A	321656449	+	NA	NA	NA	NA	NA	NA	T	T	C	T	T	T	T	T	T	T	T	T	Y	T	T	T	T	T	T	T	T	T	Y	T	T	Y	T	C	C	C	T	T	T	T	C	C	T	C	T
S1A_321656531	A/C	1A	321656531	+	NA	NA	NA	NA	NA	NA	A	A	C	A	A	A	A	A	A	A	A	A	M	A	A	A	A	A	A	A	A	A	M	A	A	M	A	C	C	C	A	A	A	A	C	C	A	C	A
S1A_321664557	C/T	1A	321664557	+	NA	NA	NA	NA	NA	NA	C	C	C	C	C	C	C	C	C	C	C	C	C	C	T	T	C	C	T	C	C	C	T	T	T	Y	C	T	T	T	C	C	C	T	Y	C	C	C	C
S1A_321664580	C/T	1A	321664580	+	NA	NA	NA	NA	NA	NA	C	C	C	C	C	C	C	C	C	C	C	C	C	C	T	T	C	C	C	C	C	C	T	T	T	Y	C	T	T	T	C	C	C	C	Y	C	C	C	C
S1A_321664601	G/A	1A	321664601	+	NA	NA	NA	NA	NA	NA	G	G	G	G	G	G	G	G	G	G	G	G	G	G	A	A	G	G	G	G	G	G	A	A	A	R	G	A	A	A	G	G	G	G	R	G	G	G	G
S1A_321664812	A/G	1A	321664812	+	NA	NA	NA	NA	NA	NA	A	A	A	A	A	A	A	A	A	A	A	A	A	A	G	G	A	A	A	A	A	A	G	G	G	R	A	G	G	G	A	A	A	A	R	R	A	G	G
S1A_321696455	C/T	1A	321696455	+	NA	NA	NA	NA	NA	NA	C	C	C	C	T	T	C	C	C	C	C	C	C	C	Y	C	C	C	T	T	C	C	T	Y	C	C	C	C	C	C	C	C	C	C	Y	C	C	C	C
S1A_321720078	A/C	1A	321720078	+	NA	NA	NA	NA	NA	NA	A	A	C	A	A	A	A	A	A	A	A	A	A	A	A	A	A	A	A	A	A	A	A	M	A	A	A	A	A	A	A	A	A	A	A	A	A	C	C
S1A_321720079	G/A	1A	321720079	+	NA	NA	NA	NA	NA	NA	G	G	A	G	G	G	G	G	G	G	G	G	G	G	G	G	G	G	G	G	G	G	G	R	G	G	G	G	G	G	G	G	G	G	G	G	G	A	A
S1A_321720265	T/C	1A	321720265	+	NA	NA	NA	NA	NA	NA	T	T	C	T	T	T	T	T	T	T	T	T	T	T	T	T	T	T	T	T	T	T	T	Y	T	T	T	T	T	T	T	T	T	T	T	T	T	C	C
S1A_321720321	C/G	1A	321720321	+	NA	NA	NA	NA	NA	NA	C	C	G	C	C	C	C	C	C	C	C	C	C	C	C	C	C	C	C	C	C	C	C	S	C	C	C	G	S	C	C	C	S	C	C	C	C	G	G
S1A_321720382	T/C	1A	321720382	+	NA	NA	NA	NA	NA	NA	T	T	C	T	T	T	T	T	T	T	T	T	T	T	T	T	T	T	T	T	T	T	T	Y	T	T	T	C	Y	T	T	T	Y	T	T	T	T	C	C
S1A_321824795	G/C	1A	321824795	+	NA	NA	NA	NA	NA	NA	C	G	G	S	C	G	G	G	C	G	G	G	G	G	G	G	G	G	G	G	G	G	G	G	G	G	G	G	G	G	G	G	G	G	G	G	G	G	C
S1A_321825326	T/C	1A	321825326	+	NA	NA	NA	NA	NA	NA	T	T	T	T	T	T	T	T	T	T	T	T	T	T	T	T	T	T	T	T	T	T	T	Y	T	T	T	T	T	C	T	T	T	T	T	T	T	C	C
S1A_321825360	A/G	1A	321825360	+	NA	NA	NA	NA	NA	NA	A	A	A	A	A	A	A	A	A	A	A	A	A	A	A	A	A	A	A	A	A	A	A	R	A	A	A	A	A	G	A	A	A	A	A	A	A	G	G
S1A_321877300	C/T	1A	321877300	+	NA	NA	NA	NA	NA	NA	T	C	C	C	C	C	C	C	C	C	C	Y	C	C	C	C	C	T	Y	C	C	C	C	T	T	Y	C	C	C	C	C	C	Y	C	C	C	C	C	C
S1A_321877314	T/C	1A	321877314	+	NA	NA	NA	NA	NA	NA	C	T	T	T	T	T	T	T	T	T	T	Y	T	T	T	T	T	C	Y	T	T	T	T	C	C	Y	T	T	T	T	T	T	Y	T	T	T	T	T	T
S1A_321884386	C/T	1A	321884386	+	NA	NA	NA	NA	NA	NA	C	C	C	C	C	C	C	C	C	C	C	C	C	T	C	C	C	C	C	C	C	T	C	C	Y	C	C	C	C	T	T	C	C	C	C	C	C	Y	C
S1A_321940404	T/C	1A	321940404	+	NA	NA	NA	NA	NA	NA	T	T	T	T	T	T	T	T	T	T	T	T	Y	T	Y	T	T	T	C	C	T	T	T	T	T	T	T	T	T	T	T	T	T	Y	T	T	T	C	C
S1A_321940413	T/C	1A	321940413	+	NA	NA	NA	NA	NA	NA	T	T	T	T	T	T	T	T	T	T	T	T	T	T	Y	T	T	T	C	T	T	T	T	T	T	T	T	T	T	T	T	T	T	Y	T	T	T	C	C
S1A_321941342	T/C	1A	321941342	+	NA	NA	NA	NA	NA	NA	T	T	T	T	T	T	T	T	T	T	T	T	T	T	T	T	T	T	T	Y	T	T	T	T	T	T	T	T	T	T	T	T	T	T	T	T	T	C	T
S1A_322116622	G/A	1A	322116622	+	NA	NA	NA	NA	NA	NA	G	G	G	G	G	G	A	A	G	G	G	G	G	A	G	G	G	G	G	G	G	G	G	G	G	G	G	G	G	G	G	G	G	G	G	R	G	G	A
S1A_322121086	T/C	1A	322121086	+	NA	NA	NA	NA	NA	NA	T	T	T	T	T	T	T	T	T	T	T	T	T	T	T	T	T	T	T	T	T	T	T	T	T	T	T	T	T	T	T	T	T	T	T	T	T	T	T
S1A_322121140	T/G	1A	322121140	+	NA	NA	NA	NA	NA	NA	T	T	T	T	T	T	T	T	T	T	T	T	T	T	T	T	T	T	T	T	T	T	T	T	T	T	T	T	T	T	T	T	T	T	T	T	T	T	T
S1A_322144641	A/G	1A	322144641	+	NA	NA	NA	NA	NA	NA	A	A	A	A	A	A	A	A	A	R	A	A	G	A	A	A	A	A	R	A	A	A	A	R	A	A	A	G	R	A	A	A	A	A	G	R	A	R	A
S1A_322153930	A/G	1A	322153930	+	NA	NA	NA	NA	NA	NA	A	A	A	A	A	A	A	A	A	A	G	A	A	A	A	A	A	A	A	A	A	A	G	R	A	A	A	A	A	A	A	G	G	G	R	A	A	A	A
S1A_322154043	C/T	1A	322154043	+	NA	NA	NA	NA	NA	NA	C	C	C	C	C	C	C	C	C	C	T	C	C	C	C	C	C	C	C	C	C	C	T	Y	C	C	C	C	C	C	C	T	T	T	Y	C	C	C	C
S1A_322154179	C/T	1A	322154179	+	NA	NA	NA	NA	NA	NA	C	C	C	C	C	C	C	C	C	C	T	C	C	C	C	C	C	C	C	C	C	C	T	Y	C	C	C	C	C	C	C	T	T	T	Y	C	C	C	C
S1A_322154218	A/C	1A	322154218	+	NA	NA	NA	NA	NA	NA	A	A	A	A	A	A	A	A	A	A	C	A	A	A	A	A	A	A	A	A	A	A	C	M	A	A	A	A	A	A	A	C	C	C	M	A	A	A	A
S1A_322330259	C/T	1A	322330259	+	NA	NA	NA	NA	NA	NA	C	C	C	C	C	C	C	C	C	C	C	C	C	C	Y	C	C	C	C	C	C	C	C	C	Y	C	C	C	C	C	T	C	C	C	C	C	T	C	Y
S1A_322330302	G/A	1A	322330302	+	NA	NA	NA	NA	NA	NA	G	G	G	G	G	G	G	G	G	G	G	G	G	G	R	G	G	G	G	G	G	G	G	G	R	G	G	G	G	G	A	G	G	G	G	G	A	G	R
S1A_322330344	A/G	1A	322330344	+	NA	NA	NA	NA	NA	NA	A	A	A	A	A	A	A	A	A	A	A	A	A	A	R	A	A	A	A	A	A	A	A	A	R	A	A	A	A	A	G	A	A	A	A	A	G	A	R
S1A_322330388	C/T	1A	322330388	+	NA	NA	NA	NA	NA	NA	C	C	C	C	C	C	C	C	C	C	C	C	C	C	Y	C	C	C	C	C	C	C	C	C	Y	C	C	C	C	C	T	C	C	C	C	C	T	C	Y
S1A_322330579	T/C	1A	322330579	+	NA	NA	NA	NA	NA	NA	T	T	T	T	T	T	T	T	T	T	T	T	T	T	Y	T	T	T	T	T	T	T	T	T	Y	T	T	T	T	T	C	T	T	T	T	T	C	T	Y
S1A_322330583	G/A	1A	322330583	+	NA	NA	NA	NA	NA	NA	G	G	G	G	G	G	G	G	G	G	G	G	G	G	R	G	G	G	G	G	G	G	G	G	R	G	G	G	G	G	A	G	G	G	G	G	A	G	R
S1A_322330627	G/A	1A	322330627	+	NA	NA	NA	NA	NA	NA	G	G	G	G	G	G	G	G	G	G	G	G	G	G	R	G	G	G	G	G	G	G	G	G	R	G	G	G	G	G	A	G	G	G	G	G	A	G	R
S1A_322330632	T/C	1A	322330632	+	NA	NA	NA	NA	NA	NA	T	T	T	T	T	T	T	T	T	T	T	T	T	T	Y	T	T	T	T	T	T	T	T	T	Y	T	T	T	T	T	C	T	T	T	T	T	C	T	Y
S1A_322345184	T/C	1A	322345184	+	NA	NA	NA	NA	NA	NA	T	C	T	T	T	T	Y	T	T	T	C	T	T	T	C	T	T	Y	T	T	T	T	Y	T	T	T	T	T	T	C	C	T	T	T	Y	Y	T	T	C
S1A_322345268	A/G	1A	322345268	+	NA	NA	NA	NA	NA	NA	A	G	A	A	A	A	R	A	A	A	G	A	A	A	G	A	A	R	A	A	A	A	R	A	A	A	A	A	A	G	G	A	A	A	R	R	A	A	A
S1A_322456393	T/C	1A	322456393	+	NA	NA	NA	NA	NA	NA	T	T	T	T	T	C	C	T	T	T	T	T	T	T	Y	T	T	Y	T	T	T	C	T	T	T	T	T	T	T	T	C	T	T	T	T	C	T	Y	T
S1A_322470670	C/G	1A	322470670	+	NA	NA	NA	NA	NA	NA	C	C	C	C	G	G	C	C	C	G	C	C	C	C	C	C	C	C	C	C	C	C	S	C	C	C	C	C	C	C	C	C	G	S	C	C	C	C	C
S1A_322470878	A/G	1A	322470878	+	NA	NA	NA	NA	NA	NA	A	A	A	A	G	G	A	A	A	G	A	A	A	A	A	A	A	A	A	A	A	A	R	A	A	A	A	A	A	A	A	A	G	R	A	A	A	A	A
S1A_322470963	A/G	1A	322470963	+	NA	NA	NA	NA	NA	NA	A	A	A	A	G	G	A	A	A	G	A	A	A	A	A	A	A	A	A	A	A	A	R	A	A	A	A	A	A	A	A	A	G	R	A	A	A	A	A
S1A_322541406	A/G	1A	322541406	+	NA	NA	NA	NA	NA	NA	A	A	A	A	A	G	R	A	A	A	A	A	A	A	A	R	G	A	A	A	A	A	A	A	A	A	A	A	A	A	A	A	R	A	A	A	A	A	A
S1A_322541436	G/A	1A	322541436	+	NA	NA	NA	NA	NA	NA	G	G	G	G	G	A	R	G	G	G	G	G	G	G	G	R	A	G	G	G	G	G	G	G	G	G	G	G	G	G	G	G	R	G	G	G	G	G	G
S1A_322541458	G/A	1A	322541458	+	NA	NA	NA	NA	NA	NA	G	G	G	G	G	A	R	G	G	G	G	G	G	G	G	R	A	G	G	G	G	G	G	G	G	G	G	G	G	G	G	G	R	G	G	G	G	G	G
S1A_322541487	G/A	1A	322541487	+	NA	NA	NA	NA	NA	NA	G	A	G	G	G	A	R	G	G	G	G	G	G	G	G	R	A	G	G	G	G	G	G	R	G	G	G	G	G	G	G	G	R	G	G	G	G	G	G
S1A_322595145	T/C	1A	322595145	+	NA	NA	NA	NA	NA	NA	C	T	T	T	T	T	T	T	T	T	T	T	T	T	T	T	T	T	T	Y	T	T	T	T	T	C	T	T	T	T	T	T	T	C	Y	Y	T	T	Y
S1A_322595346	T/C	1A	322595346	+	NA	NA	NA	NA	NA	NA	C	T	T	T	T	T	T	T	T	T	T	T	T	T	T	T	T	T	T	Y	T	T	T	T	T	C	T	T	T	T	T	T	T	C	Y	Y	T	T	Y
S1A_322595354	G/T	1A	322595354	+	NA	NA	NA	NA	NA	NA	T	G	G	G	G	G	G	G	G	G	G	G	G	G	G	G	G	G	G	K	G	G	G	G	G	T	G	G	G	G	G	G	G	T	K	K	G	G	K
S1A_322595503	C/A	1A	322595503	+	NA	NA	NA	NA	NA	NA	C	C	C	C	C	C	C	C	C	C	C	C	C	C	C	C	C	C	C	C	C	C	A	M	C	C	M	C	C	C	C	C	C	C	C	M	C	C	C
S1A_322595528	A/T	1A	322595528	+	NA	NA	NA	NA	NA	NA	A	A	A	A	A	A	A	A	A	A	A	A	A	A	A	A	A	A	A	A	A	A	T	W	A	A	W	A	A	A	A	A	A	A	A	W	A	A	A
S1A_322598417	T/G	1A	322598417	+	NA	NA	NA	NA	NA	NA	T	T	T	T	T	T	G	T	T	T	T	T	T	T	T	T	T	T	T	T	T	T	G	G	K	T	T	T	T	T	T	T	T	T	T	T	T	T	T
S1A_323023579	T/C	1A	323023579	+	NA	NA	NA	NA	NA	NA	T	T	T	T	T	C	T	T	T	T	T	T	T	T	T	T	T	T	T	T	T	T	T	T	T	T	T	T	T	C	T	T	T	Y	T	T	T	T	Y
S1A_323023618	G/A	1A	323023618	+	NA	NA	NA	NA	NA	NA	G	G	G	G	G	A	G	G	G	G	G	G	G	G	G	G	G	G	G	G	G	G	G	G	G	G	G	G	G	A	G	G	G	R	G	G	G	G	R
S1A_323023622	G/A	1A	323023622	+	NA	NA	NA	NA	NA	NA	G	G	G	G	G	A	G	G	G	G	G	G	G	G	G	G	G	G	G	G	G	G	G	G	G	G	G	G	G	A	G	G	G	R	G	G	G	G	R
S1A_323495127	A/G	1A	323495127	+	NA	NA	NA	NA	NA	NA	A	A	A	A	A	A	A	G	A	A	A	A	A	G	A	A	A	A	A	R	A	A	G	G	R	A	A	A	G	G	A	A	A	G	R	R	A	A	G
S1A_323495205	A/C	1A	323495205	+	NA	NA	NA	NA	NA	NA	A	A	A	A	A	A	A	C	A	A	A	A	A	C	A	A	A	A	A	M	A	A	C	C	M	A	A	A	A	A	A	A	A	C	M	M	A	A	C
S1A_323495288	G/A	1A	323495288	+	NA	NA	NA	NA	NA	NA	G	G	G	G	G	G	G	A	G	G	G	G	G	A	G	G	G	G	G	R	G	G	A	A	R	G	G	G	G	G	G	G	G	A	R	R	G	G	A
S1A_323495293	C/G	1A	323495293	+	NA	NA	NA	NA	NA	NA	C	C	C	C	C	C	C	G	C	C	C	C	C	G	C	C	C	C	C	S	C	C	G	G	S	C	C	C	C	C	C	C	C	G	S	S	C	C	G
S1A_323495330	A/G	1A	323495330	+	NA	NA	NA	NA	NA	NA	A	A	A	A	A	A	A	G	A	A	A	A	A	G	A	A	A	A	A	R	A	A	G	G	R	A	A	A	A	A	A	A	A	G	R	R	A	A	G
S1A_323503921	C/T	1A	323503921	+	NA	NA	NA	NA	NA	NA	C	C	C	C	C	C	C	T	T	C	C	C	C	C	Y	C	T	C	C	C	C	C	C	C	C	C	Y	C	C	C	C	C	Y	C	C	Y	C	C	C
S1A_323549431	C/T	1A	323549431	+	NA	NA	NA	NA	NA	NA	C	C	C	C	C	C	C	T	C	C	C	C	C	C	C	C	C	C	C	C	C	C	C	C	C	C	C	C	C	C	C	C	C	C	C	C	C	C	C
S1A_323549443	A/G	1A	323549443	+	NA	NA	NA	NA	NA	NA	A	A	A	A	A	A	A	G	A	A	A	A	A	A	A	A	A	A	A	A	A	A	A	A	A	A	A	A	A	A	A	A	A	A	A	A	A	A	A
S1A_323549451	G/A	1A	323549451	+	NA	NA	NA	NA	NA	NA	G	G	G	G	G	G	G	A	G	G	G	G	G	G	G	G	G	G	G	G	G	G	G	G	G	G	G	G	G	G	G	G	G	G	G	G	G	G	G
S1A_323549815	G/A	1A	323549815	+	NA	NA	NA	NA	NA	NA	G	G	G	G	G	G	G	A	G	G	G	G	G	G	G	G	G	G	G	G	G	G	G	G	G	G	G	G	G	G	G	G	G	G	G	G	G	G	G
S1A_323586374	G/A	1A	323586374	+	NA	NA	NA	NA	NA	NA	G	G	G	G	G	A	A	G	G	G	G	R	G	G	G	G	G	G	G	A	G	G	G	G	G	G	G	A	A	A	G	G	G	G	A	R	G	G	G
S1A_323586414	A/G	1A	323586414	+	NA	NA	NA	NA	NA	NA	A	A	A	A	A	G	G	A	A	A	A	R	A	A	A	A	A	A	A	G	A	A	A	A	A	A	A	G	G	G	A	A	A	A	G	R	A	A	A
S1A_323741715	C/T	1A	323741715	+	NA	NA	NA	NA	NA	NA	C	C	C	C	C	C	C	C	C	C	C	C	C	C	C	C	C	C	C	T	C	T	Y	C	C	C	C	C	C	C	C	C	C	T	Y	C	C	C	C
S1A_323741729	T/C	1A	323741729	+	NA	NA	NA	NA	NA	NA	T	T	T	T	T	T	T	T	T	T	T	T	T	T	T	T	T	T	T	C	T	C	Y	T	T	T	T	T	T	T	T	T	T	C	Y	T	T	T	T
S1A_323821177	T/C	1A	323821177	+	NA	NA	NA	NA	NA	NA	T	T	T	T	T	T	T	T	T	T	T	T	T	T	T	T	T	T	Y	T	T	T	T	T	Y	T	T	T	T	T	T	T	T	T	T	T	T	T	T
S1A_323821279	A/G	1A	323821279	+	NA	NA	NA	NA	NA	NA	A	A	A	A	A	A	A	A	A	A	A	A	A	A	A	A	A	A	R	A	A	A	A	A	R	A	A	A	A	A	A	A	A	A	A	A	A	A	A
S1A_323821350	C/T	1A	323821350	+	NA	NA	NA	NA	NA	NA	C	C	C	C	C	C	C	C	C	C	C	C	C	C	C	C	C	C	Y	C	C	C	C	C	C	C	C	C	C	C	C	C	C	C	C	C	C	C	C
S1A_323821383	T/C	1A	323821383	+	NA	NA	NA	NA	NA	NA	T	T	T	T	T	T	T	T	T	T	T	T	T	T	T	T	T	T	Y	T	T	T	T	T	T	T	T	T	T	T	T	T	T	T	T	T	T	T	T
S1A_323821462	A/G	1A	323821462	+	NA	NA	NA	NA	NA	NA	A	A	A	A	A	A	A	A	A	A	A	A	A	A	A	A	A	A	R	A	A	A	A	A	A	A	A	A	A	A	A	A	A	A	A	A	A	A	A
S1A_323914780	G/A	1A	323914780	+	NA	NA	NA	NA	NA	NA	G	A	G	G	G	G	G	G	G	G	G	G	G	G	G	G	G	G	G	G	G	G	G	G	R	G	G	G	G	G	G	G	G	G	G	G	G	R	A
S1A_323922708	A/G	1A	323922708	+	NA	NA	NA	NA	NA	NA	A	A	A	A	A	A	A	A	A	R	A	A	A	A	A	A	A	A	A	A	A	A	A	A	A	G	A	A	A	A	A	A	A	G	R	R	A	A	R
S1A_323922759	G/A	1A	323922759	+	NA	NA	NA	NA	NA	NA	G	G	G	G	G	G	G	G	G	R	G	G	G	G	G	G	G	G	G	G	G	G	G	G	G	A	G	G	G	G	G	G	G	A	R	R	G	G	R
S1A_323922770	A/G	1A	323922770	+	NA	NA	NA	NA	NA	NA	A	A	A	A	A	A	A	A	A	R	A	A	A	A	A	A	A	A	A	A	A	A	A	A	A	G	A	A	A	A	A	A	A	G	R	R	A	A	R
S1A_324069178	G/A	1A	324069178	+	NA	NA	NA	NA	NA	NA	G	G	G	G	G	G	R	G	G	G	G	G	G	G	G	G	G	G	G	G	G	G	A	A	R	G	G	G	R	G	G	G	A	R	G	G	G	R	G
S1A_324099528	C/T	1A	324099528	+	NA	NA	NA	NA	NA	NA	C	T	C	C	C	C	C	C	C	C	C	C	C	C	C	C	C	Y	C	C	C	C	C	C	T	T	Y	C	C	C	C	T	T	Y	C	C	C	C	C
S1A_324099546	C/A	1A	324099546	+	NA	NA	NA	NA	NA	NA	C	A	C	C	C	C	C	C	C	C	C	C	C	C	C	C	C	M	C	C	C	C	C	C	A	A	M	C	C	C	C	A	A	M	C	C	C	C	C
S1A_324099662	A/G	1A	324099662	+	NA	NA	NA	NA	NA	NA	A	G	A	A	A	A	A	A	A	A	A	A	A	A	A	A	A	R	A	A	A	A	A	A	G	G	R	A	A	A	A	G	G	R	A	A	A	A	A
S1A_324099702	T/C	1A	324099702	+	NA	NA	NA	NA	NA	NA	T	C	T	T	T	T	T	T	T	Y	T	T	T	T	T	T	T	C	T	T	T	T	T	T	C	C	Y	T	T	T	T	C	C	Y	T	T	T	T	T
S1A_324099767	G/A	1A	324099767	+	NA	NA	NA	NA	NA	NA	G	A	G	G	G	G	G	G	G	G	G	G	G	G	G	G	G	R	G	G	G	G	G	G	A	A	R	G	G	G	G	A	A	R	G	G	G	G	G
S1A_324117831	G/C	1A	324117831	+	NA	NA	NA	NA	NA	NA	G	G	G	G	G	G	G	G	G	G	G	G	G	G	S	C	G	S	S	G	G	G	C	S	G	G	G	G	G	G	G	G	G	S	G	G	G	G	G
S1A_324117881	A/C	1A	324117881	+	NA	NA	NA	NA	NA	NA	A	A	A	A	A	A	A	A	A	A	A	A	A	A	M	C	A	M	M	A	A	A	C	M	A	A	A	A	A	A	A	A	A	M	A	A	A	A	A
S1A_324118157	C/T	1A	324118157	+	NA	NA	NA	NA	NA	NA	C	C	C	C	C	C	C	C	C	C	C	C	C	C	Y	T	C	Y	Y	C	C	C	T	Y	C	C	C	C	C	C	C	C	C	Y	C	C	C	C	C
S1A_324152387	T/G	1A	324152387	+	NA	NA	NA	NA	NA	NA	T	T	T	K	T	T	T	T	T	T	T	T	T	T	T	T	T	T	T	G	T	G	K	T	T	T	T	T	G	G	G	T	T	T	T	T	T	T	T
S1A_324232482	C/T	1A	324232482	+	NA	NA	NA	NA	NA	NA	C	C	C	C	C	C	C	C	C	C	C	C	C	C	Y	C	C	C	C	C	C	C	Y	C	C	C	C	C	C	C	C	C	C	C	C	C	C	C	C
S1A_324232485	G/T	1A	324232485	+	NA	NA	NA	NA	NA	NA	G	G	G	G	G	G	G	G	G	G	G	G	G	G	K	G	G	G	G	G	G	G	K	G	G	G	G	G	G	G	G	G	G	G	G	G	G	G	G
S1A_324232504	C/T	1A	324232504	+	NA	NA	NA	NA	NA	NA	C	C	C	C	C	C	C	C	C	C	C	C	C	C	Y	C	C	C	C	C	C	C	Y	C	C	C	C	C	C	C	C	C	C	C	C	C	C	C	C
S1A_324232537	A/G	1A	324232537	+	NA	NA	NA	NA	NA	NA	A	A	A	A	A	A	A	A	A	A	A	A	A	A	R	A	A	A	A	A	A	A	R	A	A	A	A	A	A	A	A	A	A	A	A	A	A	A	A
S1A_324232892	G/A	1A	324232892	+	NA	NA	NA	NA	NA	NA	G	G	G	G	G	G	G	G	G	G	G	G	G	G	R	G	G	G	G	G	G	G	R	G	G	G	G	G	G	G	G	G	G	G	G	G	G	G	G
S1A_324233936	A/G	1A	324233936	+	NA	NA	NA	NA	NA	NA	A	A	A	A	A	A	A	A	A	A	A	R	A	A	A	A	A	A	A	A	A	A	A	G	R	A	A	A	A	A	A	A	A	A	A	A	A	G	A
S1A_324501978	C/T	1A	324501978	+	NA	NA	NA	NA	NA	NA	C	C	C	C	T	C	C	C	C	C	C	Y	C	C	C	C	T	C	T	C	C	T	C	C	C	C	Y	C	C	C	C	C	C	Y	C	C	C	C	C
S1A_324567726	C/T	1A	324567726	+	NA	NA	NA	NA	NA	NA	C	C	C	C	T	T	T	C	C	C	C	C	C	C	C	Y	C	C	C	C	C	C	C	C	C	C	Y	C	C	T	T	C	C	C	C	Y	C	C	C
S1A_324579282	A/G	1A	324579282	+	NA	NA	NA	NA	NA	NA	A	A	A	A	A	A	A	A	A	A	A	A	A	A	G	A	A	A	A	A	G	A	A	A	A	A	A	A	A	G	G	A	G	G	R	R	A	R	G
S1A_324579489	A/G	1A	324579489	+	NA	NA	NA	NA	NA	NA	A	A	A	A	A	A	A	A	A	A	A	A	A	A	G	A	A	A	A	A	G	A	A	A	A	A	A	A	A	G	G	A	G	G	R	R	A	R	G
S1A_324579530	C/T	1A	324579530	+	NA	NA	NA	NA	NA	NA	C	C	C	C	C	C	C	C	C	C	C	C	C	C	T	C	C	C	C	C	T	C	C	C	C	C	C	C	C	T	T	C	T	T	Y	Y	C	Y	T
S1A_324599729	T/C	1A	324599729	+	NA	NA	NA	NA	NA	NA	T	T	T	T	T	T	T	T	T	T	T	T	T	T	T	T	T	T	T	T	T	T	C	Y	T	T	T	T	T	T	T	T	T	T	T	T	C	T	C
S1A_324608762	C/T	1A	324608762	+	NA	NA	NA	NA	NA	NA	T	C	C	C	T	T	C	C	C	C	C	Y	C	C	C	C	C	C	C	C	C	C	C	C	C	C	C	C	C	C	C	C	T	T	T	T	C	C	C
S1A_324780955	A/G	1A	324780955	+	NA	NA	NA	NA	NA	NA	A	A	A	A	A	A	A	A	A	A	A	A	A	A	A	A	A	A	A	A	A	A	A	A	A	A	A	A	A	G	A	A	A	R	A	A	A	A	A
S1A_324781277	C/G	1A	324781277	+	NA	NA	NA	NA	NA	NA	C	C	C	C	C	C	C	C	C	C	C	C	C	C	C	C	C	C	C	C	C	C	C	C	C	C	C	C	C	G	C	C	C	S	C	C	C	C	C
S1A_324861005	T/C	1A	324861005	+	NA	NA	NA	NA	NA	NA	T	C	C	T	T	C	T	T	C	Y	T	T	T	T	C	T	T	T	T	T	T	T	T	T	T	T	Y	T	T	T	C	C	T	T	T	T	T	T	T
S1A_324861182	G/A	1A	324861182	+	NA	NA	NA	NA	NA	NA	G	A	A	G	G	A	G	G	A	R	G	G	G	G	A	G	G	G	G	G	G	G	G	G	G	G	R	G	G	G	A	A	G	G	G	G	G	G	G
S1A_324861222	G/A	1A	324861222	+	NA	NA	NA	NA	NA	NA	G	A	A	G	G	A	G	G	A	R	G	G	G	G	A	G	G	G	G	G	G	G	G	G	G	G	R	G	G	G	A	A	G	G	G	G	G	G	G
S1A_324866223	C/T	1A	324866223	+	NA	NA	NA	NA	NA	NA	C	C	C	C	C	C	C	C	C	C	C	Y	C	C	C	C	C	C	C	C	C	C	C	C	C	C	C	C	T	T	T	C	Y	C	C	C	C	C	C
S1A_324944264	G/T	1A	324944264	+	NA	NA	NA	NA	NA	NA	G	G	G	G	G	G	G	G	G	G	G	G	G	G	G	G	G	G	G	G	G	G	K	G	G	G	G	G	G	G	G	G	G	G	G	G	G	G	G
S1A_324944309	T/C	1A	324944309	+	NA	NA	NA	NA	NA	NA	T	T	T	T	T	T	T	T	T	T	T	T	T	T	T	T	T	T	T	T	T	T	Y	T	T	T	T	T	T	T	T	T	T	T	T	T	T	T	T
S1A_324944324	G/A	1A	324944324	+	NA	NA	NA	NA	NA	NA	G	G	G	G	G	G	G	G	G	G	G	G	G	G	G	G	G	G	G	G	G	G	R	G	G	G	G	G	G	G	G	G	G	G	G	G	G	G	G
S1A_324944355	C/T	1A	324944355	+	NA	NA	NA	NA	NA	NA	C	C	C	C	C	C	C	C	C	C	C	C	C	C	C	C	C	C	C	C	C	C	Y	C	C	C	C	C	C	C	C	C	C	C	C	C	C	C	C
S1A_324944533	G/A	1A	324944533	+	NA	NA	NA	NA	NA	NA	G	G	G	G	G	G	G	G	G	G	G	G	G	G	G	G	G	G	G	G	G	G	R	G	G	G	G	G	G	G	G	G	G	G	G	G	G	G	G
S1A_325084032	A/G	1A	325084032	+	NA	NA	NA	NA	NA	NA	A	A	A	R	A	A	A	A	A	A	A	A	A	A	A	A	A	A	A	A	A	A	A	A	G	G	R	A	A	A	G	G	G	G	R	R	A	A	A
S1A_325084158	T/C	1A	325084158	+	NA	NA	NA	NA	NA	NA	T	T	T	Y	T	T	T	T	T	T	T	T	T	T	T	T	T	T	T	T	T	T	T	T	C	C	Y	T	T	T	C	C	C	C	Y	Y	T	T	T
S1A_325101638	T/G	1A	325101638	+	NA	NA	NA	NA	NA	NA	T	T	T	T	T	T	T	T	T	T	T	T	T	T	T	T	T	T	T	T	T	T	T	T	K	T	T	T	T	T	G	T	K	T	T	K	T	T	T
S1A_325101654	A/G	1A	325101654	+	NA	NA	NA	NA	NA	NA	A	A	A	A	A	A	A	A	A	A	A	A	A	A	A	A	A	G	G	A	A	A	A	A	R	A	A	A	A	G	G	A	R	A	A	G	G	G	G
S1A_325101667	C/T	1A	325101667	+	NA	NA	NA	NA	NA	NA	C	C	C	C	C	C	C	C	C	C	C	C	C	C	C	C	C	C	C	C	C	C	C	C	Y	C	C	C	C	C	T	C	Y	C	C	Y	C	C	C
S1A_325101783	C/G	1A	325101783	+	NA	NA	NA	NA	NA	NA	C	C	C	C	C	C	C	C	C	C	C	C	C	C	C	C	C	C	C	C	C	C	C	C	S	C	C	C	C	C	G	C	S	C	C	S	C	C	C
S1A_325101877	C/T	1A	325101877	+	NA	NA	NA	NA	NA	NA	C	C	C	C	C	C	C	C	C	C	C	C	C	C	C	C	C	C	C	C	C	C	C	C	Y	C	C	C	C	C	T	C	Y	C	C	Y	C	C	C
S1A_325112127	C/T	1A	325112127	+	NA	NA	NA	NA	NA	NA	T	C	C	C	T	C	C	C	C	C	C	Y	C	C	C	T	C	C	Y	T	C	C	Y	C	C	C	C	C	C	T	T	C	C	C	C	C	C	Y	C
S1A_325112319	C/T	1A	325112319	+	NA	NA	NA	NA	NA	NA	T	C	C	C	T	C	C	C	C	C	C	Y	C	C	C	T	C	C	Y	C	C	C	Y	C	C	C	C	C	C	T	T	C	C	C	C	C	C	Y	C
S1A_325112352	T/C	1A	325112352	+	NA	NA	NA	NA	NA	NA	C	T	T	T	C	T	T	T	T	T	T	Y	T	T	T	C	T	T	Y	T	T	T	Y	T	T	T	T	T	T	C	C	T	T	T	T	T	T	Y	T
S1A_325262766	C/A	1A	325262766	+	NA	NA	NA	NA	NA	NA	C	C	C	C	C	C	C	C	C	C	C	C	C	C	M	C	C	C	C	C	C	C	A	M	C	C	C	C	A	A	A	C	C	C	A	M	C	A	C
S1A_325262878	G/C	1A	325262878	+	NA	NA	NA	NA	NA	NA	G	G	G	G	G	G	G	G	G	G	G	G	G	G	S	G	G	G	G	G	G	G	C	S	G	G	G	G	C	C	C	G	G	G	C	S	G	C	G
S1A_325330058	T/A	1A	325330058	+	NA	NA	NA	NA	NA	NA	T	T	T	T	T	T	T	A	T	T	T	T	T	A	W	T	T	T	T	T	T	T	A	A	A	W	T	T	T	T	T	T	T	T	T	T	T	T	T
S1A_325330114	T/C	1A	325330114	+	NA	NA	NA	NA	NA	NA	T	T	T	T	T	T	T	C	T	T	T	T	T	C	Y	T	T	T	T	T	T	T	C	C	C	C	Y	T	T	T	T	T	T	T	T	T	T	T	T
S1A_325342887	T/C	1A	325342887	+	NA	NA	NA	NA	NA	NA	C	T	T	T	T	T	T	T	T	T	T	T	T	T	T	T	C	T	Y	C	T	T	T	T	C	Y	T	T	T	T	T	T	T	T	T	T	T	T	T
S1A_325342959	C/T	1A	325342959	+	NA	NA	NA	NA	NA	NA	C	C	C	C	C	C	C	C	C	C	C	C	C	C	C	C	T	C	Y	T	C	C	C	C	T	Y	C	C	C	C	C	C	C	C	C	C	C	C	C
S1A_325342991	T/C	1A	325342991	+	NA	NA	NA	NA	NA	NA	T	T	T	T	T	T	T	T	T	T	T	T	T	T	T	T	C	T	Y	C	T	T	T	T	C	Y	T	T	T	T	T	T	T	T	T	T	T	T	T
S1A_325364856	G/A	1A	325364856	+	NA	NA	NA	NA	NA	NA	G	G	G	G	G	G	G	G	G	G	G	G	G	A	G	G	G	G	R	G	G	A	G	G	G	G	G	G	G	G	G	G	G	G	G	R	G	G	R
S1A_325372149	T/A	1A	325372149	+	NA	NA	NA	NA	NA	NA	T	A	T	T	T	T	T	T	T	T	T	T	T	T	T	T	T	T	T	T	T	T	A	W	T	T	T	T	A	A	A	T	T	T	T	T	T	T	T
S1A_325372231	G/A	1A	325372231	+	NA	NA	NA	NA	NA	NA	G	A	G	G	G	G	G	G	G	G	G	G	G	G	G	G	G	G	G	G	G	G	A	R	G	G	G	G	A	A	G	G	G	G	G	G	G	G	G
S1A_325372237	A/G	1A	325372237	+	NA	NA	NA	NA	NA	NA	A	G	A	A	A	A	A	A	A	A	A	A	A	A	A	A	A	A	A	A	A	A	G	R	A	A	A	A	G	G	A	A	A	A	A	A	A	A	A
S1A_325372374	C/T	1A	325372374	+	NA	NA	NA	NA	NA	NA	C	T	C	C	C	C	C	C	C	C	C	C	C	C	C	C	C	C	C	C	C	C	T	Y	C	C	C	C	T	T	T	C	C	C	C	C	C	C	C
S1A_325372489	C/T	1A	325372489	+	NA	NA	NA	NA	NA	NA	C	C	C	C	C	C	C	C	C	C	C	C	C	C	C	C	C	C	C	Y	C	C	C	C	C	C	C	C	C	C	C	C	C	C	C	C	C	T	C
S1A_325449451	T/C	1A	325449451	+	NA	NA	NA	NA	NA	NA	T	T	T	T	T	C	C	C	T	Y	T	T	T	T	T	T	T	T	T	Y	T	T	T	T	T	T	T	T	T	T	T	T	T	C	Y	Y	T	T	C
S1A_325449545	G/A	1A	325449545	+	NA	NA	NA	NA	NA	NA	G	G	G	G	G	A	A	A	G	R	G	G	G	G	G	G	G	G	G	R	G	G	G	G	G	G	G	G	G	G	G	G	G	A	R	R	G	G	A
S1A_325449803	G/A	1A	325449803	+	NA	NA	NA	NA	NA	NA	G	G	G	G	G	A	A	A	G	R	G	G	G	G	G	G	G	G	G	R	G	G	G	G	G	G	G	G	G	G	G	G	G	A	R	R	G	G	A
S1A_325564637	T/A	1A	325564637	+	NA	NA	NA	NA	NA	NA	A	T	T	T	T	T	T	T	T	W	A	T	T	T	T	A	T	T	T	T	T	T	T	T	W	T	T	T	T	T	T	T	T	T	T	T	T	W	W
S1A_325669917	T/G	1A	325669917	+	NA	NA	NA	NA	NA	NA	T	T	T	T	T	T	T	T	T	G	T	T	G	T	T	T	G	T	T	T	T	T	T	T	T	T	G	G	K	T	T	T	T	T	T	T	T	T	T
S1A_325784179	A/G	1A	325784179	+	NA	NA	NA	NA	NA	NA	A	G	A	A	A	A	A	A	A	A	A	A	A	A	R	A	A	A	A	R	A	A	G	G	R	A	A	A	A	A	A	A	A	A	A	A	G	A	R
S1A_325821474	T/A	1A	325821474	+	NA	NA	NA	NA	NA	NA	T	T	T	T	A	T	W	T	A	T	T	T	T	T	T	T	T	T	W	W	T	T	T	T	W	T	W	T	T	T	T	T	T	T	T	W	T	A	T
S1A_325821495	G/A	1A	325821495	+	NA	NA	NA	NA	NA	NA	G	G	G	G	A	G	R	G	A	G	A	G	G	G	G	G	G	G	R	R	G	G	G	G	R	G	R	G	G	G	G	G	G	G	G	R	G	A	G
S1A_325821497	C/T	1A	325821497	+	NA	NA	NA	NA	NA	NA	C	C	C	C	T	C	Y	C	T	C	C	C	C	C	C	C	C	C	Y	Y	C	C	C	C	Y	C	Y	C	C	C	C	C	C	C	C	Y	C	T	C
S1A_325868532	A/C	1A	325868532	+	NA	NA	NA	NA	NA	NA	A	A	A	A	A	A	A	A	A	A	A	A	A	A	C	A	C	A	A	A	A	A	A	A	A	A	A	A	A	A	A	A	A	A	A	A	A	A	A
S1A_325868871	A/G	1A	325868871	+	NA	NA	NA	NA	NA	NA	A	A	A	A	A	A	A	A	A	A	A	A	A	A	G	A	G	A	A	A	A	A	A	A	A	A	A	A	A	A	A	A	A	A	A	A	A	A	A
S1A_325868872	A/G	1A	325868872	+	NA	NA	NA	NA	NA	NA	A	A	A	A	A	A	A	A	A	A	A	A	A	A	G	A	G	A	A	A	A	A	A	A	A	A	A	A	A	A	A	A	A	A	A	A	A	A	A
S1A_326003603	T/C	1A	326003603	+	NA	NA	NA	NA	NA	NA	T	T	T	T	T	T	T	T	T	T	T	T	T	T	T	T	T	T	Y	Y	T	T	T	T	T	T	T	T	T	T	T	T	T	C	Y	Y	T	T	T
S1A_326003727	A/G	1A	326003727	+	NA	NA	NA	NA	NA	NA	A	A	A	A	A	A	A	A	A	A	A	A	A	A	A	A	A	A	R	R	A	A	A	A	A	A	A	A	A	A	A	A	A	G	R	R	A	A	A
S1A_326102419	T/C	1A	326102419	+	NA	NA	NA	NA	NA	NA	T	T	T	T	T	T	T	T	T	T	T	T	Y	T	C	T	T	Y	T	Y	T	T	T	Y	T	T	T	T	T	T	T	T	T	Y	T	T	T	C	Y
S1A_326260540	A/G	1A	326260540	+	NA	NA	NA	NA	NA	NA	A	A	A	R	A	A	A	A	A	A	A	A	A	A	A	A	A	A	A	A	A	A	A	A	A	A	A	A	A	A	A	A	A	A	R	A	A	A	A
S1A_326260572	C/A	1A	326260572	+	NA	NA	NA	NA	NA	NA	C	C	C	M	C	C	C	C	C	C	C	C	C	C	C	C	C	C	C	C	C	C	C	C	C	C	C	C	C	C	C	C	C	C	M	C	C	C	C
S1A_326260574	G/A	1A	326260574	+	NA	NA	NA	NA	NA	NA	G	G	G	R	G	G	G	G	G	G	G	G	G	G	G	G	G	G	G	G	G	G	G	G	G	G	G	G	G	G	G	G	G	G	R	G	G	G	G
S1A_326264938	C/T	1A	326264938	+	NA	NA	NA	NA	NA	NA	C	T	C	C	C	C	C	C	C	C	C	C	C	C	C	C	C	C	C	C	C	C	C	C	C	T	T	T	T	T	T	C	C	C	C	C	C	C	C
S1A_326265019	G/T	1A	326265019	+	NA	NA	NA	NA	NA	NA	G	T	G	G	G	G	G	G	G	G	G	G	G	G	G	G	G	G	G	G	G	G	G	G	G	T	T	T	T	T	T	G	G	G	G	G	G	G	G
S1A_326409951	A/G	1A	326409951	+	NA	NA	NA	NA	NA	NA	A	A	A	A	A	A	A	A	A	A	A	A	A	A	A	A	A	A	A	A	A	A	A	A	A	R	A	G	G	G	A	A	A	A	R	R	A	A	G
S1A_326595096	A/C	1A	326595096	+	NA	NA	NA	NA	NA	NA	A	A	A	A	A	A	A	A	A	A	A	A	A	A	A	C	A	A	A	A	A	A	A	A	A	A	A	A	A	A	A	A	A	A	C	M	A	A	A
S1A_326595256	C/A	1A	326595256	+	NA	NA	NA	NA	NA	NA	C	C	C	C	C	C	C	C	C	C	C	C	C	C	C	A	C	C	C	C	C	C	C	C	C	C	C	C	C	C	C	C	C	C	A	M	C	C	C
S1A_326595373	A/G	1A	326595373	+	NA	NA	NA	NA	NA	NA	A	A	A	A	A	A	A	A	A	A	A	A	A	A	A	G	A	A	A	A	A	A	A	A	A	A	A	A	A	A	A	A	A	A	G	R	A	A	A
S1A_326662807	A/C	1A	326662807	+	NA	NA	NA	NA	NA	NA	A	A	A	A	A	A	A	A	A	A	A	A	A	A	A	A	A	A	C	A	A	A	A	C	M	A	A	A	A	A	A	A	A	A	A	A	A	A	A
S1A_326681965	T/C	1A	326681965	+	NA	NA	NA	NA	NA	NA	T	T	T	T	C	T	T	T	T	Y	T	T	T	C	C	T	T	T	Y	T	T	T	T	T	Y	T	T	T	T	T	T	T	T	Y	T	T	T	C	Y
S1A_326682202	T/C	1A	326682202	+	NA	NA	NA	NA	NA	NA	T	T	T	T	T	T	T	T	T	T	T	T	T	T	T	T	T	T	T	T	T	T	C	Y	T	T	T	T	Y	T	T	T	T	T	T	T	T	T	T
S1A_326698107	T/G	1A	326698107	+	NA	NA	NA	NA	NA	NA	T	G	T	T	T	G	T	T	T	T	T	T	T	T	G	K	T	T	T	T	T	T	G	G	G	G	T	T	T	T	T	T	T	G	G	G	T	T	T
S1A_326698121	G/A	1A	326698121	+	NA	NA	NA	NA	NA	NA	G	A	G	G	G	A	G	G	G	G	G	G	G	G	A	R	G	G	G	G	G	G	A	A	A	A	G	G	G	G	G	G	G	A	A	A	G	G	G
S1A_326698433	A/G	1A	326698433	+	NA	NA	NA	NA	NA	NA	A	G	A	A	A	G	A	A	A	A	A	A	A	A	G	R	A	A	A	A	A	A	G	G	G	G	A	A	A	A	A	A	A	G	G	G	A	A	A
S1A_326810960	G/A	1A	326810960	+	NA	NA	NA	NA	NA	NA	G	G	A	A	G	A	G	G	G	G	G	G	G	G	R	G	G	G	G	G	G	G	R	G	G	G	G	G	R	G	G	G	G	G	G	G	G	G	G
S1A_326811088	T/C	1A	326811088	+	NA	NA	NA	NA	NA	NA	T	T	C	C	T	C	T	T	T	T	T	T	T	T	Y	T	T	T	T	T	T	T	Y	T	T	T	T	T	Y	T	T	T	T	T	T	T	T	T	T
S1A_326811160	C/G	1A	326811160	+	NA	NA	NA	NA	NA	NA	C	C	G	G	C	G	C	C	C	C	C	C	C	C	S	C	C	C	C	C	C	C	S	C	C	C	C	C	S	C	C	C	C	C	C	C	C	C	C
S1A_326816539	G/A	1A	326816539	+	NA	NA	NA	NA	NA	NA	G	A	G	G	G	G	G	G	A	R	A	G	G	G	R	G	G	G	G	G	G	G	G	A	A	R	G	G	G	G	G	A	G	G	G	A	G	G	G
S1A_326816888	C/T	1A	326816888	+	NA	NA	NA	NA	NA	NA	C	C	T	C	C	C	C	C	C	C	C	C	C	C	C	C	C	C	C	C	T	C	T	Y	C	C	C	C	C	C	C	C	C	C	C	T	T	C	Y
S1A_326817200	C/T	1A	326817200	+	NA	NA	NA	NA	NA	NA	C	C	T	C	C	C	C	C	C	C	C	C	C	C	C	C	C	C	C	C	T	C	T	Y	C	C	C	C	C	C	C	C	C	C	C	T	T	C	Y
S1A_326838980	A/C	1A	326838980	+	NA	NA	NA	NA	NA	NA	A	A	A	A	A	A	A	A	A	M	A	A	A	A	A	A	A	A	A	A	A	A	A	A	A	A	A	A	A	A	A	A	C	M	A	A	A	A	A
S1A_326839079	T/A	1A	326839079	+	NA	NA	NA	NA	NA	NA	T	T	T	T	T	T	T	T	T	W	T	T	T	T	T	T	T	T	T	T	T	T	T	T	T	T	T	T	T	T	T	T	A	W	T	T	T	T	T
S1A_326839116	A/G	1A	326839116	+	NA	NA	NA	NA	NA	NA	A	A	A	A	A	A	A	A	A	R	A	A	A	A	A	A	A	A	A	A	A	A	A	A	A	A	A	A	A	A	A	A	G	R	A	A	A	A	A
S1A_326839166	A/G	1A	326839166	+	NA	NA	NA	NA	NA	NA	A	A	A	A	A	A	A	A	A	R	A	A	A	A	A	A	A	A	A	A	A	A	A	A	A	A	A	A	A	A	A	A	G	R	A	A	A	A	A
S1A_326977608	A/G	1A	326977608	+	NA	NA	NA	NA	NA	NA	A	A	A	R	A	A	A	A	A	A	A	A	A	A	A	A	A	A	A	A	A	A	A	A	A	A	A	A	A	A	A	A	G	R	A	A	A	A	A
S1A_326977865	T/G	1A	326977865	+	NA	NA	NA	NA	NA	NA	T	T	T	K	T	T	T	T	T	T	T	T	T	T	T	T	T	T	T	T	T	T	T	T	T	T	T	T	T	T	T	T	G	K	T	T	T	T	T
S1A_326977977	C/T	1A	326977977	+	NA	NA	NA	NA	NA	NA	C	C	C	Y	C	C	C	C	C	C	C	C	C	C	C	C	C	C	C	C	C	C	C	C	C	C	C	C	C	C	C	C	T	Y	C	C	C	C	C
S1A_326978043	A/G	1A	326978043	+	NA	NA	NA	NA	NA	NA	A	A	A	A	G	A	A	A	G	A	A	A	A	A	A	A	A	A	A	R	A	A	A	A	A	A	A	A	A	A	A	A	A	R	A	A	A	A	A
S1A_327009623	G/A	1A	327009623	+	NA	NA	NA	NA	NA	NA	G	G	G	G	G	G	R	G	A	G	G	G	G	G	G	G	G	G	A	G	G	G	G	G	R	G	G	G	G	G	G	G	G	G	G	G	A	R	A
S1A_327009638	C/T	1A	327009638	+	NA	NA	NA	NA	NA	NA	C	C	C	C	C	C	Y	C	T	C	C	C	C	C	C	C	C	C	T	C	C	C	C	C	Y	C	C	C	C	C	C	C	C	C	C	C	T	Y	T
S1A_327018083	G/A	1A	327018083	+	NA	NA	NA	NA	NA	NA	G	A	G	G	G	G	A	A	G	R	G	G	G	G	G	G	A	R	A	G	A	G	G	G	A	R	G	G	G	G	A	A	G	G	R	R	G	G	G
S1A_327018105	T/C	1A	327018105	+	NA	NA	NA	NA	NA	NA	T	C	T	T	T	T	C	C	T	Y	T	T	T	T	T	T	C	Y	C	T	C	T	T	T	C	Y	T	T	T	T	C	C	T	T	Y	Y	T	T	T
S1A_327054786	C/T	1A	327054786	+	NA	NA	NA	NA	NA	NA	C	C	C	C	T	C	C	C	C	Y	C	C	C	C	C	C	C	C	C	C	C	C	Y	C	C	C	C	C	C	C	C	C	C	Y	C	C	C	C	C
S1A_327054882	T/C	1A	327054882	+	NA	NA	NA	NA	NA	NA	T	T	T	T	C	T	T	T	T	Y	T	T	T	T	T	T	T	T	T	T	T	T	Y	T	T	T	T	T	T	T	T	T	T	Y	T	T	T	T	T
S1A_327055041	C/T	1A	327055041	+	NA	NA	NA	NA	NA	NA	C	C	C	C	T	C	C	C	C	Y	C	C	C	C	C	C	C	C	C	C	C	C	Y	C	C	C	C	C	C	C	C	C	C	Y	C	C	C	C	C
S1A_327071276	C/T	1A	327071276	+	NA	NA	NA	NA	NA	NA	C	C	C	C	C	C	C	C	C	C	C	C	C	C	C	C	C	C	Y	C	C	C	C	C	C	C	C	C	T	T	C	C	C	C	C	C	C	C	C
S1A_327071279	T/A	1A	327071279	+	NA	NA	NA	NA	NA	NA	T	T	T	T	T	T	T	T	T	T	T	T	T	T	T	T	T	T	W	T	T	T	T	T	T	T	T	T	A	A	T	T	T	T	T	T	T	T	T
S1A_327103432	C/T	1A	327103432	+	NA	NA	NA	NA	NA	NA	C	C	C	C	C	C	C	C	C	C	C	C	C	C	Y	T	C	Y	C	C	C	C	C	T	Y	C	C	C	Y	C	C	C	C	C	C	C	C	Y	C
S1A_327103476	C/T	1A	327103476	+	NA	NA	NA	NA	NA	NA	C	C	C	C	C	C	C	C	C	C	C	C	C	C	Y	T	C	Y	C	C	C	C	C	T	Y	C	C	C	Y	C	C	C	C	C	C	C	C	Y	C
S1A_327103491	C/G	1A	327103491	+	NA	NA	NA	NA	NA	NA	C	C	C	C	C	C	C	C	C	C	C	C	C	C	S	G	C	S	C	C	C	C	C	G	S	C	C	C	S	C	C	C	C	C	C	C	C	S	C
S1A_327110457	A/G	1A	327110457	+	NA	NA	NA	NA	NA	NA	A	A	G	A	A	A	A	A	A	A	A	A	A	A	A	A	A	A	A	R	A	A	R	A	A	A	A	A	A	A	A	A	A	A	A	R	A	A	A
S1A_327110566	C/A	1A	327110566	+	NA	NA	NA	NA	NA	NA	C	C	A	C	C	C	C	C	C	C	C	C	C	C	C	C	C	C	C	M	C	C	M	C	C	C	C	C	C	C	C	C	C	C	C	M	C	C	C
S1A_327112907	A/G	1A	327112907	+	NA	NA	NA	NA	NA	NA	A	A	A	A	A	A	A	A	A	A	A	A	A	A	A	A	A	A	R	A	A	A	A	A	A	A	A	A	G	G	A	A	A	A	A	A	A	A	G
S1A_327120381	A/G	1A	327120381	+	NA	NA	NA	NA	NA	NA	A	A	A	A	A	A	A	A	A	A	A	A	A	A	A	A	A	A	A	A	A	A	A	A	A	A	A	G	R	A	A	A	A	A	A	A	A	A	A
S1A_327189434	T/C	1A	327189434	+	NA	NA	NA	NA	NA	NA	T	T	T	T	T	T	C	T	C	T	T	T	T	T	T	T	T	Y	T	T	T	T	T	T	T	T	T	T	T	T	T	T	T	C	Y	Y	T	T	Y
S1A_327189520	T/C	1A	327189520	+	NA	NA	NA	NA	NA	NA	T	T	T	T	T	T	C	T	C	T	T	T	T	T	T	T	T	Y	T	T	T	T	T	T	T	T	T	T	T	T	T	T	T	C	Y	Y	T	T	Y
S1A_327401089	G/T	1A	327401089	+	NA	NA	NA	NA	NA	NA	G	G	G	G	G	G	G	G	G	G	G	G	K	G	G	T	G	G	K	G	G	G	G	G	G	G	G	G	G	G	G	G	G	G	G	G	G	G	G
S1A_327452949	G/A	1A	327452949	+	NA	NA	NA	NA	NA	NA	G	G	G	G	A	G	G	G	A	R	G	G	G	G	A	R	G	G	G	G	G	G	G	G	G	G	G	G	A	A	G	G	G	G	G	R	G	G	G
S1A_327453163	C/G	1A	327453163	+	NA	NA	NA	NA	NA	NA	C	C	C	C	G	C	C	C	G	S	C	C	C	C	G	S	C	C	C	C	C	C	C	C	C	C	C	C	G	G	C	C	C	C	C	S	C	C	C
S1A_327585007	A/G	1A	327585007	+	NA	NA	NA	NA	NA	NA	A	A	A	A	A	A	A	A	A	A	A	A	A	A	A	A	A	A	A	A	A	A	A	A	A	A	A	A	A	A	A	A	A	A	A	A	A	A	A
S1A_327585139	C/A	1A	327585139	+	NA	NA	NA	NA	NA	NA	C	C	C	C	C	C	C	C	C	C	C	C	C	C	C	C	C	C	C	C	C	C	C	C	C	C	C	C	C	C	C	C	C	C	C	C	C	C	C
S1A_327585219	G/A	1A	327585219	+	NA	NA	NA	NA	NA	NA	G	G	G	G	G	G	G	G	G	G	G	G	G	G	G	G	G	G	G	G	G	G	G	G	G	G	G	G	G	G	G	G	G	G	G	G	G	G	G
S1A_327585282	G/A	1A	327585282	+	NA	NA	NA	NA	NA	NA	G	G	G	G	G	G	G	G	G	G	G	G	G	G	G	G	G	G	G	G	G	G	G	G	G	G	G	G	G	G	G	G	G	G	G	G	G	G	G
S1A_327610353	A/G	1A	327610353	+	NA	NA	NA	NA	NA	NA	G	G	A	G	G	G	A	A	A	R	A	R	A	A	R	A	G	A	A	A	A	A	G	G	R	A	R	A	A	A	A	A	R	A	A	A	A	A	A
S1A_327610384	A/G	1A	327610384	+	NA	NA	NA	NA	NA	NA	G	G	A	G	G	G	A	A	A	R	A	R	A	A	R	A	G	A	A	A	A	A	G	G	R	A	R	A	A	A	A	A	R	A	A	A	A	A	A
S1A_327610398	G/A	1A	327610398	+	NA	NA	NA	NA	NA	NA	A	A	G	A	A	A	G	G	G	R	G	R	G	G	R	G	A	G	G	G	G	G	A	A	R	G	R	G	G	G	G	G	R	G	G	G	G	G	G
S1A_327610404	C/T	1A	327610404	+	NA	NA	NA	NA	NA	NA	T	T	C	T	T	T	C	C	C	Y	C	Y	C	C	Y	C	T	C	C	C	C	C	T	T	Y	C	Y	C	C	C	C	C	Y	C	C	C	C	C	C
S1A_327610438	C/T	1A	327610438	+	NA	NA	NA	NA	NA	NA	T	T	C	T	T	T	C	C	C	Y	C	Y	C	C	Y	C	T	C	C	C	C	C	T	T	Y	C	Y	C	C	C	C	C	Y	C	C	C	C	C	C
S1A_327653457	T/C	1A	327653457	+	NA	NA	NA	NA	NA	NA	T	T	T	Y	T	T	T	T	T	C	T	T	T	C	T	T	T	T	T	T	T	T	C	Y	T	T	T	T	T	T	T	T	T	C	C	Y	T	T	T
S1A_327653462	T/A	1A	327653462	+	NA	NA	NA	NA	NA	NA	T	T	T	W	T	T	T	T	T	A	T	T	T	A	T	T	T	T	T	T	T	T	A	W	T	T	T	T	T	T	T	T	T	A	A	W	T	T	T
S1A_327653493	C/T	1A	327653493	+	NA	NA	NA	NA	NA	NA	C	C	C	Y	C	C	C	C	C	T	C	C	C	T	C	C	C	C	C	C	C	C	T	Y	C	C	C	C	C	C	C	C	C	T	T	Y	C	C	C
S1A_327665827	A/G	1A	327665827	+	NA	NA	NA	NA	NA	NA	A	A	A	A	A	A	A	A	A	A	A	A	A	A	A	A	A	A	A	A	A	A	A	A	A	A	A	A	A	A	A	A	A	A	A	A	A	G	A
S1A_327771609	A/T	1A	327771609	+	NA	NA	NA	NA	NA	NA	A	A	A	A	A	T	A	A	A	A	T	A	A	A	T	A	A	A	A	A	A	A	A	A	A	A	T	T	T	T	T	A	T	W	A	A	A	W	A
S1A_327771718	C/T	1A	327771718	+	NA	NA	NA	NA	NA	NA	C	C	C	C	C	T	C	C	C	C	T	C	C	C	T	C	C	C	C	C	C	C	C	C	C	C	T	T	T	T	T	C	T	Y	C	C	C	Y	C
S1A_327771752	T/C	1A	327771752	+	NA	NA	NA	NA	NA	NA	T	T	T	T	T	C	T	T	T	T	C	T	T	T	C	T	T	T	T	T	T	T	T	T	T	T	C	C	C	C	C	T	C	Y	T	T	T	Y	T
S1A_327951436	T/C	1A	327951436	+	NA	NA	NA	NA	NA	NA	T	T	T	T	T	T	T	T	T	T	T	T	T	T	T	T	T	T	Y	T	T	T	C	Y	T	T	T	T	T	T	T	T	T	T	T	T	T	T	T
S1A_327951488	C/T	1A	327951488	+	NA	NA	NA	NA	NA	NA	C	C	C	C	C	C	C	C	C	C	C	C	C	C	C	C	C	C	Y	C	C	C	T	Y	C	C	C	C	C	C	C	C	C	C	C	C	C	C	C
S1A_327963681	T/C	1A	327963681	+	NA	NA	NA	NA	NA	NA	T	T	T	T	T	T	T	T	T	Y	T	T	T	C	T	T	T	T	T	T	T	T	T	T	T	T	T	T	T	T	T	T	T	T	T	T	T	T	T
S1A_327963723	G/A	1A	327963723	+	NA	NA	NA	NA	NA	NA	G	G	G	G	G	G	G	G	G	R	G	G	G	A	G	G	G	G	G	G	G	G	G	G	G	G	G	G	G	G	G	G	G	G	G	G	G	G	G
S1A_327963780	C/T	1A	327963780	+	NA	NA	NA	NA	NA	NA	C	C	C	C	C	C	C	C	C	Y	C	C	C	T	C	C	C	C	C	C	C	C	C	C	C	C	C	C	C	C	C	C	C	C	C	C	C	C	C
S1A_327963802	A/G	1A	327963802	+	NA	NA	NA	NA	NA	NA	A	A	A	A	A	A	A	A	A	R	A	A	A	G	A	A	A	A	A	A	A	A	A	A	A	A	A	A	A	A	A	A	A	A	A	A	A	A	A
S1A_327963846	G/A	1A	327963846	+	NA	NA	NA	NA	NA	NA	G	G	G	G	G	G	G	G	G	R	G	G	G	A	G	G	G	G	G	G	G	G	G	G	R	G	G	G	G	G	G	G	G	G	G	G	G	G	G
S1A_327963847	T/C	1A	327963847	+	NA	NA	NA	NA	NA	NA	T	T	T	T	T	T	T	T	T	Y	T	T	T	C	T	T	T	T	T	T	T	T	T	T	Y	T	T	T	T	T	T	T	T	T	T	T	T	T	T
S1A_327963857	T/G	1A	327963857	+	NA	NA	NA	NA	NA	NA	T	T	T	T	T	T	T	T	T	K	T	T	T	G	T	T	T	T	T	T	T	T	T	T	K	T	T	T	T	T	T	T	T	T	T	T	T	T	T
S1A_327963888	G/A	1A	327963888	+	NA	NA	NA	NA	NA	NA	G	G	G	G	G	G	G	G	G	R	G	G	G	A	G	G	G	G	G	G	G	G	G	G	R	G	G	G	G	G	G	G	G	G	G	G	G	G	G
S1A_328202230	G/A	1A	328202230	+	NA	NA	NA	NA	NA	NA	G	G	G	G	G	G	G	G	G	G	G	G	G	G	G	G	G	G	G	G	G	G	R	G	G	G	G	G	R	G	G	G	G	G	G	G	G	G	G
S1A_328392013	G/A	1A	328392013	+	NA	NA	NA	NA	NA	NA	G	G	G	G	G	A	G	G	A	G	G	G	G	G	G	G	G	G	G	G	G	G	R	G	G	G	G	G	G	G	A	G	G	G	A	R	G	G	G
S1A_328392063	G/A	1A	328392063	+	NA	NA	NA	NA	NA	NA	G	G	G	G	G	A	G	G	A	G	G	G	G	G	G	G	G	G	G	G	G	G	R	G	G	G	G	G	G	G	A	G	G	G	A	R	G	G	G
S1A_328440830	A/T	1A	328440830	+	NA	NA	NA	NA	NA	NA	T	A	A	A	A	A	A	A	A	A	A	A	A	A	T	T	A	A	W	A	A	A	T	W	A	A	A	A	A	A	A	A	A	A	T	W	A	A	A
S1A_328440941	C/T	1A	328440941	+	NA	NA	NA	NA	NA	NA	T	C	C	C	C	C	C	C	C	C	C	C	C	C	T	T	C	C	Y	C	C	C	T	Y	C	C	C	C	C	C	C	C	C	C	T	Y	C	C	C
S1A_328559973	T/A	1A	328559973	+	NA	NA	NA	NA	NA	NA	T	T	T	T	A	T	T	T	T	W	T	T	T	T	T	T	T	A	T	T	T	T	T	T	T	T	T	T	W	T	T	T	T	T	T	T	T	T	T
S1A_328567757	A/G	1A	328567757	+	NA	NA	NA	NA	NA	NA	A	A	A	A	A	A	G	A	A	A	A	A	A	G	A	A	A	A	A	A	A	A	A	G	G	G	A	G	R	A	A	A	A	G	G	G	A	A	A
S1A_328567925	A/G	1A	328567925	+	NA	NA	NA	NA	NA	NA	A	A	A	A	A	A	G	A	A	A	A	A	A	G	A	A	A	A	A	A	A	A	A	G	G	G	A	G	R	A	A	A	A	G	G	G	A	A	A
S1A_328567937	T/G	1A	328567937	+	NA	NA	NA	NA	NA	NA	T	T	T	T	T	T	G	T	T	T	T	T	T	G	T	T	T	T	T	T	T	T	T	G	G	G	T	G	K	T	T	T	T	G	G	G	T	T	T
S1A_328654228	C/T	1A	328654228	+	NA	NA	NA	NA	NA	NA	C	C	C	C	C	C	C	C	C	C	C	C	C	C	C	C	C	C	C	C	C	C	C	C	Y	C	C	C	C	C	C	C	C	C	Y	Y	C	C	C
S1A_328783936	A/C	1A	328783936	+	NA	NA	NA	NA	NA	NA	A	A	A	A	A	C	M	A	A	C	A	A	A	A	A	A	A	A	A	A	A	A	A	A	M	A	A	A	A	A	A	A	C	C	M	A	A	C	A
S1A_328784101	T/C	1A	328784101	+	NA	NA	NA	NA	NA	NA	T	T	T	T	T	C	Y	T	T	C	T	T	T	T	T	T	T	T	T	T	T	T	T	T	Y	T	T	T	T	T	T	T	C	C	Y	T	T	C	T
S1A_328799343	G/A	1A	328799343	+	NA	NA	NA	NA	NA	NA	G	G	G	G	A	G	G	G	G	G	G	G	G	A	G	G	G	G	G	G	G	G	R	G	G	G	G	G	G	G	G	G	R	G	G	G	G	G	G
S1A_328799354	T/C	1A	328799354	+	NA	NA	NA	NA	NA	NA	T	T	T	T	C	T	T	T	T	T	T	T	T	C	T	T	T	T	T	T	T	T	Y	T	T	T	T	T	T	T	T	T	Y	T	T	T	T	T	T
S1A_328799465	T/C	1A	328799465	+	NA	NA	NA	NA	NA	NA	T	T	T	T	C	T	T	T	T	T	T	T	T	C	T	T	T	T	T	T	T	T	Y	T	T	T	T	T	T	T	T	T	Y	T	T	T	T	T	T
S1A_328879310	T/G	1A	328879310	+	NA	NA	NA	NA	NA	NA	T	T	T	T	T	G	T	T	T	T	G	T	T	T	T	T	T	T	T	K	T	T	T	T	T	T	K	T	T	T	G	G	T	T	T	K	T	T	T
S1A_328879355	T/C	1A	328879355	+	NA	NA	NA	NA	NA	NA	T	T	T	T	T	C	T	T	T	T	C	T	T	T	T	T	T	T	T	Y	T	T	T	T	T	T	Y	T	T	T	C	C	T	T	T	Y	T	T	T
S1A_328971560	C/G	1A	328971560	+	NA	NA	NA	NA	NA	NA	C	C	C	G	C	C	C	C	C	C	C	G	C	C	G	C	C	S	C	C	C	C	C	C	C	C	C	C	C	C	C	C	C	G	S	S	C	C	G
S1A_328971566	G/T	1A	328971566	+	NA	NA	NA	NA	NA	NA	G	G	G	T	G	G	G	G	G	G	G	T	G	G	T	G	G	K	G	G	G	G	G	G	G	G	G	G	G	G	G	G	G	T	K	K	G	G	T
S1A_329060901	A/G	1A	329060901	+	NA	NA	NA	NA	NA	NA	A	A	A	G	A	A	R	A	A	A	A	A	A	A	A	A	A	A	R	A	A	G	G	G	R	A	R	A	A	A	A	A	A	A	A	A	A	A	A
S1A_329060933	C/T	1A	329060933	+	NA	NA	NA	NA	NA	NA	C	C	C	T	C	C	Y	C	C	C	C	C	C	C	C	C	C	C	Y	C	C	T	T	T	Y	C	Y	C	C	C	C	C	C	C	C	C	C	C	C
S1A_329060959	A/G	1A	329060959	+	NA	NA	NA	NA	NA	NA	A	A	A	G	A	A	R	A	A	A	A	A	A	A	A	A	A	A	R	A	A	G	G	G	R	A	R	A	A	A	A	A	A	A	A	A	A	A	A
S1A_329061010	G/A	1A	329061010	+	NA	NA	NA	NA	NA	NA	G	G	G	A	G	G	R	G	G	G	G	G	G	G	G	G	G	G	R	G	G	A	A	A	R	G	R	G	G	G	G	G	G	G	G	G	G	G	G
S1A_329061029	C/T	1A	329061029	+	NA	NA	NA	NA	NA	NA	C	C	C	T	C	C	Y	C	C	C	C	C	C	C	C	C	C	C	Y	C	C	T	T	T	Y	C	Y	C	C	C	C	C	C	C	C	C	C	C	C
S1A_329074190	G/A	1A	329074190	+	NA	NA	NA	NA	NA	NA	G	G	G	G	A	G	G	G	G	G	A	G	G	G	G	G	G	G	G	G	G	G	G	G	G	A	R	G	G	G	G	G	G	G	G	G	G	G	G
S1A_329074406	G/A	1A	329074406	+	NA	NA	NA	NA	NA	NA	G	G	G	G	A	G	G	G	G	G	A	G	G	G	G	G	G	G	G	G	G	G	G	G	G	A	R	G	G	G	G	G	G	G	G	G	G	G	G
S1A_329118774	T/A	1A	329118774	+	NA	NA	NA	NA	NA	NA	T	T	T	T	T	T	T	T	A	A	T	T	T	T	T	A	T	T	T	W	T	T	T	T	W	T	T	T	A	A	T	T	T	T	T	T	A	T	A
S1A_329319196	C/T	1A	329319196	+	NA	NA	NA	NA	NA	NA	C	C	C	C	C	C	C	C	C	C	C	C	C	C	C	C	C	C	C	C	C	C	C	C	C	C	Y	C	C	C	C	T	C	C	C	T	C	Y	C
S1A_329319206	T/C	1A	329319206	+	NA	NA	NA	NA	NA	NA	T	T	T	T	T	T	T	T	T	T	T	T	T	T	T	T	T	T	T	T	T	T	T	T	T	T	Y	T	T	T	T	C	T	T	T	C	T	Y	T
S1A_329514886	G/C	1A	329514886	+	NA	NA	NA	NA	NA	NA	G	G	C	G	G	G	G	G	G	G	G	G	G	G	G	G	G	G	G	G	G	G	G	G	G	G	G	G	G	G	C	C	G	G	G	G	G	G	G
S1A_329514887	G/T	1A	329514887	+	NA	NA	NA	NA	NA	NA	G	G	T	G	G	G	G	G	G	G	G	G	G	G	G	G	G	G	G	G	G	G	G	G	G	G	G	G	G	G	T	T	G	G	G	G	G	G	G
S1A_329514931	A/G	1A	329514931	+	NA	NA	NA	NA	NA	NA	G	A	G	A	A	A	A	A	A	A	A	A	A	A	A	A	A	G	A	A	A	A	A	A	G	R	A	A	A	G	G	G	G	R	A	A	A	A	G
S1A_329514933	C/T	1A	329514933	+	NA	NA	NA	NA	NA	NA	C	C	T	C	C	C	C	C	C	C	C	C	C	C	C	C	C	C	C	C	C	C	C	C	C	C	C	C	C	C	T	T	C	C	C	C	C	C	C
S1A_329514949	T/A	1A	329514949	+	NA	NA	NA	NA	NA	NA	T	T	A	T	T	T	T	T	T	T	T	T	T	T	T	T	T	T	T	T	T	T	T	T	T	T	T	T	T	T	A	A	T	T	T	T	T	T	T
S1A_329514958	T/G	1A	329514958	+	NA	NA	NA	NA	NA	NA	T	T	G	T	T	T	T	T	T	T	T	T	T	T	T	T	T	T	T	T	T	T	T	T	T	T	T	T	T	T	G	G	T	T	T	T	T	T	T
S1A_329515584	T/C	1A	329515584	+	NA	NA	NA	NA	NA	NA	T	T	T	T	T	T	T	T	T	C	T	T	T	T	T	T	T	T	T	T	T	T	C	Y	T	T	T	T	T	T	T	T	T	C	C	Y	T	Y	T
S1A_329515688	G/A	1A	329515688	+	NA	NA	NA	NA	NA	NA	G	G	G	G	G	G	G	G	G	A	G	G	G	G	G	G	G	G	G	G	G	G	A	R	G	G	G	G	G	G	G	G	G	A	A	R	G	R	G
S1A_329515740	G/A	1A	329515740	+	NA	NA	NA	NA	NA	NA	G	G	G	G	G	G	G	G	G	A	G	G	G	G	G	G	G	G	G	G	G	G	A	R	G	G	G	G	G	G	G	G	G	A	A	R	G	R	G
S1A_329515754	A/G	1A	329515754	+	NA	NA	NA	NA	NA	NA	A	A	A	A	A	A	A	A	A	G	A	A	A	A	A	A	A	A	A	A	A	A	G	R	A	A	A	A	A	A	A	A	A	G	G	R	A	R	A
S1A_329515780	A/G	1A	329515780	+	NA	NA	NA	NA	NA	NA	A	A	A	A	A	A	A	A	A	G	A	A	A	A	A	A	A	A	A	A	A	A	G	R	A	A	A	A	A	A	A	A	A	G	G	R	A	R	A
S1A_329594244	G/A	1A	329594244	+	NA	NA	NA	NA	NA	NA	G	G	G	G	G	G	G	G	G	G	G	G	G	G	G	G	G	G	G	G	G	G	G	G	G	G	R	G	G	G	G	A	G	G	G	G	G	G	G
S1A_329642475	G/A	1A	329642475	+	NA	NA	NA	NA	NA	NA	G	G	G	G	G	G	A	G	G	G	G	G	G	G	G	G	G	G	G	G	G	G	G	A	R	G	G	G	G	G	G	G	G	G	G	G	G	G	G
S1A_329642697	A/G	1A	329642697	+	NA	NA	NA	NA	NA	NA	A	A	A	A	A	A	G	A	A	A	A	A	A	A	A	A	A	A	A	A	A	A	A	G	R	A	A	A	A	A	A	A	A	A	A	A	A	A	A
S1A_329665653	G/A	1A	329665653	+	NA	NA	NA	NA	NA	NA	G	G	A	A	G	G	G	G	G	G	G	R	G	G	G	G	G	G	A	A	G	G	A	A	A	A	A	A	A	A	A	G	G	G	R	R	G	G	G
S1A_329665656	G/A	1A	329665656	+	NA	NA	NA	NA	NA	NA	G	G	A	A	G	G	G	G	G	G	G	R	G	G	G	G	G	G	A	A	G	G	A	A	A	A	A	A	A	A	A	G	G	G	R	R	G	G	G
S1A_329665659	T/C	1A	329665659	+	NA	NA	NA	NA	NA	NA	T	T	C	C	T	T	T	T	T	T	T	Y	T	T	T	T	T	T	C	C	T	T	C	C	C	C	C	C	C	C	C	T	T	T	Y	Y	T	T	T
S1A_329665668	G/A	1A	329665668	+	NA	NA	NA	NA	NA	NA	G	G	A	A	G	G	G	G	G	G	G	R	G	G	G	G	G	G	A	A	G	G	A	A	A	A	A	A	A	A	A	G	G	G	R	R	G	G	G
S1A_329665677	A/C	1A	329665677	+	NA	NA	NA	NA	NA	NA	A	A	C	C	A	A	A	A	A	A	A	M	A	A	A	A	A	A	C	C	A	A	C	C	C	C	C	C	C	C	C	A	A	A	M	M	A	A	A
S1A_329665678	C/T	1A	329665678	+	NA	NA	NA	NA	NA	NA	C	C	T	T	C	C	C	C	C	C	C	Y	C	C	C	C	C	C	T	T	C	C	T	T	T	T	T	T	T	T	T	C	C	C	Y	Y	C	C	C
S1A_329665705	T/C	1A	329665705	+	NA	NA	NA	NA	NA	NA	T	T	C	C	T	T	T	T	T	T	T	Y	T	T	T	T	T	T	C	C	T	T	C	C	C	C	C	C	C	C	C	T	T	T	Y	Y	T	T	T
S1A_329665731	C/A	1A	329665731	+	NA	NA	NA	NA	NA	NA	C	C	A	A	C	C	C	C	C	C	C	M	C	C	C	C	C	C	A	A	C	C	A	A	A	A	A	A	A	A	A	C	C	C	M	M	C	C	C
S1A_329665735	G/A	1A	329665735	+	NA	NA	NA	NA	NA	NA	G	G	A	A	G	G	G	G	G	G	G	R	G	G	G	G	G	G	A	A	G	G	A	A	A	A	A	A	A	A	A	G	G	G	R	R	G	G	G
S1A_329665738	A/G	1A	329665738	+	NA	NA	NA	NA	NA	NA	A	A	G	G	A	A	A	A	A	A	A	R	A	A	A	A	A	A	G	G	A	A	G	G	G	G	G	G	G	G	G	A	A	A	R	R	A	A	A
S1A_329665742	C/T	1A	329665742	+	NA	NA	NA	NA	NA	NA	C	C	T	T	C	C	C	C	C	C	C	Y	C	C	C	C	C	C	T	T	C	C	T	T	T	T	T	T	T	T	T	C	C	C	Y	Y	C	C	C
S1A_329665752	A/G	1A	329665752	+	NA	NA	NA	NA	NA	NA	A	A	G	G	A	A	A	A	A	A	A	R	A	A	A	A	A	A	G	G	A	A	G	G	G	G	G	G	G	G	G	A	A	A	R	R	A	A	A
S1A_329665762	A/G	1A	329665762	+	NA	NA	NA	NA	NA	NA	A	A	G	G	A	A	A	A	A	A	A	R	A	A	A	A	A	A	G	G	A	A	G	G	G	G	G	G	G	G	G	A	A	A	R	R	A	A	A
S1A_329665946	A/G	1A	329665946	+	NA	NA	NA	NA	NA	NA	A	A	G	G	A	A	A	A	A	A	A	R	A	A	A	A	A	A	G	G	A	A	G	G	G	G	G	G	G	G	G	A	A	A	R	R	A	A	A
S1A_329665957	A/G	1A	329665957	+	NA	NA	NA	NA	NA	NA	A	A	G	G	A	A	A	A	A	A	A	R	A	A	A	A	A	A	G	G	A	A	G	G	G	G	G	G	G	G	G	A	A	A	R	R	A	A	A
S1A_329665958	C/T	1A	329665958	+	NA	NA	NA	NA	NA	NA	C	C	T	T	C	C	C	C	C	C	C	Y	C	C	C	C	C	C	T	T	C	C	T	T	T	T	T	T	T	T	T	C	C	C	Y	Y	C	C	C
S1A_329665964	C/G	1A	329665964	+	NA	NA	NA	NA	NA	NA	C	C	G	G	C	C	C	C	C	C	C	S	C	C	C	C	C	C	G	G	C	C	G	G	G	G	G	G	G	G	G	C	C	C	S	S	C	C	C
S1A_329665966	T/G	1A	329665966	+	NA	NA	NA	NA	NA	NA	T	T	G	G	T	T	T	T	T	T	T	K	T	T	T	T	T	T	G	G	T	T	G	G	G	G	G	G	G	G	G	T	T	T	K	K	T	T	T
S1A_329665971	T/C	1A	329665971	+	NA	NA	NA	NA	NA	NA	T	T	C	C	T	T	T	T	T	T	T	Y	T	T	T	T	T	T	C	C	T	T	C	C	C	C	C	C	C	C	C	T	T	T	Y	Y	T	T	T
S1A_329665988	G/A	1A	329665988	+	NA	NA	NA	NA	NA	NA	G	G	A	A	G	G	G	G	G	G	G	R	G	G	G	G	G	G	A	A	G	G	A	A	A	A	A	A	A	A	A	G	G	G	R	R	G	G	G
S1A_329665995	T/C	1A	329665995	+	NA	NA	NA	NA	NA	NA	T	T	C	C	T	T	T	T	T	T	T	Y	T	T	T	T	T	T	C	C	T	T	C	C	C	C	C	C	C	C	C	T	T	T	Y	Y	T	T	T
S1A_329666001	C/T	1A	329666001	+	NA	NA	NA	NA	NA	NA	C	C	T	T	C	C	C	C	C	C	C	Y	C	C	C	C	C	C	T	T	C	C	T	T	T	T	T	T	T	T	T	C	C	C	Y	Y	C	C	C
S1A_329666021	A/G	1A	329666021	+	NA	NA	NA	NA	NA	NA	A	A	G	G	A	A	A	A	A	A	A	R	A	A	A	A	A	A	G	G	A	A	G	G	G	G	G	G	G	G	G	A	A	A	R	R	A	A	A
S1A_329666030	T/C	1A	329666030	+	NA	NA	NA	NA	NA	NA	T	T	C	C	T	T	T	T	T	T	T	Y	T	T	T	T	T	T	C	C	T	T	C	C	C	C	C	C	C	C	C	T	T	T	Y	Y	T	T	T
S1A_329666052	T/C	1A	329666052	+	NA	NA	NA	NA	NA	NA	T	T	C	C	T	T	T	T	T	T	T	Y	T	T	T	T	T	T	C	C	T	T	C	C	C	C	C	C	C	C	C	T	T	T	Y	Y	T	T	T
S1A_329666053	G/C	1A	329666053	+	NA	NA	NA	NA	NA	NA	G	G	C	C	G	G	G	G	G	G	G	S	G	G	G	G	G	G	C	C	G	G	C	C	C	C	C	C	C	C	C	G	G	G	S	S	G	G	G
S1A_329666058	C/T	1A	329666058	+	NA	NA	NA	NA	NA	NA	C	C	T	T	C	C	C	C	C	C	C	Y	C	C	C	C	C	C	T	T	C	C	T	T	T	T	T	T	T	T	T	C	C	C	Y	Y	C	C	C
S1A_329666061	T/C	1A	329666061	+	NA	NA	NA	NA	NA	NA	T	T	C	C	T	T	T	T	T	T	T	Y	T	T	T	T	T	T	C	C	T	T	C	C	C	C	C	C	C	C	C	T	T	T	Y	Y	T	T	T
S1A_329666068	T/C	1A	329666068	+	NA	NA	NA	NA	NA	NA	T	T	C	C	T	T	T	T	T	T	T	Y	T	T	T	T	T	T	C	C	T	T	C	C	C	C	C	C	C	C	C	T	T	T	Y	Y	T	T	T
S1A_329666080	T/C	1A	329666080	+	NA	NA	NA	NA	NA	NA	T	T	C	C	T	T	T	T	T	T	T	Y	T	T	T	T	T	T	C	C	T	T	C	C	C	C	C	C	C	C	C	T	T	T	Y	Y	T	T	T
S1A_329666092	G/A	1A	329666092	+	NA	NA	NA	NA	NA	NA	G	G	A	A	G	G	G	G	G	G	G	R	G	G	G	G	G	G	A	A	G	G	A	A	A	A	A	A	A	A	A	G	G	G	R	R	G	G	G
S1A_329701594	A/G	1A	329701594	+	NA	NA	NA	NA	NA	NA	A	G	A	A	A	A	A	G	A	A	A	A	A	A	G	G	A	A	A	A	A	A	A	A	A	A	A	A	A	A	A	A	A	A	A	A	A	A	A
S1A_329701866	T/C	1A	329701866	+	NA	NA	NA	NA	NA	NA	T	C	T	T	T	T	T	C	T	T	T	T	T	C	C	C	T	T	T	T	T	T	T	T	T	T	T	T	T	T	T	T	T	T	T	T	T	T	T
S1A_329939254	A/G	1A	329939254	+	NA	NA	NA	NA	NA	NA	A	A	A	A	A	A	A	A	A	A	A	A	A	A	A	A	A	A	A	A	A	A	A	A	A	A	A	A	A	A	G	G	G	R	A	A	A	A	A
S1A_329939361	A/T	1A	329939361	+	NA	NA	NA	NA	NA	NA	A	A	A	A	A	A	A	A	A	A	A	A	A	A	A	A	A	A	A	A	A	A	A	A	A	A	A	A	A	A	T	T	T	W	A	A	A	A	A
S1A_329939601	T/C	1A	329939601	+	NA	NA	NA	NA	NA	NA	T	T	T	T	T	T	T	T	T	T	T	T	T	T	T	T	T	T	T	T	T	T	T	T	T	T	T	T	T	T	C	C	C	Y	T	T	T	T	T
S1A_329939627	A/C	1A	329939627	+	NA	NA	NA	NA	NA	NA	A	A	A	A	A	A	A	A	A	A	A	A	A	A	A	A	A	A	A	A	A	A	A	A	A	A	A	A	A	A	C	C	C	M	A	A	A	A	A
S1A_330008395	G/T	1A	330008395	+	NA	NA	NA	NA	NA	NA	G	G	T	G	G	G	G	G	G	G	G	G	K	G	G	G	G	G	G	T	G	G	G	K	G	G	G	G	G	G	G	G	G	T	K	K	G	G	G
S1A_330018765	A/T	1A	330018765	+	NA	NA	NA	NA	NA	NA	A	A	A	W	A	T	A	A	A	A	A	W	A	A	A	A	A	A	A	W	A	A	T	T	W	A	A	A	A	A	A	A	A	T	T	T	T	A	T
S1A_330018804	A/G	1A	330018804	+	NA	NA	NA	NA	NA	NA	A	A	A	R	A	G	A	A	A	A	A	R	A	A	A	A	A	A	A	R	A	A	G	G	R	A	A	A	A	A	A	A	A	G	G	G	G	A	G
S1A_330019018	C/T	1A	330019018	+	NA	NA	NA	NA	NA	NA	C	C	C	Y	C	T	C	C	C	C	C	Y	C	C	C	C	C	C	C	Y	C	C	T	T	Y	C	C	C	C	C	C	C	C	T	T	T	T	C	T
S1A_330019029	A/T	1A	330019029	+	NA	NA	NA	NA	NA	NA	A	A	A	W	A	T	A	A	A	A	A	W	A	A	A	A	A	A	A	W	T	A	T	T	W	A	A	A	A	A	A	A	A	T	T	T	T	A	T
S1A_330166274	T/C	1A	330166274	+	NA	NA	NA	NA	NA	NA	T	T	T	T	T	T	T	T	T	T	T	T	T	T	T	T	T	T	T	T	T	T	T	T	T	T	T	T	T	T	T	T	T	Y	T	T	T	T	T
S1A_330428527	A/G	1A	330428527	+	NA	NA	NA	NA	NA	NA	A	A	A	A	A	A	A	A	A	A	A	A	A	A	A	A	A	A	A	A	A	A	A	A	G	R	A	A	A	A	A	A	A	A	A	R	A	A	A
S1A_330428570	G/A	1A	330428570	+	NA	NA	NA	NA	NA	NA	G	G	G	G	G	G	G	G	G	G	G	G	G	G	G	G	G	G	G	G	G	G	G	G	A	R	G	G	G	G	G	G	G	G	G	R	G	G	G
S1A_330428792	G/A	1A	330428792	+	NA	NA	NA	NA	NA	NA	G	G	G	G	G	G	G	G	G	G	G	G	G	G	G	G	G	G	G	G	G	G	G	G	A	R	G	G	G	G	G	G	G	G	G	R	G	G	G
S1A_330543058	G/A	1A	330543058	+	NA	NA	NA	NA	NA	NA	G	G	G	G	G	G	G	G	G	G	G	R	G	G	G	G	G	G	G	G	G	G	G	G	G	G	G	G	G	G	G	G	G	G	G	G	G	G	G
S1A_330543251	G/C	1A	330543251	+	NA	NA	NA	NA	NA	NA	G	G	G	G	G	G	G	G	G	G	G	S	G	G	G	G	G	G	G	G	G	G	G	G	G	G	G	G	G	G	G	G	G	G	G	G	G	G	G
S1A_330543338	T/C	1A	330543338	+	NA	NA	NA	NA	NA	NA	T	T	T	T	T	T	T	T	T	T	T	Y	T	T	T	T	T	T	T	T	T	T	T	T	T	T	T	T	T	T	T	T	T	T	T	T	T	T	T
S1A_330679877	G/A	1A	330679877	+	NA	NA	NA	NA	NA	NA	A	G	G	G	G	G	R	G	G	G	G	G	R	G	G	G	G	G	G	G	G	G	G	G	G	R	G	A	R	G	G	G	G	G	G	G	G	G	G
S1A_330679898	G/A	1A	330679898	+	NA	NA	NA	NA	NA	NA	A	G	G	G	G	G	R	G	G	G	G	G	R	G	G	G	G	G	G	G	G	G	G	G	G	R	G	A	R	G	G	G	G	G	G	G	G	G	G
S1A_330679974	C/T	1A	330679974	+	NA	NA	NA	NA	NA	NA	T	C	C	C	C	C	Y	C	C	C	C	C	Y	C	C	C	C	C	C	C	C	C	C	C	C	Y	C	T	Y	C	C	C	C	C	C	C	C	C	C
S1A_330736873	C/T	1A	330736873	+	NA	NA	NA	NA	NA	NA	C	C	C	C	C	C	C	C	C	C	C	C	C	C	Y	C	C	C	Y	T	C	C	C	Y	C	C	C	C	C	C	C	T	T	Y	C	C	C	C	C
S1A_330736925	G/A	1A	330736925	+	NA	NA	NA	NA	NA	NA	G	G	A	G	G	G	G	G	G	G	G	G	G	G	R	G	G	G	R	A	G	G	G	R	G	G	G	G	G	G	G	A	A	R	G	G	G	G	G
S1A_330917275	C/T	1A	330917275	+	NA	NA	NA	NA	NA	NA	C	C	C	Y	C	C	C	C	C	T	C	C	C	C	C	C	T	C	C	C	C	C	C	C	C	C	C	C	Y	C	C	C	C	C	C	Y	C	C	C
S1A_330979113	C/G	1A	330979113	+	NA	NA	NA	NA	NA	NA	C	G	C	G	C	C	C	C	C	C	C	S	C	C	S	C	C	C	C	S	C	C	C	C	C	C	C	C	C	C	C	C	C	C	S	C	C	C	C
S1A_330979293	G/A	1A	330979293	+	NA	NA	NA	NA	NA	NA	G	A	G	A	G	G	G	G	G	G	G	R	G	G	R	G	G	G	G	R	G	G	G	G	G	G	G	G	G	G	G	G	G	G	R	G	G	G	G
S1A_330979353	C/A	1A	330979353	+	NA	NA	NA	NA	NA	NA	C	A	C	A	C	C	C	C	C	C	C	M	C	C	M	C	C	C	C	M	C	C	C	C	C	C	C	C	C	C	C	C	C	C	M	C	C	C	C
S1A_330979398	G/A	1A	330979398	+	NA	NA	NA	NA	NA	NA	G	A	G	A	G	G	G	G	G	G	G	R	G	G	R	G	G	G	G	R	G	G	G	G	G	G	G	G	G	G	G	G	G	G	R	G	G	G	G
S1A_330979407	C/T	1A	330979407	+	NA	NA	NA	NA	NA	NA	C	T	C	T	C	C	C	C	C	C	C	Y	C	C	Y	C	C	C	C	Y	C	C	C	C	C	C	C	C	C	C	C	C	C	C	Y	C	C	C	C
S1A_331028105	A/G	1A	331028105	+	NA	NA	NA	NA	NA	NA	A	A	A	A	A	A	A	A	A	A	A	A	A	A	A	A	A	R	A	A	A	A	A	A	A	A	A	A	A	A	A	A	G	R	A	A	G	A	R
S1A_331028149	A/G	1A	331028149	+	NA	NA	NA	NA	NA	NA	A	A	A	A	A	A	A	A	A	A	A	A	A	A	A	A	A	R	A	A	A	A	A	A	A	A	A	A	A	A	A	A	G	R	A	A	G	A	R
S1A_331028194	C/T	1A	331028194	+	NA	NA	NA	NA	NA	NA	C	C	C	C	C	C	C	C	C	C	C	C	C	C	C	C	C	Y	C	C	C	C	C	C	C	C	C	C	C	C	C	C	T	Y	C	C	T	C	Y
S1A_331040184	C/T	1A	331040184	+	NA	NA	NA	NA	NA	NA	C	C	C	C	C	C	C	C	C	C	C	C	C	C	C	C	C	C	C	C	C	C	C	C	C	C	C	C	C	C	C	C	C	C	C	C	C	C	C
S1A_331040215	A/G	1A	331040215	+	NA	NA	NA	NA	NA	NA	A	A	A	A	A	A	A	A	A	A	A	A	A	A	A	A	A	A	A	A	A	A	A	A	A	A	A	A	A	A	A	A	A	A	A	A	A	A	A
S1A_331040352	A/G	1A	331040352	+	NA	NA	NA	NA	NA	NA	A	A	A	A	A	A	A	A	A	A	A	A	A	A	A	A	A	A	A	A	A	A	A	A	A	A	A	A	A	A	A	A	R	A	A	A	A	A	A
S1A_331040657	T/A	1A	331040657	+	NA	NA	NA	NA	NA	NA	T	T	T	T	T	T	T	T	T	T	T	T	T	T	T	T	T	T	T	T	T	T	T	T	T	T	T	T	T	T	T	T	W	T	T	T	T	T	T
S1A_331040667	A/C	1A	331040667	+	NA	NA	NA	NA	NA	NA	A	A	A	A	A	A	A	A	A	A	A	A	A	A	A	A	A	A	A	A	A	A	A	A	A	A	A	A	A	A	A	A	M	A	A	A	A	A	A
S1A_331135791	G/A	1A	331135791	+	NA	NA	NA	NA	NA	NA	G	G	G	G	G	A	G	G	G	R	G	G	G	G	G	A	G	G	R	G	G	G	G	G	G	A	G	G	G	G	A	G	G	G	G	A	G	G	G
S1A_331135959	A/G	1A	331135959	+	NA	NA	NA	NA	NA	NA	A	A	A	A	A	G	A	A	A	R	A	A	A	A	A	G	A	A	R	A	A	A	A	A	A	G	A	A	A	A	G	A	A	A	A	G	A	A	A
S1A_331227162	G/A	1A	331227162	+	NA	NA	NA	NA	NA	NA	G	G	G	G	G	A	G	G	G	G	G	G	G	G	G	G	G	G	R	G	G	G	G	G	R	G	G	G	G	G	G	G	G	G	G	G	G	G	G
S1A_331227253	G/T	1A	331227253	+	NA	NA	NA	NA	NA	NA	G	G	G	G	G	T	G	G	G	G	G	G	G	G	G	G	G	G	K	G	G	G	G	G	K	G	G	G	G	G	G	G	G	G	G	G	G	G	G
S1A_331227444	T/G	1A	331227444	+	NA	NA	NA	NA	NA	NA	T	T	T	T	T	G	T	T	T	T	T	T	T	T	T	T	T	T	K	T	T	T	T	T	K	T	T	T	T	T	T	T	T	T	T	T	T	T	T
S1A_331296185	C/T	1A	331296185	+	NA	NA	NA	NA	NA	NA	C	C	C	C	C	C	C	C	C	C	C	C	C	C	C	C	C	C	C	C	C	C	C	C	C	C	C	C	C	C	C	C	C	C	C	Y	C	C	C
S1A_331296199	T/C	1A	331296199	+	NA	NA	NA	NA	NA	NA	T	T	T	T	T	T	T	T	T	T	T	T	T	T	T	T	T	T	T	T	T	T	T	T	T	T	T	T	T	T	T	T	T	T	T	Y	T	T	T
S1A_331296250	G/A	1A	331296250	+	NA	NA	NA	NA	NA	NA	G	G	G	G	G	G	G	G	G	G	G	G	G	G	G	G	G	G	G	G	G	G	G	G	G	G	G	G	G	G	G	G	G	G	G	R	G	G	G
S1A_331296260	G/A	1A	331296260	+	NA	NA	NA	NA	NA	NA	G	G	G	G	G	G	G	G	G	G	G	G	G	G	G	G	G	G	G	G	G	G	G	G	G	G	G	G	G	G	G	G	G	G	G	R	G	G	G
S1A_331296289	G/T	1A	331296289	+	NA	NA	NA	NA	NA	NA	G	G	G	G	G	G	G	G	G	G	G	G	G	G	G	G	G	G	G	G	G	G	G	G	G	G	G	G	G	G	G	G	G	G	G	K	G	G	G
S1A_331296461	G/A	1A	331296461	+	NA	NA	NA	NA	NA	NA	G	G	G	G	G	G	G	G	G	G	G	G	G	G	G	G	G	G	G	G	G	G	G	G	G	G	G	G	G	G	G	G	G	G	G	G	G	G	G
S1A_331296539	C/T	1A	331296539	+	NA	NA	NA	NA	NA	NA	C	C	C	C	C	C	C	C	C	C	C	C	C	C	C	C	C	C	C	C	C	C	C	C	C	C	C	C	C	C	C	C	C	C	C	C	C	C	C
S1A_331353755	T/G	1A	331353755	+	NA	NA	NA	NA	NA	NA	T	T	T	T	T	T	T	T	T	T	T	T	T	T	T	T	T	T	T	T	T	T	K	T	T	K	T	T	T	T	T	T	T	G	G	K	T	T	T
S1A_331353802	C/T	1A	331353802	+	NA	NA	NA	NA	NA	NA	C	C	C	C	C	C	C	C	C	C	C	C	C	C	C	C	C	C	C	C	C	C	Y	C	C	Y	C	C	C	C	C	C	C	T	T	Y	C	C	C
S1A_331353892	C/A	1A	331353892	+	NA	NA	NA	NA	NA	NA	C	C	C	C	C	C	C	C	C	C	C	C	C	C	C	C	C	C	C	C	C	C	M	C	C	M	C	C	C	C	C	C	C	A	A	M	C	C	C
S1A_331372095	A/G	1A	331372095	+	NA	NA	NA	NA	NA	NA	A	A	A	A	A	A	A	A	A	A	A	A	A	A	A	A	A	A	A	A	A	A	A	A	A	A	G	G	G	G	A	A	A	A	A	A	A	A	R
S1A_331372121	G/T	1A	331372121	+	NA	NA	NA	NA	NA	NA	G	G	G	G	G	G	G	G	G	G	G	G	G	G	G	G	G	G	G	G	G	G	G	G	G	G	T	T	T	T	G	G	G	G	G	G	G	G	K
S1A_331372148	G/A	1A	331372148	+	NA	NA	NA	NA	NA	NA	G	G	G	G	G	G	G	G	G	G	G	G	G	G	G	G	G	G	G	G	G	G	G	G	G	G	A	A	A	A	G	G	G	G	G	G	G	G	R
S1A_331372185	T/C	1A	331372185	+	NA	NA	NA	NA	NA	NA	T	T	T	T	T	T	T	T	T	T	T	T	T	T	T	T	T	T	T	T	T	T	T	T	T	T	C	C	C	C	T	T	T	T	T	T	T	T	Y
S1A_331372275	A/G	1A	331372275	+	NA	NA	NA	NA	NA	NA	A	A	A	A	A	A	A	A	A	A	A	A	A	A	A	A	A	A	A	A	A	A	A	A	A	A	G	G	G	G	A	A	A	A	A	A	A	A	R
S1A_331372282	A/T	1A	331372282	+	NA	NA	NA	NA	NA	NA	A	A	A	A	A	A	A	A	A	A	A	A	A	A	A	A	A	A	A	A	A	A	A	A	A	A	T	T	T	T	A	A	A	A	A	A	A	A	W
S1A_331372284	C/G	1A	331372284	+	NA	NA	NA	NA	NA	NA	C	C	C	C	C	C	C	C	C	C	C	C	C	C	C	C	C	C	C	C	C	C	C	C	C	C	G	G	G	G	C	C	C	C	C	C	C	C	S
S1A_331474512	T/C	1A	331474512	+	NA	NA	NA	NA	NA	NA	T	T	T	T	T	T	T	T	T	T	T	T	T	T	T	T	T	T	T	T	T	T	T	T	T	T	T	T	T	T	T	C	Y	T	T	Y	T	T	T
S1A_331474553	T/C	1A	331474553	+	NA	NA	NA	NA	NA	NA	T	T	T	T	T	T	T	T	T	T	T	T	T	T	T	T	T	T	Y	T	T	T	T	T	T	T	T	T	T	T	T	C	Y	T	T	Y	T	T	T
S1A_331474604	A/G	1A	331474604	+	NA	NA	NA	NA	NA	NA	A	A	A	A	A	A	A	A	A	A	A	A	A	A	A	A	A	A	A	A	A	A	A	A	A	A	A	A	A	A	A	G	R	A	A	R	A	A	A
S1A_331474607	C/T	1A	331474607	+	NA	NA	NA	NA	NA	NA	C	C	C	C	C	C	C	C	C	C	C	C	C	C	C	C	C	C	C	C	C	C	C	C	C	C	C	C	C	C	C	T	Y	C	C	Y	C	C	C
S1A_331474635	A/G	1A	331474635	+	NA	NA	NA	NA	NA	NA	A	A	A	A	A	A	A	A	A	A	A	A	A	A	A	A	A	A	A	A	A	A	A	A	A	A	A	A	A	A	A	G	R	A	A	R	A	A	A
S1A_331474854	C/T	1A	331474854	+	NA	NA	NA	NA	NA	NA	C	C	C	C	C	C	C	C	C	C	C	C	C	C	C	C	C	C	Y	C	C	C	C	C	C	C	C	C	C	C	C	T	Y	C	C	Y	C	C	C
S1A_331511925	C/T	1A	331511925	+	NA	NA	NA	NA	NA	NA	C	C	C	C	C	C	C	C	C	C	C	C	C	C	C	C	C	Y	C	C	C	C	T	Y	C	C	C	C	Y	C	C	C	T	Y	C	C	C	C	C
S1A_331705032	A/C	1A	331705032	+	NA	NA	NA	NA	NA	NA	A	A	C	A	A	A	A	A	A	A	A	A	A	A	A	M	A	A	M	A	A	A	M	A	A	A	A	A	M	A	A	A	M	A	A	A	A	A	A
S1A_331705138	C/T	1A	331705138	+	NA	NA	NA	NA	NA	NA	C	C	C	C	C	C	C	C	C	C	C	C	C	C	C	Y	C	C	C	C	C	C	Y	C	C	C	C	C	Y	C	C	C	C	C	C	C	C	C	C
S1A_331705233	T/C	1A	331705233	+	NA	NA	NA	NA	NA	NA	T	T	T	T	T	T	T	T	T	T	T	T	T	T	T	Y	T	T	T	T	T	T	Y	T	T	T	T	T	Y	T	T	T	T	T	T	T	T	T	T
S1A_331705302	G/A	1A	331705302	+	NA	NA	NA	NA	NA	NA	G	G	G	G	G	G	G	G	G	G	G	G	G	G	G	R	G	G	G	G	G	G	R	G	G	G	G	G	R	G	G	G	G	G	G	G	G	G	G
S1A_331737019	G/A	1A	331737019	+	NA	NA	NA	NA	NA	NA	G	G	A	G	G	G	G	G	G	G	G	G	R	G	G	G	G	A	R	G	G	G	G	G	G	G	R	G	G	G	G	A	G	G	G	G	G	G	R
S1A_331737030	T/G	1A	331737030	+	NA	NA	NA	NA	NA	NA	T	T	G	T	T	T	T	T	T	T	T	T	K	T	T	T	T	G	K	T	T	T	T	T	T	T	K	T	T	T	T	G	T	T	T	T	T	T	K
S1A_331789860	C/T	1A	331789860	+	NA	NA	NA	NA	NA	NA	C	C	C	C	C	C	C	C	C	C	C	C	T	C	C	T	C	T	C	C	C	C	T	T	T	T	T	T	Y	C	C	C	C	Y	C	C	C	C	C
S1A_331789950	T/G	1A	331789950	+	NA	NA	NA	NA	NA	NA	T	T	T	T	T	T	T	T	T	T	T	T	G	T	T	G	T	G	T	T	T	T	G	G	G	G	G	G	K	T	T	T	T	K	T	T	T	T	T
S1A_331804683	A/G	1A	331804683	+	NA	NA	NA	NA	NA	NA	A	A	G	R	A	A	A	A	A	A	A	A	A	A	A	G	A	A	A	A	A	A	G	R	A	A	R	A	A	A	A	A	A	A	A	G	G	A	G
S1A_331854898	C/T	1A	331854898	+	NA	NA	NA	NA	NA	NA	C	C	C	C	T	C	C	C	C	C	C	C	C	C	C	C	C	C	C	C	C	C	C	C	C	C	C	C	C	C	C	C	C	C	C	Y	C	T	C
S1A_331855544	T/C	1A	331855544	+	NA	NA	NA	NA	NA	NA	T	T	T	T	T	T	Y	T	T	Y	T	T	T	T	T	T	T	T	T	T	T	T	T	T	T	T	T	T	T	T	T	T	T	T	T	T	T	Y	T
S1A_331855905	T/G	1A	331855905	+	NA	NA	NA	NA	NA	NA	T	T	T	T	T	T	T	T	T	T	T	T	T	T	T	T	T	T	T	T	T	T	T	T	T	T	G	T	T	T	T	G	T	T	K	T	T	T	T
S1A_331856009	C/T	1A	331856009	+	NA	NA	NA	NA	NA	NA	C	C	C	C	C	C	C	C	C	C	C	C	C	C	C	C	C	C	C	C	C	C	C	C	C	C	T	C	C	C	C	T	C	C	Y	C	C	C	C
S1A_331856099	C/T	1A	331856099	+	NA	NA	NA	NA	NA	NA	C	C	C	C	C	C	C	C	C	C	C	C	C	C	C	C	C	C	C	C	C	C	C	C	C	C	T	C	C	C	C	T	C	C	Y	C	C	C	C
S1A_331954587	C/T	1A	331954587	+	NA	NA	NA	NA	NA	NA	C	C	C	C	C	T	C	C	C	C	C	C	C	T	C	C	C	C	C	C	C	C	C	C	C	C	C	C	C	C	T	C	Y	C	C	C	C	C	C
S1A_332178912	G/A	1A	332178912	+	NA	NA	NA	NA	NA	NA	G	G	G	G	G	G	G	G	G	G	G	G	G	A	G	G	G	R	G	G	G	G	G	G	G	G	G	G	G	G	G	G	G	G	G	G	G	G	G
S1A_332179063	T/C	1A	332179063	+	NA	NA	NA	NA	NA	NA	T	T	T	T	T	T	T	T	T	T	T	T	T	C	T	T	T	Y	T	T	T	T	T	T	T	T	T	T	T	T	T	T	T	T	T	T	T	T	T
S1A_332179087	T/C	1A	332179087	+	NA	NA	NA	NA	NA	NA	T	T	T	T	T	T	T	T	T	T	T	T	T	C	T	T	T	Y	T	T	T	T	T	T	T	T	T	T	T	T	T	T	T	T	T	T	T	T	T
S1A_332179143	G/A	1A	332179143	+	NA	NA	NA	NA	NA	NA	G	G	G	G	G	G	G	G	G	G	G	G	G	A	G	G	G	R	G	G	G	G	G	G	G	G	G	G	G	G	G	G	G	G	G	G	G	G	G
S1A_332195518	T/A	1A	332195518	+	NA	NA	NA	NA	NA	NA	T	A	A	T	T	T	T	T	T	T	T	T	W	T	T	T	T	T	T	T	T	T	W	T	T	T	T	T	W	T	T	T	T	A	A	A	T	T	T
S1A_332195547	T/C	1A	332195547	+	NA	NA	NA	NA	NA	NA	T	C	C	T	T	T	T	T	T	T	T	T	Y	T	T	T	T	T	T	T	T	T	Y	T	T	T	T	T	Y	T	T	T	T	C	C	C	T	T	T
S1A_332195694	G/A	1A	332195694	+	NA	NA	NA	NA	NA	NA	G	A	A	G	G	G	G	G	G	G	G	G	R	G	G	G	G	G	G	G	G	G	R	G	G	G	G	G	R	G	G	G	G	A	A	A	G	G	G
S1A_332195695	C/T	1A	332195695	+	NA	NA	NA	NA	NA	NA	C	T	T	C	C	C	C	C	C	C	C	C	Y	C	C	C	C	C	C	C	C	C	Y	C	C	C	C	C	Y	C	C	C	C	T	T	T	C	C	C
S1A_332360373	G/T	1A	332360373	+	NA	NA	NA	NA	NA	NA	G	T	G	G	G	T	G	G	G	G	G	G	G	G	G	G	G	K	G	G	G	G	G	G	G	G	G	G	G	G	G	G	G	T	K	K	G	G	G
S1A_332360565	T/C	1A	332360565	+	NA	NA	NA	NA	NA	NA	T	C	T	T	T	T	T	T	T	T	T	T	T	T	T	T	T	Y	T	T	T	T	T	T	T	T	T	T	T	T	T	T	T	C	Y	Y	T	T	T
S1A_332370329	C/T	1A	332370329	+	NA	NA	NA	NA	NA	NA	T	C	C	C	C	C	C	C	C	T	C	C	C	T	C	C	C	C	Y	C	C	C	Y	C	C	C	C	C	C	T	C	C	C	C	C	Y	C	C	C
S1A_332451229	A/G	1A	332451229	+	NA	NA	NA	NA	NA	NA	A	A	A	A	A	G	A	A	A	A	A	A	A	A	A	A	A	A	A	A	A	A	A	A	A	A	A	A	A	A	A	A	R	A	A	A	A	A	A
S1A_332451317	T/C	1A	332451317	+	NA	NA	NA	NA	NA	NA	C	T	T	T	T	C	T	T	T	T	T	T	T	T	T	T	T	T	C	T	T	T	T	T	Y	T	T	T	T	T	T	T	Y	T	T	T	T	T	T
S1A_332451477	C/G	1A	332451477	+	NA	NA	NA	NA	NA	NA	C	C	C	C	C	G	C	C	C	C	C	C	C	C	C	C	C	C	C	C	C	C	C	C	C	C	C	C	C	C	C	C	S	C	C	C	C	C	C
S1A_332451487	A/T	1A	332451487	+	NA	NA	NA	NA	NA	NA	A	A	A	A	A	T	A	A	A	A	A	A	A	A	A	A	A	A	A	A	A	A	A	A	A	A	A	A	A	A	A	A	W	A	A	A	A	A	A
S1A_332462906	T/C	1A	332462906	+	NA	NA	NA	NA	NA	NA	T	C	T	T	T	C	T	T	T	T	C	T	C	T	T	T	T	T	Y	T	T	T	T	T	T	T	T	T	T	T	C	T	T	T	Y	T	T	T	T
S1A_332462954	C/T	1A	332462954	+	NA	NA	NA	NA	NA	NA	C	T	C	C	C	T	C	C	C	C	T	C	T	C	C	C	C	C	Y	C	C	C	C	C	C	C	C	C	C	C	T	C	C	C	Y	C	C	C	C
S1A_332462955	A/G	1A	332462955	+	NA	NA	NA	NA	NA	NA	A	G	A	A	A	G	A	A	A	A	G	A	G	A	A	A	A	A	R	A	A	A	A	A	A	A	A	A	A	A	G	A	A	A	R	A	A	A	A
S1A_332562352	C/A	1A	332562352	+	NA	NA	NA	NA	NA	NA	C	C	C	C	C	C	C	C	C	C	C	C	C	C	C	C	C	C	C	C	C	C	C	C	C	C	C	C	A	A	A	C	C	C	C	C	C	C	C
S1A_332562434	T/C	1A	332562434	+	NA	NA	NA	NA	NA	NA	T	T	T	T	T	T	T	T	T	T	T	T	T	T	T	T	T	T	T	T	T	T	T	T	T	T	T	T	C	C	C	T	T	T	T	T	T	T	T
S1A_332562494	G/A	1A	332562494	+	NA	NA	NA	NA	NA	NA	G	G	G	G	G	G	G	G	G	G	G	G	G	G	G	G	G	G	G	G	G	G	G	G	G	G	G	G	A	A	A	G	G	G	G	G	G	G	G
S1A_332562560	G/A	1A	332562560	+	NA	NA	NA	NA	NA	NA	G	G	G	G	G	G	G	G	G	G	G	G	G	G	G	G	G	G	G	G	G	G	G	G	G	G	G	G	A	A	A	G	G	G	G	G	G	G	G
S1A_332686459	C/A	1A	332686459	+	NA	NA	NA	NA	NA	NA	C	C	C	C	C	C	C	C	C	C	C	C	C	A	C	M	C	C	C	C	C	A	M	C	C	C	C	C	C	C	C	C	A	M	C	C	C	C	C
S1A_332686468	G/T	1A	332686468	+	NA	NA	NA	NA	NA	NA	G	G	G	G	G	G	G	G	G	G	G	G	G	T	G	K	G	G	G	G	G	T	K	G	G	G	G	G	G	G	G	G	T	K	G	G	G	G	G
S1A_332686508	A/G	1A	332686508	+	NA	NA	NA	NA	NA	NA	A	A	A	A	A	A	A	A	A	A	A	A	A	G	A	R	A	A	A	A	A	G	R	A	A	A	A	A	A	A	A	A	G	R	A	A	A	A	A
S1A_332686761	T/C	1A	332686761	+	NA	NA	NA	NA	NA	NA	T	T	T	T	T	T	T	T	T	T	T	T	T	C	T	Y	T	T	T	T	T	C	Y	T	T	T	T	T	T	T	T	T	C	Y	T	T	T	T	T
S1A_332686793	G/T	1A	332686793	+	NA	NA	NA	NA	NA	NA	G	G	G	G	G	G	G	G	G	G	G	G	G	T	G	K	G	G	G	G	G	T	K	G	G	G	G	G	G	G	G	G	T	K	G	G	G	G	G
S1A_332686808	C/T	1A	332686808	+	NA	NA	NA	NA	NA	NA	C	C	C	C	C	C	C	C	C	C	C	C	C	T	C	Y	C	C	C	C	C	T	Y	C	C	C	C	C	C	C	C	C	T	Y	C	C	C	C	C
S1A_332737773	C/T	1A	332737773	+	NA	NA	NA	NA	NA	NA	C	C	T	C	C	C	C	C	C	C	C	C	C	C	C	C	C	C	C	C	C	C	C	C	C	C	Y	C	C	T	T	T	T	Y	C	C	C	C	C
S1A_332737855	A/C	1A	332737855	+	NA	NA	NA	NA	NA	NA	A	A	C	A	A	A	A	A	A	A	A	A	A	A	A	A	A	A	A	A	A	A	A	A	A	A	M	A	A	C	C	C	C	M	A	A	A	A	A
S1A_332737956	A/G	1A	332737956	+	NA	NA	NA	NA	NA	NA	A	A	G	A	A	A	A	A	A	A	A	A	A	A	A	A	A	A	A	A	A	A	A	A	A	A	R	A	A	G	G	G	G	R	A	A	A	A	A
S1A_332857055	C/G	1A	332857055	+	NA	NA	NA	NA	NA	NA	C	C	C	C	C	C	C	C	C	C	C	C	C	C	C	C	C	C	C	C	C	C	G	G	G	G	S	C	C	C	C	G	C	C	C	G	C	C	C
S1A_332857063	T/C	1A	332857063	+	NA	NA	NA	NA	NA	NA	T	T	T	T	T	T	T	T	T	T	T	T	T	T	T	T	T	T	T	T	T	T	C	C	C	C	Y	T	T	T	T	C	T	T	T	C	T	T	T
S1A_332857269	T/C	1A	332857269	+	NA	NA	NA	NA	NA	NA	T	T	T	T	T	T	T	T	T	T	T	T	T	T	T	T	T	T	T	T	T	T	C	C	C	C	Y	T	T	T	T	C	T	T	T	C	T	T	T
S1A_332857320	T/C	1A	332857320	+	NA	NA	NA	NA	NA	NA	T	T	T	T	T	T	T	T	T	T	T	T	T	T	T	T	T	T	T	T	T	T	C	C	C	C	Y	T	T	T	T	C	T	T	T	C	T	T	T
S1A_332971217	T/G	1A	332971217	+	NA	NA	NA	NA	NA	NA	T	T	T	T	T	T	T	G	T	T	T	T	T	T	T	T	T	T	T	T	T	T	G	K	T	T	G	G	G	G	T	T	T	T	K	K	T	T	T
S1A_332991807	A/T	1A	332991807	+	NA	NA	NA	NA	NA	NA	A	T	T	W	A	T	A	A	A	A	A	A	A	T	A	A	A	A	W	A	A	A	A	A	A	A	W	A	A	A	A	A	A	A	T	T	A	A	A
S1A_332991943	G/A	1A	332991943	+	NA	NA	NA	NA	NA	NA	G	A	A	G	G	A	G	G	G	G	G	G	G	A	G	G	G	G	R	G	G	G	G	G	G	G	R	G	G	G	G	G	G	G	A	A	G	G	G
S1A_332991956	C/G	1A	332991956	+	NA	NA	NA	NA	NA	NA	C	G	G	C	C	G	C	C	C	C	C	C	C	G	C	C	C	C	S	C	C	C	C	C	C	C	S	C	C	C	C	C	C	C	G	G	C	C	C
S1A_332992021	T/C	1A	332992021	+	NA	NA	NA	NA	NA	NA	T	C	C	T	T	C	T	T	T	T	T	T	T	C	T	T	T	T	Y	T	T	T	T	T	T	T	Y	T	T	T	T	T	T	T	C	C	T	T	T
S1A_333201654	G/A	1A	333201654	+	NA	NA	NA	NA	NA	NA	G	G	G	G	G	G	A	G	G	G	G	G	G	G	G	A	G	G	G	G	G	G	G	G	G	G	G	G	G	A	G	G	G	R	G	G	G	G	G
S1A_333201667	C/T	1A	333201667	+	NA	NA	NA	NA	NA	NA	C	C	C	C	C	C	T	C	C	C	C	C	C	C	C	T	C	C	C	C	C	C	C	C	C	C	C	C	C	T	C	C	C	Y	C	C	C	C	C
S1A_333219906	G/T	1A	333219906	+	NA	NA	NA	NA	NA	NA	G	G	G	G	G	G	G	G	G	K	G	G	G	G	G	G	G	G	G	G	G	G	G	G	G	G	G	G	G	G	G	G	G	G	G	G	G	G	G
S1A_333234112	A/G	1A	333234112	+	NA	NA	NA	NA	NA	NA	A	A	A	A	A	A	A	A	A	A	A	A	A	A	A	A	A	A	A	G	A	A	A	R	A	A	A	A	A	A	A	A	A	A	A	A	A	A	A
S1A_333239160	T/G	1A	333239160	+	NA	NA	NA	NA	NA	NA	T	T	T	T	G	T	T	T	T	T	T	T	T	T	T	T	T	T	K	G	T	T	T	T	K	T	T	T	T	T	T	T	T	G	G	G	T	T	T
S1A_333338452	A/G	1A	333338452	+	NA	NA	NA	NA	NA	NA	A	A	A	A	A	A	A	A	A	A	A	A	A	A	A	A	A	A	A	A	A	A	G	G	R	A	A	A	A	A	G	A	G	R	A	A	A	A	A
S1A_333338536	G/C	1A	333338536	+	NA	NA	NA	NA	NA	NA	G	G	G	G	G	G	G	G	G	G	G	G	G	G	G	G	G	G	G	G	C	G	C	C	S	G	G	G	G	G	C	G	C	S	G	G	G	G	G
S1A_333338642	A/G	1A	333338642	+	NA	NA	NA	NA	NA	NA	A	A	A	A	A	A	A	A	A	A	A	A	A	A	A	A	A	A	A	A	A	A	G	G	R	A	A	A	A	A	G	A	G	R	A	A	A	A	A
S1A_333759676	A/G	1A	333759676	+	NA	NA	NA	NA	NA	NA	G	G	A	G	A	A	R	A	G	A	A	A	R	A	A	A	A	A	A	A	A	A	R	A	A	A	A	A	A	A	A	A	A	R	A	A	A	A	A
S1A_333759689	T/C	1A	333759689	+	NA	NA	NA	NA	NA	NA	C	C	T	C	T	T	Y	T	C	T	T	T	Y	T	T	T	T	T	T	T	T	T	Y	T	T	T	T	T	T	T	T	T	T	Y	T	T	T	T	T
S1A_333966316	T/A	1A	333966316	+	NA	NA	NA	NA	NA	NA	T	A	T	T	T	T	T	T	A	T	T	T	W	T	T	T	T	T	T	T	T	T	A	A	A	A	T	T	T	T	T	T	T	T	T	W	T	A	T
S1A_333966370	C/T	1A	333966370	+	NA	NA	NA	NA	NA	NA	C	T	C	C	C	C	C	C	T	C	C	C	Y	C	C	C	C	C	C	C	C	C	T	T	T	T	C	C	C	C	C	C	C	C	C	Y	C	T	C
S1A_333966415	G/C	1A	333966415	+	NA	NA	NA	NA	NA	NA	G	C	G	G	G	G	G	G	C	G	G	G	S	G	G	G	G	G	G	G	G	G	C	C	C	C	G	G	G	G	G	G	G	G	G	S	G	C	G
S1A_333966535	A/G	1A	333966535	+	NA	NA	NA	NA	NA	NA	A	G	A	A	A	A	A	A	G	A	A	A	R	A	A	A	A	A	A	A	A	A	G	G	G	G	A	A	A	A	A	A	A	A	A	R	A	G	A
S1A_333966560	T/G	1A	333966560	+	NA	NA	NA	NA	NA	NA	T	G	T	T	T	T	T	T	G	T	T	T	K	T	T	T	T	T	T	T	T	T	G	G	G	G	T	T	T	T	T	T	T	T	T	K	T	G	T
S1A_333973388	A/C	1A	333973388	+	NA	NA	NA	NA	NA	NA	A	A	A	C	A	A	A	A	A	A	A	A	A	A	M	A	A	A	A	A	A	A	C	M	A	A	A	A	C	C	A	A	A	A	M	M	A	A	C
S1A_333973419	G/C	1A	333973419	+	NA	NA	NA	NA	NA	NA	G	G	G	C	G	G	G	G	G	G	G	G	G	G	S	G	G	G	G	G	G	G	C	S	G	G	G	G	C	C	G	G	G	G	S	S	G	G	C
S1A_333973423	A/T	1A	333973423	+	NA	NA	NA	NA	NA	NA	A	A	A	T	A	A	A	A	A	A	A	A	A	A	W	A	A	A	A	A	A	A	T	W	A	A	A	A	T	T	A	A	A	A	W	W	A	A	T
S1A_333973555	G/A	1A	333973555	+	NA	NA	NA	NA	NA	NA	G	G	G	A	G	G	G	G	G	G	G	G	G	G	R	G	G	G	G	G	G	G	A	R	G	G	G	G	A	A	G	G	G	G	R	R	G	G	A
S1A_333989579	A/C	1A	333989579	+	NA	NA	NA	NA	NA	NA	A	A	A	A	A	A	A	A	A	C	A	A	A	A	C	A	A	A	A	A	A	A	C	M	A	A	M	A	A	A	A	A	A	A	C	M	A	M	A
S1A_333989593	G/A	1A	333989593	+	NA	NA	NA	NA	NA	NA	G	G	G	G	G	G	G	G	G	A	G	G	G	G	A	G	G	G	G	G	G	G	A	R	G	G	R	G	G	G	G	G	G	G	A	R	G	R	G
S1A_333989652	G/A	1A	333989652	+	NA	NA	NA	NA	NA	NA	G	G	G	G	G	G	A	G	G	A	G	G	G	G	A	G	G	G	G	G	G	G	A	R	G	G	R	G	G	G	G	G	G	G	A	R	G	R	G
S1A_333989677	A/G	1A	333989677	+	NA	NA	NA	NA	NA	NA	A	A	A	A	A	A	G	A	A	G	A	A	A	A	G	A	A	A	A	A	A	A	G	R	A	A	G	A	A	A	G	A	G	G	G	G	G	R	G
S1A_334011131	C/T	1A	334011131	+	NA	NA	NA	NA	NA	NA	C	C	T	C	C	C	C	C	C	C	C	C	C	C	C	C	T	C	C	C	C	C	C	C	C	C	C	C	C	C	T	C	Y	C	C	C	C	C	C
S1A_334011299	A/G	1A	334011299	+	NA	NA	NA	NA	NA	NA	A	A	A	A	A	A	A	A	A	A	A	A	A	A	A	A	G	A	A	A	A	A	A	A	G	G	G	A	A	A	A	A	A	G	R	A	A	A	A
S1A_334015479	T/C	1A	334015479	+	NA	NA	NA	NA	NA	NA	T	T	C	T	C	T	T	T	T	T	T	T	T	T	Y	T	T	Y	T	T	T	T	T	Y	T	T	T	T	T	T	T	T	C	Y	T	T	T	T	T
S1A_334015537	A/G	1A	334015537	+	NA	NA	NA	NA	NA	NA	A	A	G	A	G	A	A	A	A	A	A	A	A	A	R	A	A	R	A	A	A	A	A	R	A	A	A	A	A	A	A	A	G	R	A	A	A	A	A
S1A_334080759	T/C	1A	334080759	+	NA	NA	NA	NA	NA	NA	T	T	T	T	C	T	T	T	T	T	T	T	T	T	T	T	T	T	T	Y	C	T	T	Y	T	T	T	T	T	T	T	T	T	T	T	T	T	C	T
S1A_334080999	T/A	1A	334080999	+	NA	NA	NA	NA	NA	NA	T	T	T	T	A	T	T	T	T	T	T	T	T	T	T	T	T	T	T	W	A	T	T	W	T	T	T	T	T	T	T	T	T	T	T	T	T	A	T
S1A_334081003	G/T	1A	334081003	+	NA	NA	NA	NA	NA	NA	G	G	G	G	T	G	G	G	G	G	G	G	G	G	G	G	G	G	G	K	T	G	G	K	G	G	G	G	G	G	G	G	G	G	G	G	G	T	G
S1A_334199356	C/G	1A	334199356	+	NA	NA	NA	NA	NA	NA	C	C	C	C	C	C	C	C	C	C	C	C	C	C	C	C	C	C	C	C	C	C	C	C	C	C	C	C	C	C	C	C	G	S	C	C	C	C	S
S1A_334199418	C/A	1A	334199418	+	NA	NA	NA	NA	NA	NA	C	C	C	C	C	C	C	C	C	C	C	C	C	C	C	C	C	C	C	C	C	C	C	C	C	C	C	C	C	C	C	C	A	M	C	C	C	C	M
S1A_334199694	A/G	1A	334199694	+	NA	NA	NA	NA	NA	NA	A	A	A	A	A	A	A	A	A	A	A	A	A	A	A	A	A	A	A	A	A	A	A	A	A	A	A	A	A	A	A	A	G	R	A	A	A	A	R
S1A_334253098	T/C	1A	334253098	+	NA	NA	NA	NA	NA	NA	T	T	T	T	T	T	T	T	T	T	T	T	T	T	T	T	T	T	Y	T	T	T	T	T	T	T	T	T	T	T	T	T	Y	T	T	T	T	C	T
S1A_334323775	G/A	1A	334323775	+	NA	NA	NA	NA	NA	NA	G	G	G	G	G	G	G	G	G	G	G	G	G	G	G	G	G	G	A	A	A	G	G	G	G	G	G	G	G	G	G	G	G	R	G	G	G	G	G
S1A_334323786	T/G	1A	334323786	+	NA	NA	NA	NA	NA	NA	T	T	T	T	T	T	T	T	T	T	T	T	T	T	T	T	T	T	G	G	G	T	T	T	T	T	T	T	T	T	T	T	T	K	T	T	T	T	T
S1A_334323797	G/A	1A	334323797	+	NA	NA	NA	NA	NA	NA	G	G	G	G	G	G	G	G	G	G	G	G	G	G	G	G	G	G	A	A	A	G	G	G	G	G	G	G	G	G	G	G	G	R	G	G	G	G	G
S1A_334323855	A/G	1A	334323855	+	NA	NA	NA	NA	NA	NA	A	A	A	A	A	A	A	A	A	A	A	A	A	A	A	A	A	A	G	G	G	A	A	A	A	A	A	A	A	A	A	A	A	R	A	A	A	A	A
S1A_334323890	G/A	1A	334323890	+	NA	NA	NA	NA	NA	NA	G	G	G	G	G	G	G	G	G	G	G	G	G	G	G	G	G	G	A	A	A	G	G	G	G	G	G	G	G	G	G	G	G	R	G	G	G	G	G
S1A_334324127	A/G	1A	334324127	+	NA	NA	NA	NA	NA	NA	A	A	A	A	A	A	A	A	A	A	A	A	A	A	A	A	A	A	G	G	G	A	A	A	A	A	A	A	A	A	A	A	A	R	A	A	A	A	A
S1A_334330213	C/T	1A	334330213	+	NA	NA	NA	NA	NA	NA	C	C	C	Y	C	C	Y	C	C	C	C	C	C	C	C	C	C	Y	C	C	C	C	C	C	C	C	C	C	C	C	C	T	C	C	C	C	C	C	C
S1A_334348083	T/A	1A	334348083	+	NA	NA	NA	NA	NA	NA	T	T	T	T	T	A	T	A	T	T	T	T	T	T	T	T	T	T	T	T	T	T	T	T	A	A	A	T	T	T	T	T	T	T	T	T	T	T	T
S1A_334348084	C/T	1A	334348084	+	NA	NA	NA	NA	NA	NA	C	C	C	C	C	T	C	T	C	C	C	C	C	C	C	C	C	C	C	C	C	C	C	C	T	T	T	C	C	C	C	C	C	C	C	C	C	C	C
S1A_334348144	C/T	1A	334348144	+	NA	NA	NA	NA	NA	NA	C	C	C	C	C	T	C	C	C	C	C	C	C	C	C	C	C	C	C	C	C	C	C	C	T	T	T	C	C	C	C	C	C	C	C	C	C	C	C
S1A_334348613	C/T	1A	334348613	+	NA	NA	NA	NA	NA	NA	C	C	C	C	C	C	Y	C	C	C	C	C	C	C	C	C	C	C	C	T	C	C	T	Y	C	C	C	C	C	T	T	C	T	Y	C	C	T	C	T
S1A_334365738	C/A	1A	334365738	+	NA	NA	NA	NA	NA	NA	C	C	C	A	A	C	C	C	C	A	C	M	C	C	C	C	C	C	C	C	C	C	C	C	C	C	C	C	C	C	C	C	C	M	C	C	C	C	C
S1A_334365750	T/G	1A	334365750	+	NA	NA	NA	NA	NA	NA	T	T	T	G	G	T	T	T	T	G	T	K	T	T	T	T	T	T	T	T	T	T	T	T	T	T	T	T	T	T	T	T	T	K	T	T	T	T	T
S1A_334365801	A/C	1A	334365801	+	NA	NA	NA	NA	NA	NA	A	A	A	C	C	A	A	A	A	C	A	M	A	A	A	A	A	A	A	A	A	A	A	A	A	A	A	A	A	A	A	A	A	M	A	A	A	A	A
S1A_334365849	C/T	1A	334365849	+	NA	NA	NA	NA	NA	NA	C	C	C	T	T	C	C	C	C	T	T	Y	C	C	C	C	C	C	C	C	C	C	C	C	C	C	C	C	C	C	C	C	C	Y	C	C	C	C	C
S1A_334365909	C/G	1A	334365909	+	NA	NA	NA	NA	NA	NA	C	C	C	G	G	C	C	C	C	G	G	S	C	C	C	C	C	C	C	C	C	C	C	C	C	C	C	C	C	C	C	C	C	S	C	C	C	C	C
S1A_334366003	A/G	1A	334366003	+	NA	NA	NA	NA	NA	NA	A	A	A	G	G	A	A	A	A	G	G	R	A	A	A	A	A	A	A	A	A	A	A	A	A	A	A	A	A	A	A	A	A	R	A	A	A	A	A
S1A_334619897	A/G	1A	334619897	+	NA	NA	NA	NA	NA	NA	A	A	A	A	A	A	A	A	A	A	A	A	A	A	R	A	A	A	A	R	A	A	A	R	A	A	A	A	A	A	G	A	A	A	A	A	A	A	A
S1A_334620029	A/G	1A	334620029	+	NA	NA	NA	NA	NA	NA	A	A	A	A	A	A	A	A	A	A	A	A	A	A	R	A	A	A	A	R	A	A	A	R	A	A	A	A	A	A	G	A	A	A	A	R	A	A	A
S1A_334620061	C/T	1A	334620061	+	NA	NA	NA	NA	NA	NA	C	C	C	C	C	C	C	C	C	C	C	C	C	C	Y	C	C	C	C	Y	C	C	C	Y	C	C	C	C	C	C	T	C	C	C	C	Y	C	C	C
S1A_334649734	T/C	1A	334649734	+	NA	NA	NA	NA	NA	NA	C	T	C	T	C	C	T	T	T	T	T	C	T	T	T	T	T	T	T	T	T	T	T	Y	T	T	T	T	T	T	T	T	T	T	Y	T	T	T	T
S1A_334701402	T/C	1A	334701402	+	NA	NA	NA	NA	NA	NA	T	T	T	T	T	T	T	T	T	T	T	T	C	T	T	Y	T	T	T	T	T	T	T	T	T	T	T	T	Y	T	T	T	C	C	Y	T	T	T	T
S1A_334755373	A/G	1A	334755373	+	NA	NA	NA	NA	NA	NA	A	A	A	A	A	A	A	A	A	A	A	A	A	A	A	A	A	A	A	A	A	A	A	R	A	A	A	A	A	A	A	A	A	R	A	A	G	A	R
S1A_334755421	C/G	1A	334755421	+	NA	NA	NA	NA	NA	NA	C	C	C	C	C	C	C	C	C	C	C	C	C	C	C	C	C	C	C	C	C	C	C	S	C	C	C	C	C	C	C	C	C	S	C	C	G	C	S
S1A_334755434	T/C	1A	334755434	+	NA	NA	NA	NA	NA	NA	T	T	T	T	T	T	T	T	T	T	T	T	T	T	T	T	T	T	T	T	T	T	T	Y	T	T	T	T	T	T	T	T	T	Y	T	T	C	T	Y
S1A_334755639	A/C	1A	334755639	+	NA	NA	NA	NA	NA	NA	A	A	A	A	A	A	A	A	A	A	A	A	A	A	A	A	A	A	A	A	A	A	A	M	A	A	A	A	A	A	A	A	A	M	A	A	C	A	M
S1A_334843608	C/T	1A	334843608	+	NA	NA	NA	NA	NA	NA	C	C	T	C	C	C	C	C	C	Y	C	C	C	C	C	C	C	Y	C	C	C	C	T	T	T	T	Y	C	C	C	C	C	Y	C	C	C	C	C	C
S1A_334843800	A/G	1A	334843800	+	NA	NA	NA	NA	NA	NA	A	A	G	A	A	A	A	A	A	R	A	A	A	A	A	A	A	R	A	A	A	A	G	R	A	A	R	A	A	A	A	A	R	A	A	A	A	A	A
S1A_334843895	C/T	1A	334843895	+	NA	NA	NA	NA	NA	NA	C	C	T	C	C	C	C	C	C	Y	C	C	C	C	C	C	C	Y	C	C	C	C	T	Y	C	C	Y	C	C	C	C	C	Y	C	C	C	C	C	C
S1A_334845378	C/A	1A	334845378	+	NA	NA	NA	NA	NA	NA	C	A	C	C	A	C	A	C	C	M	C	C	C	C	C	C	C	C	M	C	C	C	C	C	A	A	A	C	C	C	C	C	C	A	M	C	C	C	C
[truncated: 57,484 more rows]
[truncated: 229 more columns]

## Sheet: S6-PCA variance
Table S6: Varicane explained by each principal components
PC1	PC2	PC3
0.000723888	-0.000576868	-0.00065677
0.000723888	-0.000576868	-0.00065677
-0.00259308	-0.00297571	-0.00476607
0.00259308	0.00297571	0.00476607
0.00259308	0.00297571	0.00476607
-0.00119216	-0.00201609	-0.00150491
0.00259308	0.00297571	0.00476607
0.00259308	0.00297571	0.00476607
0.00259308	0.00297571	0.00476607
-0.00259308	-0.00297571	-0.00476607
-0.00259308	-0.00297571	-0.00476607
0.00843315	0.00217715	0.00982679
-0.00843315	-0.00217715	-0.00982679
0.00178899	-0.000148385	-0.000347085
0.00400507	0.00207815	0.00972953
0.00187688	0.00627161	0.00867873
0.000573049	-0.00142963	0.0112351
-0.000573049	0.00142963	-0.0112351
0.000102052	-0.00217386	0.00879808
0.000573049	-0.00142963	0.0112351
-0.000573049	0.00142963	-0.0112351
-0.00297983	-0.00408816	0.00120829
0.00297983	0.00408816	-0.00120829
0.00244698	-0.000985025	0.000752406
0.00283378	-0.00173438	-0.00109501
-0.00283378	0.00173438	0.00109501
-0.00283378	0.00173438	0.00109501
-0.00992866	0.005356	0.00077927
-0.00160268	0.000402603	0.0064979
-0.00160268	0.000402603	0.0064979
-0.00160268	0.000402603	0.0064979
-0.00164507	-0.00208937	-0.00697875
0.00164507	0.00208937	0.00697875
-0.00164507	-0.00208937	-0.00697875
0.00164507	0.00208937	0.00697875
0.00164507	0.00208937	0.00697875
-0.00164507	-0.00208937	-0.00697875
0.00164507	0.00208937	0.00697875
-0.00164507	-0.00208937	-0.00697875
-0.00164507	-0.00208937	-0.00697875
-0.00164507	-0.00208937	-0.00697875
0.00164507	0.00208937	0.00697875
-0.00207272	-0.00236619	-0.00763862
-0.00207272	-0.00236619	-0.00763862
0.00207272	0.00236619	0.00763862
-0.000313451	-0.000940814	-0.0008647
-0.000313451	-0.000940814	-0.0008647
-0.000313451	-0.000940814	-0.0008647
0.000313451	0.000940814	0.0008647
-0.00545083	-0.00923622	0.00169413
-0.00450414	-0.0104073	0.000451615
-0.00644332	-0.0110454	0.00184812
0.00608801	-0.000315271	0.00231016
0.00608801	-0.000315271	0.00231016
0.000918639	0.00102365	0.00144565
0.0028385	0.000466179	0.00179837
0.00119303	0.00151406	0.00212647
-0.0020621	-0.00146692	-0.00443725
0.00190093	0.000592395	0.00297727
-0.0020621	-0.00146692	-0.00443725
0.0020621	0.00146692	0.00443725
-0.000795055	0.000429287	-0.00142422
0.000795055	-0.000429287	0.00142422
0.00123941	0.000128182	0.0046037
0.00948049	0.00548915	0.0168797
-0.00537322	0.00250725	0.00795954
-0.00537322	0.00250725	0.00795954
0.00505063	0.00271541	0.00278038
0.0121318	0.00430186	0.00688268
0.010958	-0.00210027	0.000843484
0.0105648	-0.00107215	0.00117866
-0.010958	0.00210027	-0.000843484
-0.00372829	0.00116335	-0.00394873
0.0129752	-0.00286778	0.00588493
0.0129752	-0.00286778	0.00588493
-0.0108504	0.00376993	0.00153121
0.0129772	-0.00272988	0.00597649
0.0107858	-0.000416778	0.00555535
-0.0107083	0.000156221	-0.0059145
0.0107083	-0.000156221	0.0059145
-0.0107858	0.000416778	-0.00555535
-0.00265979	-0.00140834	-0.00301406
-0.00151453	6.11561e-05	-0.000372377
-0.00151453	6.11561e-05	-0.000372377
-0.00119352	0.00174581	-0.00125224
-0.0134613	-0.00306967	-0.00563868
-0.0115154	-0.00368751	-0.00791698
0.00195036	0.00105454	0.00263076
-0.00237822	8.96767e-05	-0.00081377
-0.00272627	-0.000432744	-0.0024381
-0.00272627	-0.000432744	-0.0024381
0.00601092	-0.00306722	-0.00910334
0.00720029	-0.00232403	-0.00471057
-0.00664013	0.00107766	0.00293154
-0.00497563	-0.000747315	-0.0029281
-0.00497563	-0.000747315	-0.0029281
0.00568021	-0.00105886	-0.00565402
-0.00303893	0.000360492	0.00296222
0.00590888	-0.00559856	-0.00476865
0.00590888	-0.00559856	-0.00476865
-0.00462063	0.00630212	0.00842007
-0.00574674	0.0056185	0.00530241
0.00574674	-0.0056185	-0.00530241
0.00659634	-0.00230142	-0.00859551
0.00397873	0.00570083	0.000984766
-0.00720546	0.00115496	0.00841469
-0.00590888	0.00559856	0.00476865
-0.00509623	0.00209332	0.00714184
0.00529056	-0.00220758	-0.00660893
0.00529056	-0.00220758	-0.00660893
-0.00527112	0.00288436	0.00813499
0.00127673	0.00226008	0.0038748
-0.00486883	0.00213928	0.00594183
0.00436177	0.00198197	0.00118213
0.00163832	-0.00240227	-0.00637753
0.00119281	-0.00130366	-0.0068649
0.00119281	-0.00130366	-0.0068649
0.00119281	-0.00130366	-0.0068649
0.00111732	-0.00107231	-0.00694686
0.00111732	-0.00107231	-0.00694686
-0.00111732	0.00107231	0.00694686
-0.0045062	-0.00332252	-0.000297829
-0.00331713	-0.00159738	0.00607231
0.00425385	0.00203355	0.00185302
-0.000285082	-0.00157097	-0.00103035
0.000825929	0.00135464	0.00523981
0.000825929	0.00135464	0.00523981
-0.000825929	-0.00135464	-0.00523981
0.000825929	0.00135464	0.00523981
0.000831414	0.00105492	0.00459855
-0.0013545	-0.00174569	-0.0065406
-0.00145584	-0.00224858	-0.00775931
-0.000836725	0.00149634	-0.00140473
0.000836725	-0.00149634	0.00140473
0.000836725	-0.00149634	0.00140473
0.000404272	0.00121857	0.00245612
0.000836725	-0.00149634	0.00140473
0.000836725	-0.00149634	0.00140473
-0.000836725	0.00149634	-0.00140473
0.0076291	-9.19634e-05	0.00194368
0.0076291	-9.19634e-05	0.00194368
-0.000493657	-0.00260221	-0.00295889
-0.000980898	0.00107918	0.00220829
-0.000493657	-0.00260221	-0.00295889
-0.00352703	-0.00321578	-0.00270354
-0.00352703	-0.00321578	-0.00270354
-0.00105543	-0.00200972	-0.00120313
0.00607148	0.00662646	0.010922
0.00317463	0.00366523	0.00262835
0.00317463	0.00366523	0.00262835
0.00607148	0.00662646	0.010922
0.000433668	0.002271	0.000642394
-0.00154766	-0.00173254	-0.000497114
0.00583694	0.00552993	0.0105635
-0.00583694	-0.00552993	-0.0105635
-0.00607171	-0.00511257	-0.0108118
-0.00607171	-0.00511257	-0.0108118
-0.00583694	-0.00552993	-0.0105635
-0.00583694	-0.00552993	-0.0105635
0.00482673	0.00686433	0.00858321
-0.00482673	-0.00686433	-0.00858321
0.00107031	0.00189592	0.00206644
-0.00307853	0.00046902	0.00524751
-0.00201306	-0.000779562	0.00160383
-0.001202	-0.00130357	-0.000131148
0.00321958	-0.000728887	-0.00639293
0.00331811	-0.000598008	-0.00604458
-0.00558096	0.000670369	0.00847778
-0.00569628	0.001944	0.00886657
0.00569628	-0.001944	-0.00886657
-0.00569628	0.001944	0.00886657
-0.00387585	-0.000133084	0.00562499
-0.000605345	-0.000620905	-0.000831891
0.000605345	0.000620905	0.000831891
-0.00426424	0.00149248	0.00654403
-0.00113771	0.00185713	0.00104731
0.000461044	-0.00347062	-0.00274838
-0.00205521	-0.0008679	-0.00119717
-0.00318176	-8.76761e-05	-0.000229088
-0.00318176	-8.76761e-05	-0.000229088
-0.00489719	-0.000308677	0.0016577
-0.00183978	-0.000724336	-0.00230737
0.0039209	-0.00196946	-0.00131327
-0.0039209	0.00196946	0.00131327
0.000633098	0.00188812	0.00310977
-0.000633098	-0.00188812	-0.00310977
0.000633098	0.00188812	0.00310977
-0.000633098	-0.00188812	-0.00310977
0.000633098	0.00188812	0.00310977
0.000633098	0.00188812	0.00310977
0.000633098	0.00188812	0.00310977
0.00185874	0.00149782	0.000989107
-0.0072963	0.000586635	0.00304687
0.0072963	-0.000586635	-0.00304687
0.0113355	9.56903e-05	-0.00342652
-0.00334462	0.00210207	-0.00183757
-0.00118877	-0.00186144	-0.000486394
0.00118877	0.00186144	0.000486394
-0.00325572	-0.000468763	0.00112566
0.00259129	-4.11312e-05	-0.00296641
-0.00325572	-0.000468763	0.00112566
0.0113707	0.00215626	-0.00446848
-0.0113707	-0.00215626	0.00446848
-0.0113707	-0.00215626	0.00446848
0.0114967	0.00262333	-0.00444769
-0.0087128	0.000137937	0.00598839
0.0108383	0.00189982	-0.00324797
0.0104532	0.00238093	-0.00285723
-0.0104532	-0.00238093	0.00285723
-0.00389042	-0.00296524	-0.000793688
-0.0104532	-0.00238093	0.00285723
-0.0104532	-0.00238093	0.00285723
-0.0104532	-0.00238093	0.00285723
0.00314302	-0.00253731	0.00155614
0.0104532	0.00238093	-0.00285723
-0.00973834	0.00883974	-0.00449189
-0.010986	-0.00277205	0.00175859
-0.0122582	-0.00260353	0.00444423
0.0122582	0.00260353	-0.00444423
0.0122582	0.00260353	-0.00444423
0.00655121	0.00279637	0.000907603
-0.00716895	-0.00403309	0.0005342
-0.00716895	-0.00403309	0.0005342
-0.000399814	-0.00029031	0.00330394
-0.00284445	0.00200328	-0.00219386
0.00198265	0.000158096	-0.00244619
-0.00285631	0.00178061	-0.00235216
-0.00198648	-0.00207531	-0.00116984
0.00290686	0.0024288	0.000356368
-0.00290686	-0.0024288	-0.000356368
0.00290686	0.0024288	0.000356368
0.0100503	-0.00940805	0.00492177
0.000216509	-0.000828896	0.00368911
-0.00078334	-0.00418954	0.0122899
0.00078334	0.00418954	-0.0122899
-0.00130026	-0.00318352	0.0128732
-0.000446721	-0.00599596	-0.00663979
0.00130026	0.00318352	-0.0128732
-0.00145512	-0.0064911	-0.0107342
-0.00130026	-0.00318352	0.0128732
-0.000474422	0.00447393	0.00211608
0.00113722	-0.00146776	-0.00455094
0.000829116	0.00234162	0.003821
0.0029429	-0.00452776	0.0105504
0.0029429	-0.00452776	0.0105504
-0.00115214	0.00265723	-0.00155037
-0.00231603	0.00539296	-0.00841744
0.00231603	-0.00539296	0.00841744
-0.00231603	0.00539296	-0.00841744
0.00231603	-0.00539296	0.00841744
-0.00119849	0.00602584	-0.00385761
-0.000278298	0.00378415	-0.00431174
0.00103109	0.00436796	-4.81655e-05
0.00103109	0.00436796	-4.81655e-05
0.00174361	-0.00339208	0.00473877
-0.00216073	0.00319209	-0.00634482
0.00112311	-0.000252922	0.00489554
-0.00128432	0.000923072	-0.002364
-0.00226902	-0.000644518	-0.00152785
-0.00226902	-0.000644518	-0.00152785
-0.000661952	0.0103331	-0.00676096
-0.000661952	0.0103331	-0.00676096
-0.00246707	0.00923887	-0.0144611
0.000315417	-0.00904947	0.00445263
-0.00162664	0.00117374	-0.00431815
0.0013892	0.000747529	0.00213694
-0.00148059	0.00563389	-0.00453389
-0.00112185	0.00965318	-0.00701735
0.00112185	-0.00965318	0.00701735
0.00112185	-0.00965318	0.00701735
0.00112185	-0.00965318	0.00701735
0.00112185	-0.00965318	0.00701735
-0.00112185	0.00965318	-0.00701735
-0.00168058	0.00909525	-0.00633081
0.00327017	-0.00830711	0.0127397
0.00327017	-0.00830711	0.0127397
0.00168058	-0.00909525	0.00633081
0.00256143	-0.00606779	0.00680384
-0.00346255	-9.83448e-05	-0.00392412
-0.00407421	-0.000544809	-0.00500643
0.000758896	0.00405337	-0.0040951
0.000264264	0.00478146	-0.00403916
-0.00313934	0.00547487	-0.00483775
0.00264973	-0.00289183	0.00783914
-0.00146586	-0.0079246	0.00839365
-0.00146586	-0.0079246	0.00839365
-0.00146586	-0.0079246	0.00839365
-0.00559511	-0.00232649	-0.000886461
-0.00832796	0.00318901	-0.00500381
-0.00854368	-0.0015797	0.00631871
-0.00847676	0.00331386	-0.00542733
0.00847676	-0.00331386	0.00542733
0.00236178	0.00738377	-0.000980056
0.00207166	-0.00368912	0.00198677
-0.00230033	0.00233456	-0.00216373
0.00226585	-0.00307962	0.000398492
-0.00265348	-0.00545096	-0.000871428
0.00265348	0.00545096	0.000871428
0.00265348	0.00545096	0.000871428
0.00265348	0.00545096	0.000871428
0.00170541	-0.00328365	0.000521802
-0.00395708	-0.00687166	-0.000664887
0.00395708	0.00687166	0.000664887
0.000140413	0.00027468	-0.00162
-0.000770006	0.00271212	-0.00136621
-0.00309333	-0.00920194	0.00131678
-7.43756e-07	-0.00226504	-0.000786987
0.000372669	-0.00385275	0.00183107
-0.000317368	-0.00295939	0.0038723
0.0045672	-0.0080772	0.0057332
-0.0045672	0.0080772	-0.0057332
-0.00477198	0.00820234	-0.00518284
0.00191847	0.00169466	0.000803572
0.00191847	0.00169466	0.000803572
-0.000233786	3.50519e-06	0.00175548
-0.000911171	-0.00213701	0.000324627
0.00285412	-0.00330781	-0.000744833
0.00210949	0.00102963	0.00321823
0.000624437	0.00298349	0.00114337
-0.00154686	0.00332706	-0.00319329
-0.00141024	-0.000183372	-0.000605989
-0.000816285	-0.00315402	0.000856857
0.00112858	-0.00390862	0.00297767
0.00163147	-0.00307849	-0.00370837
-0.000714106	0.00104478	-0.00332672
-0.000116413	-0.00156347	-0.000347887
0.000116413	0.00156347	0.000347887
-0.00175689	-0.00212683	0.000898404
0.00125343	0.0064933	-0.00163877
-0.00125343	-0.0064933	0.00163877
-0.000786862	-0.00124046	-0.000987207
0.000638577	0.000613863	0.00106684
-0.0016664	-0.00138442	-9.85331e-05
-0.0014883	-0.00181656	0.000233203
-0.0014883	-0.00181656	0.000233203
-0.0014883	-0.00181656	0.000233203
-0.00181609	0.000538557	-0.00115715
0.00181609	-0.000538557	0.00115715
0.00181609	-0.000538557	0.00115715
-0.00181609	0.000538557	-0.00115715
0.00181609	-0.000538557	0.00115715
-8.93596e-05	0.00258229	0.00111239
-0.000237492	0.00280182	0.000837468
0.00275432	-0.00148747	-0.0010549
-6.34652e-05	0.0062362	0.000560916
-0.000737657	0.00134086	-0.00151465
0.00164909	0.0010449	0.00158056
0.00274414	-0.000947281	0.0055169
-0.00122383	0.00129567	-0.000241987
0.000602917	-0.00128494	-0.00160175
9.28161e-05	-0.00139465	-0.000457565
0.000506305	-0.000780224	0.00173368
0.000189529	0.00161861	0.000101002
0.0032742	-0.00113899	0.0013468
-0.00357283	-0.0009966	0.00198936
0.00887598	0.0117365	0.00439963
0.00887598	0.0117365	0.00439963
-0.00887598	-0.0117365	-0.00439963
0.00887598	0.0117365	0.00439963
0.00560593	0.016897	-0.000979387
0.00887598	0.0117365	0.00439963
-0.00896415	-0.0116908	-0.00427978
-0.00887598	-0.0117365	-0.00439963
-0.00887598	-0.0117365	-0.00439963
-0.00560593	-0.016897	0.000979387
-0.00887598	-0.0117365	-0.00439963
0.00887598	0.0117365	0.00439963
0.000594524	0.00143013	0.00255434
0.000888804	-0.00179692	-0.000164121
0.000888804	-0.00179692	-0.000164121
0.000314634	0.00225841	0.00242633
-0.000314634	-0.00225841	-0.00242633
-0.00216461	0.000168278	-0.00285827
-0.000830065	-0.00182615	0.00101179
-0.000447344	-0.000502282	0.00157147
0.00286324	-0.000945102	-0.00140987
-0.00286324	0.000945102	0.00140987
-0.0010727	-0.00204274	0.00251636
-0.00231009	0.00158129	-0.00207764
0.00275514	-0.00162336	0.00368706
-0.00143747	-0.000371474	-0.00183541
0.00225244	0.00239016	0.00485877
-0.00107832	0.00285588	-0.00162839
0.000268325	0.00180849	0.00255559
0.00097194	0.00068488	0.00308192
0.00129825	-0.000925955	0.000674286
0.000887822	0.00676623	0.000845685
-0.000621031	0.000501379	0.00128682
0.000710933	-0.00100122	-0.00098199
-0.000527328	0.00116971	0.000636963
0.00325473	0.00162914	0.00480844
-0.00263699	-0.0021832	-0.00508058
-7.01549e-05	0.00112694	-0.0052246
0.00818449	-0.00194124	-0.00872305
-0.00818449	0.00194124	0.00872305
-9.91756e-05	-0.00166752	0.000251857
-0.00030335	0.00180169	-0.00384704
0.000335042	-0.000829028	0.0019997
0.0005428	0.00229844	0.00255708
-0.00189114	-0.00157917	-0.00662259
-0.00189114	-0.00157917	-0.00662259
0.00189114	0.00157917	0.00662259
-0.00189114	-0.00157917	-0.00662259
0.00215634	-0.00217896	0.00327835
0.00146316	0.000626123	0.00425842
0.00142289	0.00114027	0.00437828
-0.00081037	-0.00208335	0.00173053
0.00081037	0.00208335	-0.00173053
-0.000662084	-0.00145676	0.0016509
-0.000509571	-0.00230815	0.00132004
0.00193379	0.000865996	0.00359894
0.000633926	0.000844537	2.68242e-05
0.0021398	0.00352096	0.00206727
-0.00271079	6.23316e-06	0.000799956
-0.00283088	0.000132443	0.000567444
0.00283088	-0.000132443	-0.000567444
0.00283088	-0.000132443	-0.000567444
-0.00238941	3.91333e-05	2.72548e-05
-0.00238941	3.91333e-05	2.72548e-05
-0.00238941	3.91333e-05	2.72548e-05
0.00729056	0.00136734	0.00194368
0.00118324	0.00125779	-0.0048847
-0.00118324	-0.00125779	0.0048847
-2.93361e-05	-0.000692682	-0.00206297
0.000282513	0.000135739	0.00139038
3.67792e-05	-0.00219388	-0.00244716
-0.00306	-0.00418779	-0.00303172
0.000668058	-0.00104152	-0.00225483
6.04271e-06	0.00373178	-0.00180448
-0.000124168	0.00378312	-0.00202309
-0.00150261	0.000583819	0.00259182
0.00474261	-0.000249525	3.00869e-05
0.00239908	-0.00199267	0.00193908
0.00643232	0.000942296	-0.00257594
0.000197656	-0.00204477	0.000388878
-0.000814826	-0.000223363	-0.00429285
-0.00110668	-0.000356415	-0.00375462
-0.000181709	0.000216306	0.00139188
-0.00129675	-0.00120013	-0.003159
-0.00129675	-0.00120013	-0.003159
0.00368568	0.000929914	-0.00447844
-0.000942149	-0.000353317	-0.00528423
0.00527809	0.00433506	0.00450497
-0.00133744	-0.00405822	0.00632256
0.00133744	0.00405822	-0.00632256
-0.00133744	-0.00405822	0.00632256
0.00706882	-0.000676449	0.00659744
-0.00218204	0.000565477	-0.00635404
0.00310979	3.08983e-05	-0.00281618
0.00127664	0.003558	0.00350001
-0.00214058	0.00418682	0.00658473
-0.00214058	0.00418682	0.00658473
0.00214058	-0.00418682	-0.00658473
-0.00214058	0.00418682	0.00658473
-0.00214058	0.00418682	0.00658473
-0.00214058	0.00418682	0.00658473
-0.00214058	0.00418682	0.00658473
0.00214058	-0.00418682	-0.00658473
0.00214058	-0.00418682	-0.00658473
0.00214058	-0.00418682	-0.00658473
0.00214058	-0.00418682	-0.00658473
-0.00214058	0.00418682	0.00658473
-0.00214058	0.00418682	0.00658473
-0.00214058	0.00418682	0.00658473
-0.00214058	0.00418682	0.00658473
0.00214058	-0.00418682	-0.00658473
-0.00214058	0.00418682	0.00658473
-0.00214058	0.00418682	0.00658473
-0.00128336	0.00176588	0.00175994
-0.00052758	-0.00196967	0.000863873
0.00557435	-0.00101606	0.00179564
0.00557435	-0.00101606	0.00179564
-0.00557435	0.00101606	-0.00179564
0.00557435	-0.00101606	0.00179564
-6.7478e-05	0.00138863	0.0040543
0.00400959	-0.000146961	-0.00309121
-0.00183146	-0.000556208	0.00313515
0.00598777	-0.00199289	0.00303693
-0.00332719	-0.00258689	-0.00380042
-0.00101607	-0.000774986	0.0003154
-0.000765439	0.000226841	-0.00282188
-0.000659961	0.00028849	-0.00275941
-0.00572355	-0.000857878	-0.00324053
-0.000623127	0.000471513	0.0017108
-0.000827246	0.00283771	-0.000335118
-0.000827246	0.00283771	-0.000335118
-0.000827246	0.00283771	-0.000335118
0.000827246	-0.00283771	0.000335118
0.000827246	-0.00283771	0.000335118
-0.000827246	0.00283771	-0.000335118
0.000827246	-0.00283771	0.000335118
-0.000827246	0.00283771	-0.000335118
0.000827246	-0.00283771	0.000335118
-0.000644825	-0.000248008	-7.80248e-05
-0.00193092	-0.00293779	0.00165271
-0.00218755	0.00240473	-0.00379554
-0.00116455	0.00039592	-0.00669296
0.000903883	-0.000730016	0.00539368
0.00163471	-0.00364896	-0.000115863
0.00191479	-0.000664056	-0.00090752
0.00540405	0.00285603	0.00498062
0.0011937	-0.000706184	0.0043924
0.00212125	0.000247099	0.00704743
-0.000295638	-0.00117095	-0.001433
-0.00164929	-0.00168155	0.00412471
0.00279824	0.00255742	0.000918318
-0.0041071	0.00150994	0.00108951
0.000397766	-0.00111669	0.00195917
-0.000486847	0.00213084	-0.00104661
0.000178398	-0.000200771	-0.00141418
-0.000276801	0.000263496	0.00114909
0.000729466	-1.88811e-06	0.00175384
0.00115435	0.000655052	0.00507172
-0.000721811	-0.00141798	-0.00143217
-0.00043083	-0.000508891	-0.00053761
0.000328479	-0.000467028	0.00476354
0.000328479	-0.000467028	0.00476354
-0.000328479	0.000467028	-0.00476354
-0.000890696	-0.000678125	-0.00263897
-0.000890696	-0.000678125	-0.00263897
-0.000890696	-0.000678125	-0.00263897
0.000890696	0.000678125	0.00263897
-0.00106985	-0.00222392	-0.00365009
0.00106985	0.00222392	0.00365009
-0.000132051	0.00146761	0.00139322
0.00235088	-0.00282239	-0.00107183
0.00213831	-0.000504086	-0.00100009
0.00342001	0.0179289	-0.000666919
-0.000805839	-0.000969014	-0.00390426
-0.000350207	-0.000967361	-0.00174962
-0.000375887	0.00220358	0.000492469
0.0045402	-4.41732e-05	0.00235136
0.000225398	-0.00042365	0.0012582
0.0013176	0.00151532	0.00148186
-6.10605e-05	0.000594768	0.00068162
-0.000423939	-0.0018074	0.00369008
0.00383173	0.00309881	0.0071322
0.000237851	-0.00162952	-0.00194812
-0.000457192	-0.000423087	-0.00123654
0.00384027	0.00101453	0.00479177
-0.00190112	0.00204031	-0.00412295
0.00190112	-0.00204031	0.00412295
0.00047249	1.52237e-05	-0.000725559
0.00047249	1.52237e-05	-0.000725559
-0.00047249	-1.52237e-05	0.000725559
-0.00047249	-1.52237e-05	0.000725559
-0.000613347	-0.00071987	-2.93333e-05
-0.00066017	-0.00126501	0.00186363
-0.00121936	-0.00307576	-0.00238871
-0.0011277	-0.00181248	-0.0047378
-0.000986723	-0.0032799	-0.00398615
-0.00109539	-0.00158773	-0.00436342
0.0012367	0.00145255	0.00438058
0.000865719	0.0012835	0.0042131
0.000145544	-0.00045327	0.00124492
0.000283348	0.0016157	-0.00260263
0.00182333	-5.7025e-05	0.000801147
-0.00229199	0.000240371	0.000687237
-0.00357544	-0.000941874	-0.0017606
-0.000223428	-0.00143648	-0.000342525
-0.000502954	-0.00199526	-0.00297797
0.0106144	0.00412194	0.00775298
0.00060182	-0.00214604	-0.000858056
0.00225566	0.00106573	0.0018626
0.000870465	5.14519e-05	0.00115521
0.000850059	0.00435298	-0.000668739
-0.00224443	0.000826807	0.00249715
0.00255614	-0.000295081	0.00201044
0.000234404	-0.00162382	0.00154197
-0.00226255	-0.00213233	0.00133967
0.000617547	-0.000758883	-0.000765759
0.00411969	-7.45481e-05	-0.00182683
-0.00184314	-0.00121511	-0.00122832
-0.00226721	-0.000556188	-0.000861412
-0.000810756	-3.01533e-06	0.00133885
0.00332896	-0.000228539	0.00346836
0.00414113	0.000494572	0.00330944
0.000771977	0.000892602	0.000189323
-0.00083656	0.00104906	-0.00142149
-0.000459106	-0.00169982	-0.0016345
0.00461172	7.06748e-05	0.00225129
-0.00179655	0.00456557	-0.00523794
0.000634093	0.00224508	0.00319313
-0.00227118	-0.00137138	-0.00268425
0.00112846	0.000260223	-0.000363078
-0.00113173	0.000941726	0.00134086
-0.00112846	-0.000260223	0.000363078
0.00112846	0.000260223	-0.000363078
-0.00112846	-0.000260223	0.000363078
-0.00112846	-0.000260223	0.000363078
0.00112846	0.000260223	-0.000363078
0.000489863	-0.00152505	-0.00120057
-0.0012662	0.000235382	-0.00360922
0.00120539	0.000708366	0.00522942
0.00289745	0.00158835	0.00183681
-0.00273359	-0.000409774	-0.00179677
-0.00422104	-3.85313e-05	-0.00126858
-0.010241	-0.0127335	-0.00458541
-0.0103083	-0.0131177	-0.0045447
-0.0103083	-0.0131177	-0.0045447
0.0103083	0.0131177	0.0045447
-0.0011097	-0.00141641	-0.00116057
-0.000375024	0.000663356	-0.000187123
-0.000189396	-0.00212984	0.00132807
0.000371106	-0.000168858	0.00490218
0.000109446	0.000391075	0.00448938
1.79924e-05	0.000385707	0.000317275
-0.000961667	-0.00111495	-0.00555109
-0.00572971	-0.000738168	-0.00380396
0.00241046	0.000991973	0.00772738
0.00296562	-0.00060099	0.000359494
0.000602592	-0.00186018	0.000376572
-0.000602592	0.00186018	-0.000376572
-0.000602592	0.00186018	-0.000376572
-0.000602592	0.00186018	-0.000376572
-0.000581937	0.00158136	-0.000672954
-0.000909843	0.00148079	-0.00185927
2.59254e-05	0.00142182	0.000968176
-0.000522644	0.00148753	-0.000715296
-0.000522644	0.00148753	-0.000715296
0.00171241	0.00864729	0.0049144
0.00074599	0.00758427	0.000768128
0.000551148	0.000574684	0.000210717
0.000944358	0.00116031	-0.000216419
-0.000944358	-0.00116031	0.000216419
0.000944358	0.00116031	-0.000216419
0.000944358	0.00116031	-0.000216419
-0.000944358	-0.00116031	0.000216419
-0.000944358	-0.00116031	0.000216419
-0.000944358	-0.00116031	0.000216419
0.00105234	0.00149605	-0.000530786
0.00105234	0.00149605	-0.000530786
0.000944358	0.00116031	-0.000216419
-0.000944358	-0.00116031	0.000216419
-0.000944358	-0.00116031	0.000216419
-0.000944358	-0.00116031	0.000216419
0.000944358	0.00116031	-0.000216419
0.00135149	0.000782204	-0.000397369
-0.00135149	-0.000782204	0.000397369
0.00135149	0.000782204	-0.000397369
-0.00135149	-0.000782204	0.000397369
-0.00135149	-0.000782204	0.000397369
0.00135149	0.000782204	-0.000397369
-0.00135149	-0.000782204	0.000397369
-0.00135149	-0.000782204	0.000397369
-0.00140971	-0.000388369	-0.00295379
-0.00128667	-0.000725504	-0.00333009
0.00404456	-0.00201201	0.00491886
-0.00106403	-0.000440374	-0.00890373
0.00106403	0.000440374	0.00890373
0.000757267	0.000496283	0.0070435
0.00114414	0.00138574	0.00453815
0.00658455	-0.00111626	-0.000252922
0.00134334	0.00275102	0.00195991
-9.76475e-05	-0.00284974	-0.00351202
-0.00723935	-0.00196574	-0.00436197
-0.00121407	0.00144681	-0.00262138
0.00196939	0.0042658	0.00143022
0.00164898	0.00603079	0.00230569
0.0010866	0.0012871	-0.00180116
-0.00203635	-0.000359445	-0.00811707
0.00376132	0.00104509	0.000544327
-0.000415415	-0.00209604	0.00167925
0.000415415	0.00209604	-0.00167925
7.63966e-05	0.00177477	-0.00345306
7.63966e-05	0.00177477	-0.00345306
-1.23739e-05	-0.00143969	0.00390973
-1.23739e-05	-0.00143969	0.00390973
-0.00261328	-0.00121505	-0.00233052
-0.000942386	-0.00105993	0.000314588
0.000561924	-0.00318816	0.000978336
0.000427933	-0.00358141	-0.000317146
-0.000503108	-0.00326592	7.06773e-05
0.000503108	0.00326592	-7.06773e-05
0.000503108	0.00326592	-7.06773e-05
0.000503108	0.00326592	-7.06773e-05
0.000503108	0.00326592	-7.06773e-05
-0.000503108	-0.00326592	7.06773e-05
0.000503108	0.00326592	-7.06773e-05
-0.000296002	-0.000227051	-0.00066989
0.000985086	-0.00185353	0.00454178
-0.000942068	0.00139051	-0.00501703
0.000701266	-0.000857921	-0.000865017
-0.0040873	-0.000707619	-0.00768739
-0.000637538	-0.00259344	-0.000957135
-0.000637538	-0.00259344	-0.000957135
0.000637538	0.00259344	0.000957135
-0.000637538	-0.00259344	-0.000957135
-0.00102651	0.0196664	0.000375246
0.000712961	-0.020527	-0.00167298
0.000712961	-0.020527	-0.00167298
0.000712961	-0.020527	-0.00167298
0.000712961	-0.020527	-0.00167298
-0.000712961	0.020527	0.00167298
0.00102651	-0.0196664	-0.000375246
0.000712961	-0.020527	-0.00167298
0.000712961	-0.020527	-0.00167298
-0.000712961	0.020527	0.00167298
-0.000712961	0.020527	0.00167298
-0.000712961	0.020527	0.00167298
0.000712961	-0.020527	-0.00167298
-0.000712961	0.020527	0.00167298
0.000712961	-0.020527	-0.00167298
-0.001448	-0.00519075	-0.0011082
-0.001448	-0.00519075	-0.0011082
0.000963772	-0.000326579	-0.00205433
0.00233816	-0.00106708	0.00953557
-0.00300845	-0.00218566	-6.63865e-05
-0.000528582	-0.00312163	0.000586473
0.000188201	0.000169155	0.00319356
3.49026e-06	0.00354728	0.00158824
0.00267914	0.00164189	0.00677727
-0.000765559	0.00157675	-0.005727
-0.00112532	-0.0022902	-0.00127406
-0.00285959	-0.000660616	-0.0080617
0.00107384	0.00127072	0.00889429
-0.0019703	0.00193322	-0.00442186
-0.00508908	-0.00268992	-0.00547368
0.00356609	0.00136418	0.000338813
0.00643067	0.00405924	0.00221561
-0.00196174	-0.000391544	-0.00564016
-0.00575717	-0.0018734	-0.00235212
0.00568517	0.00268808	0.00852044
-0.000874177	0.00159723	-0.000836542
0.000719515	0.00558685	-0.00188189
0.00165916	-0.00105825	-0.00472416
0.00165916	-0.00105825	-0.00472416
-0.000663134	0.000817071	0.000270039
-0.000663134	0.000817071	0.000270039
-0.000663134	0.000817071	0.000270039
-0.000663134	0.000817071	0.000270039
-0.00207058	0.000668977	-0.00309578
-0.00120813	-0.000307156	0.000442682
0.000109889	-0.00219496	-0.00207474
-0.000971152	0.0011114	0.000580023
-0.00213513	-0.00194732	-0.000978092
0.00213513	0.00194732	0.000978092
0.00213513	0.00194732	0.000978092
-0.00213513	-0.00194732	-0.000978092
-0.00213513	-0.00194732	-0.000978092
-0.00213513	-0.00194732	-0.000978092
-0.00213513	-0.00194732	-0.000978092
0.00226757	0.000230742	0.00221222
0.000367482	0.000694935	0.00378358
-0.00676735	-0.000654618	-0.00174095
-0.00194244	-0.00164759	-0.00700142
-0.00244521	-0.000272185	-0.00583685
0.0040458	-0.00144316	-0.00171948
0.0040458	-0.00144316	-0.00171948
-0.0040458	0.00144316	0.00171948
-0.0040458	0.00144316	0.00171948
0.0040458	-0.00144316	-0.00171948
0.0040458	-0.00144316	-0.00171948
0.0040458	-0.00144316	-0.00171948
-0.0040458	0.00144316	0.00171948
0.0040458	-0.00144316	-0.00171948
0.0040458	-0.00144316	-0.00171948
-0.0040458	0.00144316	0.00171948
-0.0040458	0.00144316	0.00171948
-0.0040458	0.00144316	0.00171948
-0.0040458	0.00144316	0.00171948
0.0040458	-0.00144316	-0.00171948
-0.0040458	0.00144316	0.00171948
-0.0040458	0.00144316	0.00171948
-0.0040458	0.00144316	0.00171948
0.0040458	-0.00144316	-0.00171948
0.0040458	-0.00144316	-0.00171948
0.0040458	-0.00144316	-0.00171948
0.0040458	-0.00144316	-0.00171948
0.0040458	-0.00144316	-0.00171948
-0.0040458	0.00144316	0.00171948
-0.0040458	0.00144316	0.00171948
-0.0040458	0.00144316	0.00171948
-0.000637945	0.000448461	0.000702025
0.00310114	0.00477001	0.0108637
-0.00226073	-0.00185575	0.0028944
0.00146968	-0.00192152	0.00812501
-0.000614552	0.00265694	0.0040514
-0.000501235	0.000593373	-0.00163578
-0.000971711	-0.00102634	-0.00336318
-0.00594233	0.000472639	0.00478564
0.00180565	0.000580712	0.00881627
-0.00176403	-0.000273648	-0.00392355
-0.00209064	-0.000325998	-0.00453662
-0.00165278	-0.000804659	-0.00785479
0.000686152	0.000224461	-0.00100807
-0.00200438	-0.000436021	-0.00610964
-0.00210387	-0.00100652	-0.00784824
-0.000896847	0.000825501	-0.00134806
-0.00199395	-2.03183e-05	-0.00105488
-0.00199395	-2.03183e-05	-0.00105488
0.00199395	2.03183e-05	0.00105488
-0.000834209	-0.00306912	-0.00171665
-0.000834209	-0.00306912	-0.00171665
0.000834209	0.00306912	0.00171665
-0.000834209	-0.00306912	-0.00171665
0.000834209	0.00306912	0.00171665
0.000834209	0.00306912	0.00171665
0.000834209	0.00306912	0.00171665
0.000834209	0.00306912	0.00171665
0.000834209	0.00306912	0.00171665
0.000834209	0.00306912	0.00171665
-0.00156009	9.63914e-05	0.0013163
-0.00188737	-0.0011339	0.00479824
0.00147315	-0.00206801	0.00247088
-0.00440884	0.000923885	0.00279176
-0.00126953	-0.00201305	-0.00520557
-0.000314615	0.0018287	0.00209292
0.000794402	0.00100064	-0.00095397
-0.00668763	0.000619868	-0.00569045
0.00668763	-0.000619868	0.00569045
0.00668763	-0.000619868	0.00569045
0.00668763	-0.000619868	0.00569045
-0.00668763	0.000619868	-0.00569045
0.000986604	-0.000122154	0.00200561
-0.000986604	0.000122154	-0.00200561
0.00111999	-0.000501614	0.00207346
0.00111999	-0.000501614	0.00207346
-0.00111999	0.000501614	-0.00207346
0.000244295	-7.2064e-06	-0.000743728
0.00104591	-0.000334119	0.00191129
-0.00104591	0.000334119	-0.00191129
0.000374971	0.000970937	0.00468376
0.000129732	-0.000260146	-0.00138241
0.000535041	0.000336055	0.0011657
1.93214e-05	0.000229395	0.00366118
0.000446343	0.000853757	-0.00178479
0.000158437	-0.000661466	0.00226987
-0.000344029	0.000301812	0.00261554
0.00225196	0.000583433	0.000711102
-0.00515965	0.000695	0.000483524
-0.000822567	-0.00132426	0.000517966
-0.00147264	0.00198318	-0.0022904
0.000429456	-7.23096e-05	0.00211327
0.000417498	-0.00505598	-0.00292599
-0.00229364	0.00101418	0.00130532
0.000508746	-0.00560753	0.00281233
-0.000325454	0.0029709	0.00148094
-0.000325454	0.0029709	0.00148094
0.000325454	-0.0029709	-0.00148094
-0.000325454	0.0029709	0.00148094
-0.000325454	0.0029709	0.00148094
-0.000325454	0.0029709	0.00148094
-0.000325454	0.0029709	0.00148094
0.000325454	-0.0029709	-0.00148094
-0.000325454	0.0029709	0.00148094
0.000504876	-0.00335769	-0.0011621
-0.000325454	0.0029709	0.00148094
-0.000325454	0.0029709	0.00148094
2.90808e-05	0.000273703	0.00186675
2.82022e-05	0.000468106	0.00229875
2.82022e-05	0.000468106	0.00229875
0.000385265	0.000163791	-0.00196825
0.00257524	-0.0019491	-0.00479906
0.000858642	0.000768316	-0.000159448
-0.00230706	0.00141503	0.00257351
-0.000350415	-0.000682956	0.00208518
-0.000350415	-0.000682956	0.00208518
0.00576756	1.86446e-05	0.00414471
0.000709871	-0.00270479	-0.00129649
0.000466584	0.0014681	9.52178e-05
0.00125849	-0.000195179	-0.000778027
0.0047218	0.00142268	0.00166595
-0.000284089	0.000353006	0.00138294
-0.000284089	0.000353006	0.00138294
0.000341313	-0.00065107	-0.00567792
-0.000286421	-0.00317515	0.00244859
0.00167889	0.00011111	0.00214576
0.00167889	0.00011111	0.00214576
0.000744053	-0.000128121	0.00465352
-0.000744053	0.000128121	-0.00465352
-0.000402718	-0.000672026	0.00257411
-0.000576754	-0.000429374	-0.00182916
-0.00107535	-0.00504744	0.000520617
0.000176631	0.000405183	0.00177081
0.000761838	0.00182653	-0.000226835
0.00114491	7.49918e-05	0.00479546
0.000418882	-2.06466e-05	0.00158829
0.00114491	7.49918e-05	0.00479546
0.00130612	0.00134145	0.00451448
0.000163922	-0.00290498	-0.000781613
0.00019966	-0.00275624	-1.28578e-05
-0.00046255	0.00298681	-0.000767285
-0.00145431	0.00286919	0.000600772
0.00314796	0.00152228	-0.0021042
0.00213397	-0.000538574	-0.00145288
-0.00213397	0.000538574	0.00145288
-0.00106577	-0.000494144	-0.00314839
0.00106577	0.000494144	0.00314839
0.00106577	0.000494144	0.00314839
-0.00148289	-0.00069413	-0.00475443
0.000890944	0.00132521	0.00261528
0.000890944	0.00132521	0.00261528
-0.00034699	-0.00138916	-0.00221475
-0.000890944	-0.00132521	-0.00261528
-0.00034699	-0.00138916	-0.00221475
-0.000945218	-0.00389539	-0.000662881
0.00144526	-0.000194442	0.00369169
0.000148039	0.000310377	-0.00257852
0.000500809	0.00188257	0.00268267
-0.000104949	-0.00225658	-0.00134854
0.000493233	0.00112268	0.000870865
-0.00101798	0.00181306	-0.00121064
1.85952e-06	0.00275258	0.00310355
0.000596233	-0.00041101	0.00415693
-0.000165474	0.000282089	-0.000847472
-2.81703e-05	0.000551618	0.00256448
0.000592987	-0.000290712	-0.00203781
0.000592987	-0.000290712	-0.00203781
-0.000233893	-0.00033983	0.00269081
-0.000233893	-0.00033983	0.00269081
2.1108e-05	0.000320331	0.00292235
-0.00106014	0.000332484	-0.000211609
0.000292341	-0.0041062	-0.000608123
-5.48276e-05	-0.00408006	-0.000202533
0.000258477	-0.00211002	-0.00329657
0.00234552	-0.00140623	-0.00264329
-0.0015788	-0.00169594	-0.000322239
-0.000691431	0.000190886	-0.0018478
-0.000908997	0.000189181	-0.0021229
-0.000231495	-0.00148211	0.00272809
-0.000351099	0.00160222	-0.00138131
0.000923311	-0.00203819	-0.00106745
-0.000923311	0.00203819	0.00106745
-0.000745413	0.00180295	-0.00419437
-0.000302931	0.00240217	-0.00400889
0.000740421	-0.00553394	-0.000128255
-0.00113329	-0.000738108	-0.00312774
0.00160361	-0.00168233	-0.00212035
0.000514416	0.000623381	0.00198348
-0.000514416	-0.000623381	-0.00198348
0.000514416	0.000623381	0.00198348
-0.000514416	-0.000623381	-0.00198348
0.000514416	0.000623381	0.00198348
0.000514416	0.000623381	0.00198348
0.000514416	0.000623381	0.00198348
-0.000514416	-0.000623381	-0.00198348
-0.000514416	-0.000623381	-0.00198348
-0.000514416	-0.000623381	-0.00198348
0.000514416	0.000623381	0.00198348
-0.000514416	-0.000623381	-0.00198348
-0.000514416	-0.000623381	-0.00198348
0.000514416	0.000623381	0.00198348
0.000514416	0.000623381	0.00198348
0.00216015	-1.28311e-05	-7.61451e-05
0.00216015	-1.28311e-05	-7.61451e-05
0.00216015	-1.28311e-05	-7.61451e-05
-0.00160414	-0.000466128	-0.00098297
-0.00160414	-0.000466128	-0.00098297
-0.00160414	-0.000466128	-0.00098297
-0.00160414	-0.000466128	-0.00098297
0.00160414	0.000466128	0.00098297
-0.00160414	-0.000466128	-0.00098297
-0.00160414	-0.000466128	-0.00098297
-0.00160414	-0.000466128	-0.00098297
0.00160414	0.000466128	0.00098297
-0.00160414	-0.000466128	-0.00098297
0.0018694	-0.000380242	0.00300944
-0.00309979	-0.000484321	-0.00398445
0.0014479	0.000651527	0.00181175
-0.000776752	-0.000414562	0.000464851
0.0014479	0.000651527	0.00181175
0.00102999	-0.000939738	0.00179708
0.0014479	0.000651527	0.00181175
0.0014479	0.000651527	0.00181175
0.000661941	-0.00290291	-0.00100067
0.00023317	-0.00190951	0.00455521
0.00023317	-0.00190951	0.00455521
0.000443885	0.000451173	0.0049888
-0.000461049	-0.000563994	-0.00520597
-0.000461049	-0.000563994	-0.00520597
0.000443885	0.000451173	0.0049888
0.00135258	-7.81584e-05	-0.000331187
0.00134022	-0.000823989	0.00174267
-0.00224681	0.00213389	-0.00487796
-0.00154114	-0.00294659	0.0021619
-0.00217632	-0.00338233	0.000380757
-0.00146112	-0.00281091	-0.000761125
0.000821566	-0.000721417	-0.00279385
0.000968311	0.00227473	0.000405338
-0.000801363	-0.00257548	-0.00160078
-0.000893628	0.00182587	-0.0019128
-0.000893628	0.00182587	-0.0019128
-0.000893628	0.00182587	-0.0019128
-0.000893628	0.00182587	-0.0019128
-2.9644e-05	-0.000764519	0.000742329
-2.9644e-05	-0.000764519	0.000742329
-2.9644e-05	-0.000764519	0.000742329
-2.9644e-05	-0.000764519	0.000742329
-2.9644e-05	-0.000764519	0.000742329
0.00110665	0.000393252	0.00199032
-0.00110665	-0.000393252	-0.00199032
0.000492859	0.000719688	0.000985867
0.000989343	-0.000618822	0.00479781
0.000191903	-0.000972351	0.00231674
-0.000191903	0.000972351	-0.00231674
0.000860022	-0.00246515	-0.000133572
-0.000902582	0.00637624	0.000194463
0.00048465	0.0070653	0.00176998
0.00131949	0.00159083	0.000187337
-0.00311639	0.00179814	0.00103473
0.00386398	-0.00208078	-0.000846138
0.00308069	-0.00178483	-0.000894556
0.00386398	-0.00208078	-0.000846138
8.5215e-05	0.00245088	0.00418524
-2.71514e-05	0.000274321	-0.000357953
0.00112005	-0.00100213	-0.000964263
-0.00112005	0.00100213	0.000964263
0.00112005	-0.00100213	-0.000964263
0.000346189	-0.00269754	0.00122593
-0.00207731	-0.00154452	-0.00509698
-0.00104442	-0.00121858	-0.000492483
-0.00207731	-0.00154452	-0.00509698
0.00082904	0.000233995	0.00203364
0.00082904	0.000233995	0.00203364
0.00082904	0.000233995	0.00203364
-0.000831876	-3.93111e-05	-0.00222632
-0.000831876	-3.93111e-05	-0.00222632
-0.000742993	1.70336e-05	-0.00176154
-0.00261805	0.00343145	-0.0012662
0.000979885	-0.000383185	-0.00160952
0.000442945	-0.000449027	-0.000638841
0.000563187	-0.000506255	-0.000543026
0.000563187	-0.000506255	-0.000543026
-0.0013228	-0.000781249	0.00337873
0.00121896	0.00131022	-0.00291817
-0.0013228	-0.000781249	0.00337873
0.00121896	0.00131022	-0.00291817
0.000994041	0.00141445	0.00571026
-0.00215622	-0.00180271	0.00124985
-0.000877657	-0.00414737	0.00120128
-0.000877657	-0.00414737	0.00120128
-0.000872802	-0.00417028	0.00107868
-0.000877657	-0.00414737	0.00120128
-0.000872802	-0.00417028	0.00107868
-0.000244589	0.00366164	-0.0046997
0.000872802	0.00417028	-0.00107868
0.000400429	0.000324431	0.00127862
-0.000308187	9.96338e-05	0.0042386
0.000125299	-0.00142717	0.000237716
7.76079e-05	-4.50125e-05	0.000823712
0.00107917	0.00191037	-0.000721763
-0.001328	-0.00010896	-0.00853909
0.000607712	-0.00152548	0.00396378
-0.000607712	0.00152548	-0.00396378
0.00237776	0.000124809	0.00271761
-0.00248707	2.44271e-05	-0.00331947
-0.00248707	2.44271e-05	-0.00331947
-0.00110621	0.00105102	0.00313157
-7.20465e-05	-0.00199558	-0.00387469
-0.000484791	-6.90463e-05	-0.00149344
-0.00079534	-0.00115423	-0.00509944
0.000223049	0.000227762	0.00108392
-0.00203708	-0.0064696	-0.0010521
0.00337459	0.00163255	0.00171518
-0.000533416	-0.00167609	9.16343e-05
-0.000753224	0.000596009	-0.00254628
0.0013481	-0.00254548	-0.0021196
0.00285802	0.000141725	0.0028185
0.00268704	-0.000295145	0.00198554
0.00172742	-0.00113634	-0.00202207
5.05845e-05	-0.00187525	-0.0011037
0.000250916	-0.00258389	-0.000658031
-0.00108325	-0.000855141	-0.00333229
-0.00124956	-0.00381106	-0.00132215
-0.00124956	-0.00381106	-0.00132215
-0.00124956	-0.00381106	-0.00132215
-0.00124956	-0.00381106	-0.00132215
0.00124956	0.00381106	0.00132215
-0.00124956	-0.00381106	-0.00132215
0.00124956	0.00381106	0.00132215
0.00124956	0.00381106	0.00132215
0.00124956	0.00381106	0.00132215
-0.00124956	-0.00381106	-0.00132215
0.00124956	0.00381106	0.00132215
0.00124956	0.00381106	0.00132215
-0.00124956	-0.00381106	-0.00132215
-0.00124956	-0.00381106	-0.00132215
-0.00124956	-0.00381106	-0.00132215
-0.00124956	-0.00381106	-0.00132215
-0.00116536	-0.00361831	-0.000934478
-0.00116536	-0.00361831	-0.000934478
-0.00116536	-0.00361831	-0.000934478
-0.00116536	-0.00361831	-0.000934478
-0.00116536	-0.00361831	-0.000934478
0.00116536	0.00361831	0.000934478
0.00116536	0.00361831	0.000934478
-0.00116536	-0.00361831	-0.000934478
-0.00139674	0.00146031	-0.00359185
-0.00109779	0.00159241	-0.00268803
-0.000908411	-0.00252928	0.00134368
0.000630568	-0.00164328	0.00624012
-0.00118075	-0.00186445	0.00198351
-0.000630568	0.00164328	-0.00624012
0.000630568	-0.00164328	0.00624012
0.000630568	-0.00164328	0.00624012
0.00375574	-0.00381632	0.010011
0.00125332	-0.000165569	0.0015222
0.000979312	0.00252384	0.00463401
0.000998112	0.00418623	-0.0008779
0.000998112	0.00418623	-0.0008779
0.00831949	-0.00287618	-0.00850255
0.00831356	-0.00298752	-0.0085817
0.00831356	-0.00298752	-0.0085817
0.000181907	-0.00398673	-0.00186038
-0.000374124	0.00397823	0.00134156
-0.000892358	7.19158e-05	-0.0033513
0.000892358	-7.19158e-05	0.0033513
0.000892358	-7.19158e-05	0.0033513
-0.0007939	-0.00183621	-0.00522379
0.000149719	-0.00301405	-0.00307461
-0.00123637	0.00229451	-0.00144882
-0.00123637	0.00229451	-0.00144882
0.000149719	-0.00301405	-0.00307461
-0.000541694	-0.00372582	-0.00129287
-0.000490504	0.00320217	-0.00293232
-0.00214999	-0.00128073	-0.00989412
0.00209582	0.00132894	0.00886084
0.000482385	-0.00201149	0.000305204
0.00151496	-0.0032346	0.000510265
-0.00099515	0.00307989	-0.00385809
0.0026429	0.00542217	0.00391258
0.0021128	0.00411559	0.000528264
-0.0021128	-0.00411559	-0.000528264
0.0026429	0.00542217	0.00391258
-0.00143029	-0.000970868	-0.00673021
-0.00143029	-0.000970868	-0.00673021
0.000565366	-0.000541052	-0.00147899
0.000846364	-0.000322669	0.00402569
0.000245468	0.000494402	-0.00121748
-0.000245468	-0.000494402	0.00121748
0.000245468	0.000494402	-0.00121748
0.000465639	0.000570237	-0.000359288
0.000465639	0.000570237	-0.000359288
0.000245468	0.000494402	-0.00121748
-0.000245468	-0.000494402	0.00121748
0.000245468	0.000494402	-0.00121748
-0.000245468	-0.000494402	0.00121748
0.000245468	0.000494402	-0.00121748
-0.00217371	0.00317141	-0.000705612
0.00217371	-0.00317141	0.000705612
0.00224537	-0.00290702	0.0012415
-0.00209632	-0.0074434	-0.00510228
-0.00209632	-0.0074434	-0.00510228
0.00191212	0.00643099	0.00524509
-0.00201552	-0.00643524	-0.00506184
-2.84612e-05	-0.000983686	0.00546394
-0.000100455	0.00184148	-0.000593573
0.000100455	-0.00184148	0.000593573
-6.42901e-05	0.00183498	-0.000585527
-0.000602782	0.00102996	-0.00352457
-0.000100455	0.00184148	-0.000593573
-0.00121968	0.000581253	-0.00422766
-0.00426498	-0.000577189	-0.00626295
-0.00532063	-0.000780325	-0.00738646
-0.000703393	-0.00275291	-0.000946281
0.000479925	0.00206928	0.00108976
-0.000508016	-0.00173638	-0.000622249
-0.000479925	-0.00206928	-0.00108976
-0.00127005	0.00276697	-0.0025819
-0.000377516	0.00273594	-0.000279085
0.00038237	-0.00275885	0.000156478
0.000410855	0.00182411	0.00130582
-0.000410855	-0.00182411	-0.00130582
0.000410855	0.00182411	0.00130582
0.000410855	0.00182411	0.00130582
-0.00047698	-0.00167388	-0.00137348
-0.00186243	-0.00152127	-0.00656707
-0.000275595	0.00188923	0.00160767
-0.000202373	-0.0018072	-0.0014899
-0.000475127	0.00174299	0.000941298
-0.000475127	0.00174299	0.000941298
-0.00034893	0.00132806	0.00198949
-0.000617446	-0.000999989	0.00152395
-0.00572869	-0.000523329	-0.00883486
-0.000242505	0.00142272	-0.00166796
0.00063817	0.000372848	0.00396583
-0.00362862	-0.00127958	-0.00246579
-0.00407976	-0.00133612	-0.0014191
0.00147343	0.00104421	0.00380435
0.00126162	0.000621549	0.00559449
0.00158899	7.34706e-05	0.00072515
-0.00206258	-2.98189e-05	-0.00191293
-8.9787e-05	0.00227021	2.63575e-05
-0.000985768	-0.000367955	-0.00452681
0.000641096	-0.000163467	-0.00412315
-3.25574e-05	-0.00181975	-0.00144868
-3.25574e-05	-0.00181975	-0.00144868
0.000257026	0.00129567	0.000347552
-0.000326138	0.000674712	-0.0036252
0.000257026	0.00129567	0.000347552
0.00245012	0.000536717	0.00550325
-0.00245012	-0.000536717	-0.00550325
-0.00168815	-0.000164553	-0.00189339
-0.000523476	0.00180865	-0.00079273
0.000468887	-0.00178821	0.000832728
-0.000990706	0.00036246	-0.0029138
0.00029619	-0.00254872	-0.00246578
0.00029619	-0.00254872	-0.00246578
-0.000350624	-0.00273096	-0.00161737
-0.000350624	-0.00273096	-0.00161737
0.00249256	0.000174463	0.00239982
-0.00134912	-0.000925342	-0.00230449
0.000192273	-0.00197652	0.00128427
-0.00233553	0.00249626	-0.00370184
-1.67376e-05	-0.00187987	-0.00192304
0.00184528	-0.00456544	-0.000769281
-0.00210399	0.000420324	0.00196756
-0.000158363	-0.00116252	-0.00262984
-0.00122483	-0.00199644	-0.00697745
-0.0015194	-0.00188743	-0.0076051
-0.000805792	0.00176033	-0.000229882
-0.000303212	0.00198841	0.00191281
0.000805792	-0.00176033	0.000229882
0.000674182	0.00106957	0.00440496
-0.000244742	0.00417844	-0.00118158
0.000278682	0.0019566	-0.00109582
0.00137347	-0.0018645	-0.00452691
-4.44806e-05	0.00165718	-0.00271956
4.44806e-05	-0.00165718	0.00271956
-0.00123736	-0.000357685	-0.00410974
-0.00123736	-0.000357685	-0.00410974
0.00123736	0.000357685	0.00410974
-0.000692893	-0.00193692	-0.00282961
-0.000100062	0.000121904	0.0050103
-0.000970702	-0.000496961	0.00172381
0.000100062	-0.000121904	-0.0050103
0.000557404	-0.00181848	0.0031924
0.000486979	0.00186851	1.39392e-05
-0.000288943	-0.00210052	0.000288037
-0.000288943	-0.00210052	0.000288037
0.00975182	-0.00126874	0.00877684
-0.00975182	0.00126874	-0.00877684
0.0100955	-0.00145123	0.00905517
-0.0100955	0.00145123	-0.00905517
0.0100955	-0.00145123	0.00905517
0.000438602	-0.00107449	-0.000656506
-0.000438602	0.00107449	0.000656506
0.000438602	-0.00107449	-0.000656506
0.000438602	-0.00107449	-0.000656506
0.000438602	-0.00107449	-0.000656506
-0.000184585	-0.00153082	-0.00454354
-0.000464303	-0.00154468	-0.00539808
-0.000464303	-0.00154468	-0.00539808
-0.000703985	0.00114881	0.00135065
-0.000668442	-0.00228217	0.00055611
0.000668442	0.00228217	-0.00055611
-0.000668442	-0.00228217	0.00055611
-0.000138476	-0.00123589	-0.00447678
0.000962782	0.00110815	0.00433879
-0.000700402	-0.000206414	-0.00268831
-0.000700402	-0.000206414	-0.00268831
-0.000349239	-0.00190707	-0.00314973
-0.0011643	-0.00294345	-0.000144765
-0.000629228	0.00193875	-0.00903832
-0.000642471	0.00196311	-0.00894609
0.00184289	2.55879e-05	0.00349308
-0.00171082	-4.89828e-05	-0.00397203
0.00174671	0.00156511	0.00230076
-0.00273451	-0.000439873	-0.00417056
0.00273451	0.000439873	0.00417056
-0.00273451	-0.000439873	-0.00417056
0.00273451	0.000439873	0.00417056
-0.00273451	-0.000439873	-0.00417056
-0.000920954	-0.00411085	0.00453191
0.000920954	0.00411085	-0.00453191
-0.00157644	-0.00440537	0.00100736
0.00141535	-0.000614826	0.00559252
0.000446497	-0.00147063	0.00099058
-0.000158455	-6.26329e-05	0.00121274
-0.000158455	-6.26329e-05	0.00121274
0.000141291	-5.01881e-05	-0.00142991
0.000291659	0.00489023	0.00169311
0.000294523	-0.0046354	-0.00358344
-0.000829471	0.00388991	-0.00223363
0.000377621	-0.000381766	0.00169559
-0.000690674	-0.00498443	-0.00130398
-0.000267103	0.00483646	-0.00176369
0.000690674	0.00498443	0.00130398
5.70851e-05	0.00079568	0.00189566
0.000200002	0.000832033	0.00246973
-7.40177e-05	-0.000659398	-0.000715469
0.00187406	-0.000443183	0.00523095
0.00187406	-0.000443183	0.00523095
-1.97063e-05	0.00492968	0.000652654
0.000936706	-0.00412526	0.00300601
0.000613754	6.73359e-05	0.000306522
-6.52213e-05	6.60786e-05	-0.00189114
6.52213e-05	-6.60786e-05	0.00189114
6.52213e-05	-6.60786e-05	0.00189114
-6.52213e-05	6.60786e-05	-0.00189114
0.00206411	0.00585716	-0.00493642
0.00100182	0.00277502	-0.000665778
0.00113826	0.00123391	0.00541809
0.00118074	0.00117554	0.00540468
0.00118074	0.00117554	0.00540468
-0.00118074	-0.00117554	-0.00540468
0.00118074	0.00117554	0.00540468
0.00105719	0.00122394	0.00515121
-0.00064137	0.000148089	-0.00306547
-0.00064137	0.000148089	-0.00306547
-0.000589643	-0.00140546	0.00125905
0.000492866	0.001515	-0.00143065
-0.000492866	-0.001515	0.00143065
-0.0022143	-0.000446859	-0.000152534
0.00168882	0.000569163	-0.00119769
-0.00168882	-0.000569163	0.00119769
-0.00168882	-0.000569163	0.00119769
-0.00199266	-0.000753659	-0.000522816
0.000986209	-0.00216202	-0.00442962
0.00187833	0.000577654	0.00203658
-0.00402029	0.00784224	-0.00889057
-0.000635704	-0.00260994	-0.00608544
-0.000781272	0.0021311	0.00092733
-0.00055451	-0.00257216	-0.00569363
0.000781272	-0.0021311	-0.00092733
-0.00318	-0.000546176	0.00119919
0.00331109	0.000277966	-0.00122158
0.00255805	0.00193721	0.00521485
-0.00230342	-0.00179718	-0.00431746
0.000791259	0.00137093	0.000342314
0.000548612	0.00123144	-0.000292658
0.000420774	0.001859	-0.000757131
0.00110155	-0.00117675	-4.18154e-05
-0.00110142	0.000387279	0.000218578
0.00125079	-0.00042235	0.000351422
-0.00125079	0.00042235	-0.000351422
0.000299177	0.000399	0.00158664
0.000299177	0.000399	0.00158664
0.00169269	-0.00287143	0.00512731
-0.000259287	-0.00221677	0.00247457
-0.000636583	-0.00254588	0.000108333
0.000269871	0.00235654	-0.00219703
0.000143872	-0.00125477	-0.000489242
-0.00125732	-0.000608248	-0.00543192
-0.00053975	-0.00165072	0.000624019
0.00163675	0.00140234	0.00457795
0.00163675	0.00140234	0.00457795
0.00122049	0.000845737	0.000943519
-0.000806054	0.00327312	-0.00341436
0.00070791	0.000805769	0.00372628
-0.00070791	-0.000805769	-0.00372628
0.00374235	0.000305905	0.00371868
-0.00374235	-0.000305905	-0.00371868
0.00374235	0.000305905	0.00371868
-0.00102498	-0.00168011	-0.000278478
-0.000972034	-0.00142109	0.000235519
0.000182924	0.000857029	-0.00357585
-0.000182924	-0.000857029	0.00357585
-0.000208408	-0.000751117	0.00366318
0.000997732	0.00160433	0.000119125
-0.00163534	-0.00429169	-0.0070045
-0.00163534	-0.00429169	-0.0070045
-0.00184189	-0.00464763	-0.00698531
-0.0022275	0.000277575	-0.00421522
-0.0022275	0.000277575	-0.00421522
0.0022275	-0.000277575	0.00421522
0.00225921	-0.000335893	0.00408555
0.0013663	-0.000669575	0.00295161
-0.000410244	-0.000482932	-9.71625e-05
-0.000370785	0.000184638	-0.00334097
0.000370785	-0.000184638	0.00334097
-0.000410244	-0.000482932	-9.71625e-05
-1.54439e-06	-0.00360126	0.00109232
1.54439e-06	0.00360126	-0.00109232
1.54439e-06	0.00360126	-0.00109232
-0.00194652	0.00421535	-0.00181165
-0.00295936	0.00418612	-0.00496357
0.00295936	-0.00418612	0.00496357
-0.00295936	0.00418612	-0.00496357
0.00194652	-0.00421535	0.00181165
0.000368169	0.00142813	0.00122124
0.000228524	0.000140578	0.00234661
-0.000228524	-0.000140578	-0.00234661
-0.000228524	-0.000140578	-0.00234661
0.00126535	-0.000802729	0.00412069
0.000107886	0.00128739	0.00360767
0.000358577	0.000857745	-0.000949485
0.00112882	0.00159726	0.00355398
0.00197088	0.00041775	0.00440994
-0.000718212	-0.00235194	0.000752555
0.000718212	0.00235194	-0.000752555
0.000759487	0.00124328	0.00054477
0.000949424	0.000994796	0.000304151
-0.000949424	-0.000994796	-0.000304151
0.000949424	0.000994796	0.000304151
-0.000949424	-0.000994796	-0.000304151
-0.00261419	0.00125643	-0.000204931
-0.00261419	0.00125643	-0.000204931
-0.00248872	0.00103973	-0.000197955
-0.00248872	0.00103973	-0.000197955
0.00176265	-0.00170604	-0.00239202
0.00193946	0.00286309	-0.00224376
0.00101883	0.00266003	-0.00546133
-0.00193946	-0.00286309	0.00224376
-0.000822325	-0.00104825	-0.00295842
-0.000822325	-0.00104825	-0.00295842
-0.00339193	0.00152282	-0.00240224
0.00214575	-0.0027184	0.00239629
-0.00192194	0.00211632	-0.00142829
0.00237289	-0.00191907	0.00322881
0.000869339	0.00128607	-7.07699e-05
0.000869339	0.00128607	-7.07699e-05
-0.00037249	-0.00167771	0.000976864
0.000696844	0.00168707	-0.000334796
-0.00037249	-0.00167771	0.000976864
0.000623788	-0.00161385	0.00268687
0.000623788	-0.00161385	0.00268687
-0.000220819	-0.00217398	-0.000300669
6.69282e-05	0.00168695	-0.000382539
-0.000126012	-0.00255696	-0.00103494
0.000361104	-0.00258782	9.74069e-05
-0.000338657	-0.00267585	-0.00164754
-0.000126012	-0.00255696	-0.00103494
0.00115001	-0.000287422	0.0053062
0.000588943	-0.000919003	0.00066111
0.000256027	-0.000563562	0.00154851
-0.00143545	-0.0022012	-0.00388195
0.0010226	0.000115037	0.0036699
0.00133949	0.000541169	0.00491499
0.000362412	-0.000192967	0.00580075
-0.00119327	-0.00368179	-0.00192738
-0.00116602	-0.003606	-0.00176803
-0.000117386	0.00207451	0.00137642
0.00119829	-0.00167663	0.00245873
0.00119829	-0.00167663	0.00245873
-0.000311816	-0.00115072	-0.00110286
0.000211959	0.00124167	0.00101106
0.000354516	-0.000805327	0.00187017
0.000354516	-0.000805327	0.00187017
0.000395184	-0.00266313	0.00177161
0.00163048	-0.00237293	-0.00180806
-0.000176957	-0.00212985	-0.000982992
0.000383651	-0.00170861	0.000277208
0.000633942	-0.000804049	0.00434054
-0.000114241	-0.00130126	0.000928496
-0.000545368	0.000342385	-0.00214037
0.000545368	-0.000342385	0.00214037
-0.000228422	-0.0002795	0.000342612
0.000228422	0.0002795	-0.000342612
0.00402429	-0.000886233	-0.0028977
-0.00221062	0.00166386	-0.0019713
-0.00101665	0.000741604	0.000683827
0.000753769	-0.000447399	-0.000989552
0.00267163	0.00182889	0.0109564
-0.000753769	0.000447399	0.000989552
0.000585102	0.00282294	-0.000796711
0.0022796	0.00156064	0.00637404
0.00191766	0.00215509	0.00675065
0.00191766	0.00215509	0.00675065
-0.000488971	-0.000534789	-0.00119442
0.000488971	0.000534789	0.00119442
-0.000488971	-0.000534789	-0.00119442
0.000357102	-0.00334748	0.00512018
0.00115559	-0.00311862	0.00428383
-0.00115559	0.00311862	-0.00428383
-0.00115559	0.00311862	-0.00428383
0.000801001	-0.00018071	0.0020719
-0.000801001	0.00018071	-0.0020719
-0.000801001	0.00018071	-0.0020719
-0.000801001	0.00018071	-0.0020719
0.000801001	-0.00018071	0.0020719
0.000645666	-0.00108894	0.00223044
9.83674e-05	0.00133022	-0.000276235
0.00169344	0.00187962	0.00444034
0.00054145	0.00227783	0.00484722
0.00267739	-0.00166777	0.000463399
-0.00198291	0.00212793	0.0027844
0.00198291	-0.00212793	-0.0027844
-0.0044183	-0.00259935	-0.00662524
-0.00423419	-0.00282148	-0.00641076
0.000289567	0.000621746	0.00180129
0.00129011	-0.00224198	0.000643815
-0.000695902	-0.00213459	0.00229614
-0.000695902	-0.00213459	0.00229614
-0.000340846	-0.000870877	0.00217592
-0.000340846	-0.000870877	0.00217592
-0.000340846	-0.000870877	0.00217592
-0.000209759	-0.00113909	0.00215353
9.5245e-05	-0.000603264	0.00521824
0.00143317	0.00318996	0.000771927
0.00143317	0.00318996	0.000771927
-0.00143317	-0.00318996	-0.000771927
-0.00164977	-0.00382415	-0.00066736
0.00143317	0.00318996	0.000771927
-0.00191284	0.000303601	6.72042e-05
-0.00191284	0.000303601	6.72042e-05
0.000585146	0.00169392	-0.00509976
0.00155672	0.00204784	-0.0011468
-0.00146564	-0.00089183	-0.00126193
0.00292889	0.0040632	0.00563246
0.00144394	-0.00083326	0.00189247
-0.00039372	-0.000109488	-0.00148497
0.000685576	0.00147045	0.00366758
0.000605126	-0.000849443	0.00167939
0.000685576	0.00147045	0.00366758
0.000100982	0.00083345	0.00366818
-0.00218954	-0.00162039	-0.00545304
0.000399232	-0.00439722	-0.00152152
-0.000504843	-4.57509e-05	6.04828e-05
0.0012782	0.00039592	0.00269679
0.0012782	0.00039592	0.00269679
0.000504843	4.57509e-05	-6.04828e-05
0.000384585	0.00177802	0.00261798
0.000660241	0.00170937	0.00521674
-0.000957462	0.000798349	-0.00151235
0.00128176	-0.000395088	0.00325111
9.40071e-05	0.00100144	-0.00133801
-9.40071e-05	-0.00100144	0.00133801
-9.40071e-05	-0.00100144	0.00133801
-9.40071e-05	-0.00100144	0.00133801
-0.000710231	-0.00173774	-0.00178516
0.000508268	0.0042642	0.003027
-0.000508268	-0.0042642	-0.003027
-0.00128602	-0.00182006	-0.00184395
-0.000403571	-0.00162636	0.00167297
0.000403571	0.00162636	-0.00167297
-1.77121e-05	-0.00458657	0.000764103
-0.000979452	-0.001991	8.2504e-05
0.000330892	-0.00360215	0.000952761
-0.000330892	0.00360215	-0.000952761
-0.000335747	0.00362506	-0.000830154
-0.000299386	-0.00379829	-0.00208939
0.0003529	0.00388758	0.00219833
0.000294456	1.87412e-05	-0.0026243
0.000257119	0.0027163	0.00389715
-0.000257119	-0.0027163	-0.00389715
-0.000290853	0.000278261	-0.00277383
0.000290853	-0.000278261	0.00277383
-0.000448525	0.000456109	0.00220632
0.000529565	0.00492667	0.00696527
-0.000345455	0.00318146	0.00512649
0.000427744	0.00200503	0.00398307
0.000311153	-0.00119695	-0.00312557
0.00374403	-0.00140443	-0.00126907
0.00374403	-0.00140443	-0.00126907
0.00124187	-0.00136182	3.62078e-05
-9.44837e-05	-0.000349641	0.00159702
-0.000349286	-0.000162812	0.00117942
-0.000349286	-0.000162812	0.00117942
-0.000349286	-0.000162812	0.00117942
0.000264106	-0.00145152	-0.00105125
-0.000264106	0.00145152	0.00105125
4.77678e-05	-0.00115277	-0.000429959
4.77678e-05	-0.00115277	-0.000429959
-0.000264106	0.00145152	0.00105125
-0.000264106	0.00145152	0.00105125
-0.000264106	0.00145152	0.00105125
-0.000264106	0.00145152	0.00105125
-0.00171628	-0.000440388	0.00170307
0.00143724	0.00159205	-0.00201909
0.000963485	-0.00528985	0.00130155
0.000766341	0.000891333	0.00241205
0.000600991	0.00104376	0.0017947
0.000373801	0.000977268	0.00141908
-0.000292916	0.00110585	0.00111778
0.000292916	-0.00110585	-0.00111778
0.000292916	-0.00110585	-0.00111778
0.000484773	-0.003331	-0.000789371
-0.00060039	-0.000959408	0.000700839
-0.000500968	-0.000973548	0.00093829
0.000500968	0.000973548	-0.00093829
-0.000367614	-0.000101932	0.000531588
0.000367614	0.000101932	-0.000531588
-0.00090332	0.000105595	0.000424877
0.00111694	-7.48315e-05	-0.00551563
0.00111694	-7.48315e-05	-0.00551563
0.00111694	-7.48315e-05	-0.00551563
0.000644842	-0.00273974	0.00149224
0.000498872	-0.0026562	0.00205811
-0.000498872	0.0026562	-0.00205811
0.000498872	-0.0026562	0.00205811
0.000498872	-0.0026562	0.00205811
0.00050124	0.00530356	0.00195569
0.00019033	-0.00141756	0.000799094
0.00019033	-0.00141756	0.000799094
-0.00019033	0.00141756	-0.000799094
-0.00019033	0.00141756	-0.000799094
-0.00276366	-0.00365328	0.00036035
0.00276366	0.00365328	-0.00036035
-0.000538725	-0.00221798	-0.00245316
0.000538725	0.00221798	0.00245316
0.00095292	0.000744383	0.00235124
-0.00095292	-0.000744383	-0.00235124
-0.000681592	-0.000593219	-0.00131242
0.000681592	0.000593219	0.00131242
-0.000681592	-0.000593219	-0.00131242
0.000206657	0.000560804	0.00131504
0.00122049	0.00212818	0.00162941
-0.00122049	-0.00212818	-0.00162941
0.00122049	0.00212818	0.00162941
0.00101569	0.00186729	0.00495572
0.000289607	0.00284566	-0.00107627
-0.000289607	-0.00284566	0.00107627
0.000289607	0.00284566	-0.00107627
0.000320911	-0.00162516	0.00445195
-0.000289607	-0.00284566	0.00107627
0.00281415	-0.00234127	0.00150088
-0.00281415	0.00234127	-0.00150088
-0.00268297	0.00373133	-0.00143355
0.00122611	0.00221175	0.00256242
-0.000657504	-0.000757552	-0.00230523
-0.000657504	-0.000757552	-0.00230523
-0.000657504	-0.000757552	-0.00230523
-0.000657504	-0.000757552	-0.00230523
0.000657504	0.000757552	0.00230523
-0.000716756	-0.00213582	-0.004951
-0.000239104	0.00182483	-0.00539212
0.00237077	0.00318063	0.00393089
-0.000703757	-0.000789881	0.00288034
-0.000703757	-0.000789881	0.00288034
-0.000527737	-0.00119287	0.00330702
-0.00187163	0.00152239	-0.00123263
0.00334984	0.00543778	0.0038543
-0.000774451	0.00162711	-0.000205537
-0.000774451	0.00162711	-0.000205537
0.000886679	-0.00102618	0.00221629
0.000886679	-0.00102618	0.00221629
0.000886679	-0.00102618	0.00221629
-0.000492603	0.00371912	-0.000609906
0.000618777	0.00228535	-0.000716429
-0.000618777	-0.00228535	0.000716429
-0.000618777	-0.00228535	0.000716429
0.000618777	0.00228535	-0.000716429
-0.000618777	-0.00228535	0.000716429
0.00151923	0.00149482	0.00264958
-0.00151923	-0.00149482	-0.00264958
0.00111939	0.0012267	0.00054792
-0.00138653	-0.0046117	-0.00549576
-0.00111939	-0.0012267	-0.00054792
-0.00111939	-0.0012267	-0.00054792
-0.00111939	-0.0012267	-0.00054792
-0.000583021	0.00265858	0.00279356
-0.000823679	0.00262488	0.00287016
0.000823679	-0.00262488	-0.00287016
-0.00222418	-0.00233736	-0.0013506
-0.00222418	-0.00233736	-0.0013506
-0.00121	-3.16668e-05	-0.00191086
-0.000827459	-7.23323e-05	-0.00195958
0.00206926	0.00193253	0.00158237
-0.00130589	-0.00105634	0.000439925
0.00135261	0.00124565	-0.00061713
0.00027276	0.000727799	-3.18541e-05
-0.00173407	0.000197768	-0.000781423
-0.00168791	6.28022e-05	-0.000930522
0.00168791	-6.28022e-05	0.000930522
0.00173407	-0.000197768	0.000781423
0.000524975	-0.00263875	-0.000846471
0.00102932	-0.002882	0.000371302
0.000855254	-0.00249021	0.0011002
0.000718146	-0.00262323	0.000964806
0.000634562	-0.000580114	-0.00391717
-0.000248059	-0.00391863	-0.000460277
-0.000516275	0.00176773	0.00126102
-0.00205868	-0.0024533	-0.00346052
-0.00215206	-0.00209454	-0.00372177
0.00205868	0.0024533	0.00346052
-0.000946041	-0.00170515	-0.000685731
-0.000816933	-0.00199331	-0.000425096
-0.000816933	-0.00199331	-0.000425096
-0.000127237	0.00121939	0.00172984
0.000127237	-0.00121939	-0.00172984
-4.0093e-05	0.00204871	-0.00173132
0.000146384	-0.000749135	0.00326991
-0.000146384	0.000749135	-0.00326991
-0.000146384	0.000749135	-0.00326991
0.000379373	-0.000513327	0.000704115
0.000318646	-0.000529404	0.000444353
0.00124699	0.00325868	-0.000608885
0.000150766	0.000783059	-0.000697493
-0.000131818	-0.000537128	0.00112336
0.000131818	0.000537128	-0.00112336
-0.000996825	-0.000765907	-0.00311169
0.00100523	-0.000408123	-0.00202194
0.000219187	0.000399917	0.00239595
0.000424718	0.000127879	0.00306012
0.000424718	0.000127879	0.00306012
-0.000424718	-0.000127879	-0.00306012
-0.00197036	-0.0034527	-0.00434371
-0.00181307	-0.00368661	-0.00414679
0.00172551	0.00234132	0.00376366
-0.00289524	0.00159299	-0.00621837
-0.000974733	-0.00314705	-0.00144806
-0.00114221	-0.00314315	-0.0014818
0.000431101	0.0014006	0.000787927
-0.000431101	-0.0014006	-0.000787927
0.000431101	0.0014006	0.000787927
0.000431101	0.0014006	0.000787927
0.000267743	-0.000387975	-0.00175452
-0.000267743	0.000387975	0.00175452
0.000267743	-0.000387975	-0.00175452
-0.000707306	-0.000408103	-0.00145593
-0.00060012	0.00122597	-0.00173274
0.00060012	-0.00122597	0.00173274
0.000138517	0.000257148	0.00361793
0.000138517	0.000257148	0.00361793
0.000279594	0.00457562	0.000178795
0.00198436	-0.00438942	0.00492917
-6.8259e-05	0.00449102	-0.000877357
-0.0013661	-3.09267e-05	-0.00094424
0.0013661	3.09267e-05	0.00094424
-0.000509951	-0.000514823	0.00251494
-0.000509951	-0.000514823	0.00251494
-0.000364671	-0.000416024	0.0028736
-0.000356553	-0.00172801	0.00273434
0.000174394	0.00116159	-0.00268037
0.0017581	0.00109526	0.000815063
0.000850475	0.0023962	0.0012371
-0.00365087	-0.000625967	-0.000324126
-0.00365087	-0.000625967	-0.000324126
-0.00156481	0.000606122	0.00151173
0.00168699	0.0010198	-0.000895784
-0.00168699	-0.0010198	0.000895784
0.000772709	0.000682027	-0.000397311
-0.000772709	-0.000682027	0.000397311
-0.000529798	-0.000726322	0.000284225
-0.000772709	-0.000682027	0.000397311
0.00384555	0.00563886	0.00451349
0.00384555	0.00563886	0.00451349
-0.00384555	-0.00563886	-0.00451349
0.00384555	0.00563886	0.00451349
0.00384555	0.00563886	0.00451349
-0.00222406	-0.00103668	-0.00624124
-0.00222406	-0.00103668	-0.00624124
0.00222406	0.00103668	0.00624124
-0.00336433	0.00141504	0.00205411
0.00118418	-0.000235086	0.000233227
0.00118418	-0.000235086	0.000233227
-0.00118418	0.000235086	-0.000233227
-0.000166739	-0.000544958	0.00101792
0.000261673	0.000541021	-0.000797097
-0.000508237	0.000124096	-6.0762e-05
-0.000508237	0.000124096	-6.0762e-05
0.000508237	-0.000124096	6.0762e-05
0.000508237	-0.000124096	6.0762e-05
-0.000545331	0.000175482	-1.40563e-06
-0.000545331	0.000175482	-1.40563e-06
-0.000545331	0.000175482	-1.40563e-06
-0.000545331	0.000175482	-1.40563e-06
0.000666902	-0.00152178	-0.000593286
-0.00376853	-0.00521964	-0.00192726
-0.00376853	-0.00521964	-0.00192726
-0.00229469	0.00378889	0.00546526
-0.00196501	0.0030533	0.00575492
-0.000518174	0.00110857	0.000559826
-0.000252772	-0.000309324	0.00215061
-0.000299949	-0.000342279	0.0021243
0.000299949	0.000342279	-0.0021243
-0.000225502	0.00289824	-4.01466e-06
0.00167394	0.0037958	0.000754246
-0.00187006	-0.00336997	-0.00117824
-0.00110404	-0.00162292	-0.00369122
-0.00110404	-0.00162292	-0.00369122
-0.00136076	-0.00239697	-0.00368477
0.000517472	-0.000422515	0.00025985
0.000517472	-0.000422515	0.00025985
5.40869e-05	0.00275579	0.00122233
5.40869e-05	0.00275579	0.00122233
0.00095165	-0.00413756	0.00260991
0.00095165	-0.00413756	0.00260991
0.00095165	-0.00413756	0.00260991
-0.00095165	0.00413756	-0.00260991
0.00095165	-0.00413756	0.00260991
-0.00187382	-0.00120368	-0.00144288
-0.00182456	-0.00125703	-0.00135531
-0.000935037	0.000201407	-0.00226591
-0.00244518	0.000543811	0.00221993
0.00182653	-0.00129267	-0.00129609
-0.00161363	-0.00197497	-0.00343094
0.00161363	0.00197497	0.00343094
0.00152303	-0.00124257	0.00117554
0.00145119	0.00159019	0.00350045
-0.00145119	-0.00159019	-0.00350045
-0.00145119	-0.00159019	-0.00350045
-0.00107787	-0.0012741	-0.00168241
-0.00107787	-0.0012741	-0.00168241
-0.00107787	-0.0012741	-0.00168241
0.00107787	0.0012741	0.00168241
0.00107787	0.0012741	0.00168241
-0.000170453	0.000751338	-0.00120895
0.000790755	-0.000935467	-0.000651189
-0.000695088	0.000825511	0.00079541
-0.0019504	0.00648162	0.00357412
-0.0019504	0.00648162	0.00357412
-0.0019504	0.00648162	0.00357412
-0.0019504	0.00648162	0.00357412
0.0019504	-0.00648162	-0.00357412
0.0019504	-0.00648162	-0.00357412
-0.0019504	0.00648162	0.00357412
-0.0019504	0.00648162	0.00357412
-0.0019504	0.00648162	0.00357412
0.0019504	-0.00648162	-0.00357412
0.0019504	-0.00648162	-0.00357412
0.0019504	-0.00648162	-0.00357412
0.0019504	-0.00648162	-0.00357412
0.0019504	-0.00648162	-0.00357412
0.0019504	-0.00648162	-0.00357412
0.0019504	-0.00648162	-0.00357412
0.0019504	-0.00648162	-0.00357412
-0.0019504	0.00648162	0.00357412
-0.0019504	0.00648162	0.00357412
-0.0019504	0.00648162	0.00357412
-0.0019504	0.00648162	0.00357412
0.0019504	-0.00648162	-0.00357412
0.0019504	-0.00648162	-0.00357412
-0.0019504	0.00648162	0.00357412
-0.0019504	0.00648162	0.00357412
-0.0019504	0.00648162	0.00357412
0.0019504	-0.00648162	-0.00357412
-0.0019504	0.00648162	0.00357412
-0.0019504	0.00648162	0.00357412
-0.0019504	0.00648162	0.00357412
-0.0019504	0.00648162	0.00357412
-0.00545051	0.00196491	0.00527258
0.00555243	-0.00185226	-0.00555357
-9.13106e-06	-0.000872382	-0.000744232
-5.90906e-05	-0.000695214	-0.000799113
0.000141395	0.000535258	0.000877869
-0.000141395	-0.000535258	-0.000877869
0.00175295	-0.000159076	-0.00259439
0.000775393	-0.00233765	0.00142798
0.000783701	-0.00225016	0.00164394
0.000783701	-0.00225016	0.00164394
0.000809652	-0.00262286	0.00133775
-4.17388e-05	-0.00139358	0.000651016
0.00345684	0.00577011	0.00176832
-0.00345684	-0.00577011	-0.00176832
-0.00335003	-0.00556296	-0.00119268
0.00178595	-0.00064515	-0.00180404
0.00178595	-0.00064515	-0.00180404
0.00178595	-0.00064515	-0.00180404
-0.00011181	0.00158531	-0.00313267
-0.00011181	0.00158531	-0.00313267
0.00011181	-0.00158531	0.00313267
-0.00085285	0.002603	0.000474205
0.000645447	-0.00211148	-0.00104634
-0.000979708	0.000782496	0.00267267
0.000807893	-0.00119069	0.00260737
-0.000688482	0.00176414	-0.00125541
-0.000807893	0.00119069	-0.00260737
-0.000807893	0.00119069	-0.00260737
0.000807893	-0.00119069	0.00260737
0.00143448	-0.000736127	0.000397725
0.00105557	-0.000299457	-0.000130036
0.00105557	-0.000299457	-0.000130036
-0.00148631	0.000560776	0.000867355
-0.00148631	0.000560776	0.000867355
0.000179764	0.00131319	6.49186e-05
-0.000179764	-0.00131319	-6.49186e-05
0.000179764	0.00131319	6.49186e-05
-0.000125454	-0.000209845	-0.00200794
0.000125454	0.000209845	0.00200794
0.0020707	-0.00326185	-0.00117019
-0.0020707	0.00326185	0.00117019
0.0020707	-0.00326185	-0.00117019
0.000520826	0.00533126	-0.00219364
-0.000520826	-0.00533126	0.00219364
-0.000520826	-0.00533126	0.00219364
-0.000520826	-0.00533126	0.00219364
0.000520826	0.00533126	-0.00219364
-0.000488005	-0.00549449	0.0022838
0.000488005	0.00549449	-0.0022838
0.00101564	0.000947292	0.000817647
-0.00101564	-0.000947292	-0.000817647
0.00101564	0.000947292	0.000817647
-0.000794014	0.00191705	-0.000448433
-0.000794014	0.00191705	-0.000448433
0.000780083	-0.00205315	0.000280524
0.000780083	-0.00205315	0.000280524
-0.000676014	0.00193916	-0.000137796
-0.000676014	0.00193916	-0.000137796
-0.000676014	0.00193916	-0.000137796
-0.00100733	0.000157911	0.000576034
-0.000926131	0.000195696	0.000967842
0.00100733	-0.000157911	-0.000576034
0.00100733	-0.000157911	-0.000576034
0.00100733	-0.000157911	-0.000576034
0.000926131	-0.000195696	-0.000967842
0.000563398	0.00142607	0.00269234
0.000510695	-0.00179041	0.00310757
0.000606045	-0.00141429	0.0041669
-0.000771585	0.00182575	-0.00447669
-0.000606045	0.00141429	-0.0041669
-0.000120638	-0.00152814	-0.00136577
-0.000120638	-0.00152814	-0.00136577
-0.000709907	0.00695119	0.00159467
0.000709907	-0.00695119	-0.00159467
0.000681364	0.000892322	0.00213409
-0.000183693	-0.00167422	-0.00428773
-0.0005576	-0.000390624	0.00232852
0.00100589	0.00156164	-0.00124007
-0.000885797	-0.00168345	0.00131081
-0.00111701	-0.00127481	0.0018452
0.00174793	0.00474145	-0.00142026
0.000475787	-0.000668858	-0.00107661
0.000475787	-0.000668858	-0.00107661
0.000475787	-0.000668858	-0.00107661
0.000475787	-0.000668858	-0.00107661
0.00129464	0.00126543	-0.0114094
0.00171958	0.000891529	-0.0119758
0.00129464	0.00126543	-0.0114094
-0.00129464	-0.00126543	0.0114094
-0.000892739	0.00264359	-0.000768875
0.00101944	-0.00179007	0.000837151
0.00158266	-5.42533e-05	0.00476999
-0.000227701	-0.00072997	-0.00308535
0.00107163	0.00421187	0.0100867
-0.000227701	-0.00072997	-0.00308535
-0.000227701	-0.00072997	-0.00308535
-0.000588557	-0.00351231	-0.00143706
0.000588557	0.00351231	0.00143706
0.000588557	0.00351231	0.00143706
-0.000871973	-0.00207893	-0.00259839
-0.000238937	-0.00239598	-0.00417163
-0.000871973	-0.00207893	-0.00259839
-0.000769169	-0.00198933	-0.00228595
0.000879774	0.00138695	-0.00306174
-0.000879774	-0.00138695	0.00306174
-0.000879774	-0.00138695	0.00306174
0.000879774	0.00138695	-0.00306174
-0.000879774	-0.00138695	0.00306174
-0.000879774	-0.00138695	0.00306174
0.00154483	1.38159e-05	0.00329389
0.00154483	1.38159e-05	0.00329389
0.00154483	1.38159e-05	0.00329389
-0.000473925	-0.00157463	-0.000543423
0.000473925	0.00157463	0.000543423
0.000562251	0.00157003	0.000371231
0.000562251	0.00157003	0.000371231
0.000283483	-0.00149931	0.00185864
0.000293431	-0.00108247	0.00470019
-0.00012016	0.000710867	-0.00437121
-0.000261461	0.00014285	0.00358015
0.000261461	-0.00014285	-0.00358015
0.000889342	-0.00344083	-0.0012556
-0.000889342	0.00344083	0.0012556
0.000726741	-0.000928584	0.00148371
-0.00198094	-0.00133101	-0.0058206
0.00154239	-0.0010909	0.00107943
-0.000512741	0.00217339	-0.000989774
0.000918616	-0.000878964	0.0036753
-0.000512741	0.00217339	-0.000989774
-0.00114077	0.00135922	0.00711058
0.00114077	-0.00135922	-0.00711058
-0.00180321	-0.00246696	0.000198569
0.00180321	0.00246696	-0.000198569
-0.00228878	-0.00151046	-0.00107444
0.00228878	0.00151046	0.00107444
-0.00228878	-0.00151046	-0.00107444
0.00117048	-0.00306374	-3.47149e-05
-0.00117048	0.00306374	3.47149e-05
0.00117048	-0.00306374	-3.47149e-05
-0.00094519	0.00322389	0.000154683
0.00134893	0.00317494	0.00234667
-0.00148466	-0.00331538	-0.00240794
-0.00102336	-0.00262578	-0.0026946
0.00103571	0.00258583	0.00169324
0.000550266	8.7569e-05	-0.00140823
0.00143024	0.000978832	-0.00194761
-0.000245337	0.000982318	-0.00245118
0.000135295	-0.000745472	0.00244162
-9.49559e-05	-0.000182999	0.00260136
-9.49559e-05	-0.000182999	0.00260136
9.49559e-05	0.000182999	-0.00260136
0.000468298	-0.00107865	-0.00266123
-0.000468298	0.00107865	0.00266123
0.000295402	-0.00177594	-0.00259498
0.00511508	-0.00125528	-0.00177534
0.00684076	0.00211459	0.00935154
0.00684076	0.00211459	0.00935154
0.00684076	0.00211459	0.00935154
-0.00684076	-0.00211459	-0.00935154
0.00684076	0.00211459	0.00935154
-0.00684076	-0.00211459	-0.00935154
-0.000158757	0.00168726	0.000937106
0.000476244	-0.00331225	0.00231386
-0.000476244	0.00331225	-0.00231386
-0.000767622	0.00295772	-0.00241437
0.000871995	-0.000969476	-0.00231842
0.0017158	0.000947998	-0.00393156
0.0017158	0.000947998	-0.00393156
-0.00154009	-0.00152351	0.00420242
-0.00138709	-0.00201047	0.00481492
-0.00161243	-0.00166268	0.00410484
-0.00153573	-0.00163389	0.00442785
-0.00015629	0.000999641	0.00117089
0.000312678	0.000672907	0.000320639
0.000168411	0.0009569	0.000467047
-0.00328598	0.000449042	-0.00464307
-0.000443735	0.00128932	-0.0010637
-0.000420786	-0.000582282	0.00148962
-0.000420786	-0.000582282	0.00148962
0.000420786	0.000582282	-0.00148962
-0.000420786	-0.000582282	0.00148962
-0.000915047	0.000435384	0.00156555
-0.00108362	0.000701967	0.00189989
-0.00108362	0.000701967	0.00189989
-0.000888196	-0.000984308	0.00113243
[truncated: 57,486 more rows]
[truncated: 1 more columns]
